# Supplementary material for: Characterization of A/H7 influenza virus global antigenic diversity and key determinants in the hemagglutinin globular head mediating A/H7N9 antigenic evolution
Source: mBio. 2023 Aug 11;14(5):e00488-23. doi: 10.1128/mbio.00488-23 (PMC10655666; doi:10.1128/mbio.00488-23)
Supplement: Table S1 — Overview of the sequences used in the present study, including accession numbers and information on the GISAID contributors of the sequences. [file mbio.00488-23-s0007.xlsx]

## Sheet: S1
Table S1: Overview of the sequences used in the present study, including accession numbers and information on the GISAID contributors of the sequences.
Isolate_Id_GISAID	Sequence_accession_IRD	Isolate_Name	Isolate_Submitter	Submitting_Lab	Authors	Originating_Lab	Originating_Sample_Id
EPI_ISL_68328		A/chicken/Netherlands/03012009/03	Guus Koch (Wageningen Bioveterinary Research)	Wageningen Bioveterinary Research
EPI_ISL_68327		A/chicken/Netherlands/03011422/03	Guus Koch (Wageningen Bioveterinary Research)	Wageningen Bioveterinary Research
EPI_ISL_68326		A/turkey/Netherlands/03011419/03	Guus Koch (Wageningen Bioveterinary Research)	Wageningen Bioveterinary Research
EPI_ISL_68325		A/turkey/Netherlands/03010598/03	Guus Koch (Wageningen Bioveterinary Research)	Wageningen Bioveterinary Research
EPI_ISL_68324		A/chicken/Netherlands/03010351/03	Guus Koch (Wageningen Bioveterinary Research)	Wageningen Bioveterinary Research
EPI_ISL_68323		A/chicken/Netherlands/03009398/03	Guus Koch (Wageningen Bioveterinary Research)	Wageningen Bioveterinary Research
EPI_ISL_68322		A/chicken/Netherlands/03013531/03	Guus Koch (Wageningen Bioveterinary Research)	Wageningen Bioveterinary Research
EPI_ISL_68321		A/chicken/Netherlands/03013010/03	Guus Koch (Wageningen Bioveterinary Research)	Wageningen Bioveterinary Research
EPI_ISL_68320		A/turkey/Netherlands/03012387/03	Guus Koch (Wageningen Bioveterinary Research)	Wageningen Bioveterinary Research
EPI_ISL_68319		A/chicken/Netherlands/03012013/03	Guus Koch (Wageningen Bioveterinary Research)	Wageningen Bioveterinary Research
EPI_ISL_68318		A/chicken/Netherlands/03011766/03	Guus Koch (Wageningen Bioveterinary Research)	Wageningen Bioveterinary Research
EPI_ISL_68317		A/chicken/Netherlands/UN242/03	Guus Koch (Wageningen Bioveterinary Research)	Wageningen Bioveterinary Research
EPI_ISL_68316		A/chicken/Netherlands/03011236/03	Guus Koch (Wageningen Bioveterinary Research)	Wageningen Bioveterinary Research
EPI_ISL_68315		A/chicken/Netherlands/03012915/03	Guus Koch (Wageningen Bioveterinary Research)	Wageningen Bioveterinary Research
EPI_ISL_68314		A/chicken/Netherlands/03009939/03	Guus Koch (Wageningen Bioveterinary Research)	Wageningen Bioveterinary Research
EPI_ISL_68313		A/chicken/Netherlands/03007917/03	Guus Koch (Wageningen Bioveterinary Research)	Wageningen Bioveterinary Research
EPI_ISL_68312		A/chicken/Netherlands/03009146/03	Guus Koch (Wageningen Bioveterinary Research)	Wageningen Bioveterinary Research
EPI_ISL_68311		A/turkey/Netherlands/03008130/03	Guus Koch (Wageningen Bioveterinary Research)	Wageningen Bioveterinary Research
EPI_ISL_68310		A/chicken/Netherlands/03005418/03	Guus Koch (Wageningen Bioveterinary Research)	Wageningen Bioveterinary Research
EPI_ISL_68309		A/chicken/Netherlands/03005334/03	Guus Koch (Wageningen Bioveterinary Research)	Wageningen Bioveterinary Research
EPI_ISL_68308		A/chicken/Netherlands/03005333/03	Guus Koch (Wageningen Bioveterinary Research)	Wageningen Bioveterinary Research
EPI_ISL_68307		A/chicken/Netherlands/03009789/03	Guus Koch (Wageningen Bioveterinary Research)	Wageningen Bioveterinary Research
EPI_ISL_68306		A/chicken/Netherlands/03003572/03	Guus Koch (Wageningen Bioveterinary Research)	Wageningen Bioveterinary Research
EPI_ISL_68305		A/chicken/Netherlands/03008926/03	Guus Koch (Wageningen Bioveterinary Research)	Wageningen Bioveterinary Research
EPI_ISL_68304		A/chicken/Netherlands/03009274/03	Guus Koch (Wageningen Bioveterinary Research)	Wageningen Bioveterinary Research
EPI_ISL_68303		A/chicken/Netherlands/03008377/03	Guus Koch (Wageningen Bioveterinary Research)	Wageningen Bioveterinary Research
EPI_ISL_68302		A/chicken/Netherlands/03008113/03	Guus Koch (Wageningen Bioveterinary Research)	Wageningen Bioveterinary Research
EPI_ISL_68301		A/chicken/Netherlands/03008060/03	Guus Koch (Wageningen Bioveterinary Research)	Wageningen Bioveterinary Research
EPI_ISL_68300		A/chicken/Netherlands/03003531/03	Guus Koch (Wageningen Bioveterinary Research)	Wageningen Bioveterinary Research
EPI_ISL_68299		A/chicken/Netherlands/03008379/03	Guus Koch (Wageningen Bioveterinary Research)	Wageningen Bioveterinary Research
EPI_ISL_68298		A/chicken/Netherlands/03010734/03	Guus Koch (Wageningen Bioveterinary Research)	Wageningen Bioveterinary Research
EPI_ISL_68297		A/chicken/Netherlands/03010539/03	Guus Koch (Wageningen Bioveterinary Research)	Wageningen Bioveterinary Research
EPI_ISL_68296		A/chicken/Netherlands/03010039/03	Guus Koch (Wageningen Bioveterinary Research)	Wageningen Bioveterinary Research
EPI_ISL_68295		A/chicken/Netherlands/03009860/03	Guus Koch (Wageningen Bioveterinary Research)	Wageningen Bioveterinary Research
EPI_ISL_68294		A/chicken/Netherlands/03009338/03	Guus Koch (Wageningen Bioveterinary Research)	Wageningen Bioveterinary Research
EPI_ISL_68293		A/chicken/Netherlands/03009171/03	Guus Koch (Wageningen Bioveterinary Research)	Wageningen Bioveterinary Research
EPI_ISL_68292		A/chicken/Netherlands/03009144/03	Guus Koch (Wageningen Bioveterinary Research)	Wageningen Bioveterinary Research
EPI_ISL_68291		A/chicken/Netherlands/03009012/03	Guus Koch (Wageningen Bioveterinary Research)	Wageningen Bioveterinary Research
EPI_ISL_68290		A/chicken/Netherlands/03008929/03	Guus Koch (Wageningen Bioveterinary Research)	Wageningen Bioveterinary Research
EPI_ISL_68289		A/chicken/Netherlands/03003445/03	Guus Koch (Wageningen Bioveterinary Research)	Wageningen Bioveterinary Research
EPI_ISL_68288		A/chicken/Netherlands/03011884/03	Guus Koch (Wageningen Bioveterinary Research)	Wageningen Bioveterinary Research
EPI_ISL_68287		A/chicken/Netherlands/03013094/03	Guus Koch (Wageningen Bioveterinary Research)	Wageningen Bioveterinary Research
EPI_ISL_68286		A/chicken/Netherlands/03012969/03	Guus Koch (Wageningen Bioveterinary Research)	Wageningen Bioveterinary Research
EPI_ISL_68285		A/turkey/Netherlands/03008232/03	Guus Koch (Wageningen Bioveterinary Research)	Wageningen Bioveterinary Research
EPI_ISL_68284		A/chicken/Netherlands/03008084/03	Guus Koch (Wageningen Bioveterinary Research)	Wageningen Bioveterinary Research
EPI_ISL_68283		A/chicken/Netherlands/03006936/03	Guus Koch (Wageningen Bioveterinary Research)	Wageningen Bioveterinary Research
EPI_ISL_68282		A/turkey/Netherlands/03003567/03	Guus Koch (Wageningen Bioveterinary Research)	Wageningen Bioveterinary Research
EPI_ISL_68281		A/chicken/Netherlands/03003245/03	Guus Koch (Wageningen Bioveterinary Research)	Wageningen Bioveterinary Research
EPI_ISL_68280		A/chicken/Netherlands/03003244/03	Guus Koch (Wageningen Bioveterinary Research)	Wageningen Bioveterinary Research
EPI_ISL_68279		A/chicken/Netherlands/03003110/03	Guus Koch (Wageningen Bioveterinary Research)	Wageningen Bioveterinary Research
EPI_ISL_68278		A/chicken/Netherlands/03013102/03	Guus Koch (Wageningen Bioveterinary Research)	Wageningen Bioveterinary Research
EPI_ISL_68277		A/chicken/Netherlands/03012874/03	Guus Koch (Wageningen Bioveterinary Research)	Wageningen Bioveterinary Research
EPI_ISL_68276		A/chicken/Netherlands/03012135/03	Guus Koch (Wageningen Bioveterinary Research)	Wageningen Bioveterinary Research
EPI_ISL_68275		A/turkey/Netherlands/03010350/03	Guus Koch (Wageningen Bioveterinary Research)	Wageningen Bioveterinary Research
EPI_ISL_68274		A/chicken/Netherlands/03005336/03	Guus Koch (Wageningen Bioveterinary Research)	Wageningen Bioveterinary Research
EPI_ISL_68273		A/chicken/Netherlands/03005499/03	Guus Koch (Wageningen Bioveterinary Research)	Wageningen Bioveterinary Research
EPI_ISL_68272		A/chicken/Netherlands/03008000/03	Guus Koch (Wageningen Bioveterinary Research)	Wageningen Bioveterinary Research
EPI_ISL_68271		A/chicken/Netherlands/03007960/03	Guus Koch (Wageningen Bioveterinary Research)	Wageningen Bioveterinary Research
EPI_ISL_68270		A/chicken/Netherlands/03003092/03	Guus Koch (Wageningen Bioveterinary Research)	Wageningen Bioveterinary Research
EPI_ISL_68269		A/chicken/Netherlands/03003340/03	Guus Koch (Wageningen Bioveterinary Research)	Wageningen Bioveterinary Research
EPI_ISL_68268		A/chicken/Netherlands/621612/03	Guus Koch (Wageningen Bioveterinary Research)	Wageningen Bioveterinary Research
EPI_ISL_67934		A/chicken/Netherlands/621559/03(H7N7)	Guus Koch (Wageningen Bioveterinary Research)	Wageningen Bioveterinary Research
EPI_ISL_32053		A/turkey/Italy/4527/2007	Isabella Monne (Istituto Zooprofilattico Sperimentale Delle Venezie)	Istituto Zooprofilattico Sperimentale Delle Venezie
EPI_ISL_31033		A/mallard/Italy/6836-9/2008	Isabella Monne (Istituto Zooprofilattico Sperimentale Delle Venezie)	Istituto Zooprofilattico Sperimentale Delle Venezie
EPI_ISL_25598		A/shoveler/Italy/6104-30/2007	Isabella Monne (Istituto Zooprofilattico Sperimentale Delle Venezie)	Istituto Zooprofilattico Sperimentale Delle Venezie			6104-30
EPI_ISL_25597		A/mallard/Italy/6104-14/2007	Isabella Monne (Istituto Zooprofilattico Sperimentale Delle Venezie)	Istituto Zooprofilattico Sperimentale Delle Venezie			6104-14
EPI_ISL_25596		A/mallard/Italy/794-18/2008	Isabella Monne (Istituto Zooprofilattico Sperimentale Delle Venezie)	Istituto Zooprofilattico Sperimentale Delle Venezie			794-18
EPI_ISL_25595		A/teal/Italy/794-3/2008	Isabella Monne (Istituto Zooprofilattico Sperimentale Delle Venezie)	Istituto Zooprofilattico Sperimentale Delle Venezie			794-3
EPI_ISL_25594		A/mallard/Italy/3397-65/2008	Isabella Monne (Istituto Zooprofilattico Sperimentale Delle Venezie)	Istituto Zooprofilattico Sperimentale Delle Venezie			3397-65
EPI_ISL_25593		A/mallard/Italy/6103-5/2007	Isabella Monne (Istituto Zooprofilattico Sperimentale Delle Venezie)	Istituto Zooprofilattico Sperimentale Delle Venezie			6103-5
EPI_ISL_25592		A/mallard/Italy/1336/07	Isabella Monne (Istituto Zooprofilattico Sperimentale Delle Venezie)	Istituto Zooprofilattico Sperimentale Delle Venezie			1336
EPI_ISL_25591		A/Mallard/Italy/2699-116/2006	Isabella Monne (Istituto Zooprofilattico Sperimentale Delle Venezie)	Istituto Zooprofilattico Sperimentale Delle Venezie			2699-116
EPI_ISL_25590		A/Mallard/Italy/2699-115/2006	Isabella Monne (Istituto Zooprofilattico Sperimentale Delle Venezie)	Istituto Zooprofilattico Sperimentale Delle Venezie			2699-115
EPI_ISL_25589		A/Mallard/Italy/2699-98/2006	Isabella Monne (Istituto Zooprofilattico Sperimentale Delle Venezie)	Istituto Zooprofilattico Sperimentale Delle Venezie			2699-98
EPI_ISL_25588		A/Mallard/Italy/2699-78/2006	Isabella Monne (Istituto Zooprofilattico Sperimentale Delle Venezie)	Istituto Zooprofilattico Sperimentale Delle Venezie			2699-78
EPI_ISL_25587		A/Mallard/Italy/2699-74/2006	Isabella Monne (Istituto Zooprofilattico Sperimentale Delle Venezie)	Istituto Zooprofilattico Sperimentale Delle Venezie			2699-74
EPI_ISL_25586		A/Shoveler/Italy/2698-27/2006	Isabella Monne (Istituto Zooprofilattico Sperimentale Delle Venezie)	Istituto Zooprofilattico Sperimentale Delle Venezie			2698-27
EPI_ISL_25585		A/Shoveler/Italy/2698-3/2006	Isabella Monne (Istituto Zooprofilattico Sperimentale Delle Venezie)	Istituto Zooprofilattico Sperimentale Delle Venezie			2698-3
EPI_ISL_25584		A/Mallard/Italy/497-35/2006	Isabella Monne (Istituto Zooprofilattico Sperimentale Delle Venezie)	Istituto Zooprofilattico Sperimentale Delle Venezie			497-35
EPI_ISL_25583		A/Mallard/Italy/497-29/2006	Isabella Monne (Istituto Zooprofilattico Sperimentale Delle Venezie)	Istituto Zooprofilattico Sperimentale Delle Venezie			497-29
EPI_ISL_25582		A/Shoveler/Italy/377-6/2006	Isabella Monne (Istituto Zooprofilattico Sperimentale Delle Venezie)	Istituto Zooprofilattico Sperimentale Delle Venezie			377-6
EPI_ISL_25581		A/Mallard/Italy/440-8/2005	Isabella Monne (Istituto Zooprofilattico Sperimentale Delle Venezie)	Istituto Zooprofilattico Sperimentale Delle Venezie			440-8
EPI_ISL_25580		A/Eurasian teal/Italy/439-117/2005	Isabella Monne (Istituto Zooprofilattico Sperimentale Delle Venezie)	Istituto Zooprofilattico Sperimentale Delle Venezie			439-117
EPI_ISL_25579		A/Eurasian teal/Italy/533/2005	Isabella Monne (Istituto Zooprofilattico Sperimentale Delle Venezie)	Istituto Zooprofilattico Sperimentale Delle Venezie			533
EPI_ISL_20097		A/chicken/Italy/5248/2007	Isabella Monne (Istituto Zooprofilattico Sperimentale Delle Venezie)	Istituto Zooprofilattico Sperimentale Delle Venezie			5248
EPI_ISL_20096		A/mallard/Italy/6103-12/2007	Isabella Monne (Istituto Zooprofilattico Sperimentale Delle Venezie)	Istituto Zooprofilattico Sperimentale Delle Venezie			6103-12
EPI_ISL_20095		A/chicken/Italy/2837-58/2007	Isabella Monne (Istituto Zooprofilattico Sperimentale Delle Venezie)	Istituto Zooprofilattico Sperimentale Delle Venezie			2837-58
EPI_ISL_20094		A/chicken/Italy/2837-54/2007	Isabella Monne (Istituto Zooprofilattico Sperimentale Delle Venezie)	Istituto Zooprofilattico Sperimentale Delle Venezie			2837-54
EPI_ISL_20093		A/guinea fowl/Italy/1733/2007	Isabella Monne (Istituto Zooprofilattico Sperimentale Delle Venezie)	Istituto Zooprofilattico Sperimentale Delle Venezie			1733
EPI_ISL_20092		A/chicken/Italy/3981-90/2007	Isabella Monne (Istituto Zooprofilattico Sperimentale Delle Venezie)	Istituto Zooprofilattico Sperimentale Delle Venezie			3981-90
EPI_ISL_20091		A/shoveler/Italy/6323-11/2007	Isabella Monne (Istituto Zooprofilattico Sperimentale Delle Venezie)	Istituto Zooprofilattico Sperimentale Delle Venezie			6323-11
EPI_ISL_20089		A/turkey/Italy/9374/2002	Isabella Monne (Istituto Zooprofilattico Sperimentale Delle Venezie)	Istituto Zooprofilattico Sperimentale Delle Venezie	Fusaro, A.; Tassoni, L.; Milani, A.; Salviato, A.; Schivo, A.; Monne, I.; Cattoli, G.		9374
EPI_ISL_20088		A/turkey/Italy/9369/2002	Isabella Monne (Istituto Zooprofilattico Sperimentale Delle Venezie)	Istituto Zooprofilattico Sperimentale Delle Venezie	Fusaro, A.; Tassoni, L.; Milani, A.; Salviato, A.; Schivo, A.; Monne, I.; Cattoli, G.		9369
EPI_ISL_20087		A/turkey/Italy/9314/2002	Isabella Monne (Istituto Zooprofilattico Sperimentale Delle Venezie)	Istituto Zooprofilattico Sperimentale Delle Venezie	Fusaro, A.; Tassoni, L.; Milani, A.; Salviato, A.; Schivo, A.; Monne, I.; Cattoli, G.		9314
EPI_ISL_20086		A/turkey/Italy/9102/2002	Isabella Monne (Istituto Zooprofilattico Sperimentale Delle Venezie)	Istituto Zooprofilattico Sperimentale Delle Venezie	Fusaro, A.; Tassoni, L.; Milani, A.; Salviato, A.; Schivo, A.; Monne, I.; Cattoli, G.		9102
EPI_ISL_20085		A/turkey/Italy/8834/2002	Isabella Monne (Istituto Zooprofilattico Sperimentale Delle Venezie)	Istituto Zooprofilattico Sperimentale Delle Venezie	Fusaro, A.; Tassoni, L.; Milani, A.; Salviato, A.; Schivo, A.; Monne, I.; Cattoli, G.		8834
EPI_ISL_20084		A/turkey/Italy/8651/2002	Isabella Monne (Istituto Zooprofilattico Sperimentale Delle Venezie)	Istituto Zooprofilattico Sperimentale Delle Venezie	Fusaro, A.; Tassoni, L.; Milani, A.; Salviato, A.; Schivo, A.; Monne, I.; Cattoli, G.		8651
EPI_ISL_20082		A/turkey/Italy/8307/2002	Isabella Monne (Istituto Zooprofilattico Sperimentale Delle Venezie)	Istituto Zooprofilattico Sperimentale Delle Venezie	Fusaro, A.; Tassoni, L.; Milani, A.; Salviato, A.; Schivo, A.; Monne, I.; Cattoli, G.		8307
EPI_ISL_20081		A/chicken/Italy/8093/2002	Isabella Monne (Istituto Zooprofilattico Sperimentale Delle Venezie)	Istituto Zooprofilattico Sperimentale Delle Venezie	Fusaro, A.; Tassoni, L.; Milani, A.; Salviato, A.; Schivo, A.; Monne, I.; Cattoli, G.		8093
EPI_ISL_20079		A/turkey/Italy/4042/2004	Isabella Monne (Istituto Zooprofilattico Sperimentale Delle Venezie)	Istituto Zooprofilattico Sperimentale Delle Venezie			4042
EPI_ISL_20078		A/turkey/Italy/4036/2003	Isabella Monne (Istituto Zooprofilattico Sperimentale Delle Venezie)	Istituto Zooprofilattico Sperimentale Delle Venezie	Fusaro, A.; Tassoni, L.; Milani, A.; Salviato, A.; Schivo, A.; Monne, I.; Cattoli, G.		4036
EPI_ISL_20077		A/turkey/Italy/3439/2004	Isabella Monne (Istituto Zooprofilattico Sperimentale Delle Venezie)	Istituto Zooprofilattico Sperimentale Delle Venezie	Fusaro, A.; Tassoni, L.; Milani, A.; Salviato, A.; Schivo, A.; Monne, I.; Cattoli, G.		3439
EPI_ISL_20076		A/turkey/Italy/3399/2004	Isabella Monne (Istituto Zooprofilattico Sperimentale Delle Venezie)	Istituto Zooprofilattico Sperimentale Delle Venezie	Fusaro, A.; Tassoni, L.; Milani, A.; Salviato, A.; Schivo, A.; Monne, I.; Cattoli, G.		3399
EPI_ISL_20075		A/chicken/Italy/2240/2003	Isabella Monne (Istituto Zooprofilattico Sperimentale Delle Venezie)	Istituto Zooprofilattico Sperimentale Delle Venezie	Fusaro, A.; Tassoni, L.; Milani, A.; Salviato, A.; Schivo, A.; Monne, I.; Cattoli, G.		2240
EPI_ISL_20074		A/guinea fowl/Italy/1613/2003	Isabella Monne (Istituto Zooprofilattico Sperimentale Delle Venezie)	Istituto Zooprofilattico Sperimentale Delle Venezie	Fusaro, A.; Tassoni, L.; Milani, A.; Salviato, A.; Schivo, A.; Monne, I.; Cattoli, G.		1613
EPI_ISL_68051		A/mallard/Maryland/423/2001			Kim,L.M.; Scott,M.A.; Suarez,D.L.; Spackman,E.; Swayne,D.E.; Slemons,R.D.; Afonso,C.L.
EPI_ISL_67990		A/American black duck/Maryland/424/2001			Kim,L.M.; Scott,M.A.; Suarez,D.L.; Spackman,E.; Swayne,D.E.; Slemons,R.D.; Afonso,C.L.
EPI_ISL_67989		A/American black duck/Maryland/415/2001			Kim,L.M.; Scott,M.A.; Suarez,D.L.; Spackman,E.; Swayne,D.E.; Slemons,R.D.; Afonso,C.L.
EPI_ISL_67718		A/chicken/Chile/184240-1/2002			Kim,L.M.; Scott,M.A.; Suarez,D.L.; Spackman,E.; Swayne,D.E.; Afonso,C.L.
EPI_ISL_67397		A/environmental/NY/268925-10/2003			Kim,L.M.; Scott,M.A.; Suarez,D.L.; Spackman,E.; Swayne,D.E.; Senne,D.A.; Afonso,C.L.
EPI_ISL_67396		A/environment/NY/241365-18/2003			Kim,L.M.; Scott,M.A.; Suarez,D.L.; Spackman,E.; Swayne,D.E.; Senne,D.A.; Afonso,C.L.
EPI_ISL_33279		A/avian/New York/Sg-00330/1999			Sreevatsan,S.; Ramakrishnan,M.A.; Wang,P.; Anderson,T.L.; Jindal,N.; Chander,Y.; Goyal,S.M.; Osterholm,M.T.		Sg-00330
EPI_ISL_66120		A/environment/Maryland/276/2006			The NIAID Influenza Genome Sequencing Consortium
EPI_ISL_66097		A/FPV/Rostock/1934			Garten,W.
EPI_ISL_65673		A/green-winged teal/Ohio/648/2004			Kim,L.M.; Scott,M.A.; Suarez,D.L.; Spackman,E.; Swayne,D.E.; Slemons,R.D.; Afonso,C.L.
EPI_ISL_65672		A/chicken/Pakistan/3/2004			Kim,L.M.; Scott,M.A.; Suarez,D.L.; Spackman,E.; Swayne,D.E.; Afonso,C.L.
EPI_ISL_65671		A/chicken/Pakistan/2/2004			Kim,L.M.; Scott,M.A.; Suarez,D.L.; Spackman,E.; Swayne,D.E.; Afonso,C.L.
EPI_ISL_65670		A/chicken/Pakistan/1/2004			Kim,L.M.; Scott,M.A.; Suarez,D.L.; Spackman,E.; Swayne,D.E.; Afonso,C.L.
EPI_ISL_65647		A/black kite/Egypt/054/2004			Arafa,A.M.; Selim,A.A.; Kilany,W.H.; Hassan,M.K.; Aly,M.M.
EPI_ISL_65214		A/chicken/MD/MINH MA/2004			Gelb,J. Jr.; Ladman,B.S.; Cloud,S.S.; Rosenberger,J.K.
EPI_ISL_65213		A/chicken/DE/VIVA/2004			Gelb,J. Jr.; Ladman,B.S.; Cloud,S.S.; Rosenberger,J.K.
EPI_ISL_65212		A/chicken/DE/HOBO/2004			Gelb,J. Jr.; Ladman,B.S.; Cloud,S.S.; Rosenberger,J.K.
EPI_ISL_65199		A/GSC_chicken/British Columbia/04			Marra,M.A.; Hirst,M.; Coughlin,S.M.; Moksa,M.; Smailus,D.E.; Zeng,T.; Stott,J.; Holt,R.; Griffith,M.; Jones,S.; Byrne,S.K.; Bowes,V.; Robinson,J.; Astell,C.
EPI_ISL_65198		A/GSC_chicken_B/British Columbia/04			Marra,M.A.; Hirst,M.; Coughlin,S.M.; Moksa,M.; Smailus,D.E.; Zheng,T.; Stott,J.; Holt,R.; Griffith,M.; Jones,S.; Byrne,S.K.; Bowes,V.; Robinson,J.; Astell,C.
EPI_ISL_65193		A/chicken/British Columbia/04			Marra,M.A.; Hirst,M.; Coughlin,S.M.; Moksa,M.; Smailus,D.E.; Zheng,T.; Stott,J.; Holt,R.; Griffiths,M.; Jones,S.; Petric,M.; Krajden,M.; Lawrence,D.; Mak,A.; Chow,R.; Brunham,R.; Astell,C. CONSRTM BCCA Genome Sciences Centre; British Columbi
EPI_ISL_65192		A/chicken/Vancouver/2004/1/04			Petric,M.; Mak,A.; Lei,V.; Chow,R.; Goh,S.H.; Lawrence,D.; Krajden,M.
EPI_ISL_64954		A/unknown/New York/98616-6/2006			The NIAID Influenza Genome Sequencing Consortium
EPI_ISL_64907		A/northern shoveler/North Carolina/674-516/2005			Kim,L.M.; Scott,M.A.; Suarez,D.L.; Spackman,E.; Swayne,D.E.; Stallknecht,D.E.; Afonso,C.L.
EPI_ISL_64906		A/northern shoveler/North Carolina/6412-050/2005			Kim,L.M.; Scott,M.A.; Suarez,D.L.; Spackman,E.; Swayne,D.E.; Stallknecht,D.E.; Afonso,C.L.
EPI_ISL_64875		A/environment/New York/30720-1/2005			The NIAID Influenza Genome Sequencing Consortium
EPI_ISL_64834		A/chicken/New York/11678-5/2005			The NIAID Influenza Genome Sequencing Consortium
EPI_ISL_64822		A/chicken/Canada/314514-2/2005			Kim,L.M.; Scott,M.A.; Suarez,D.L.; Spackman,E.; Swayne,D.E.; Afonso,C.L.
EPI_ISL_64821		A/chicken/Canada/314514-1/2005			Kim,L.M.; Scott,M.A.; Suarez,D.L.; Spackman,E.; Swayne,D.E.; Senne,D.A.; Afonso,C.L.
EPI_ISL_64727		A/Northern shoveler/NC/6412-052/2005			Kim,L.M.; Scott,M.A.; Suarez,D.L.; Spackman,E.; Swayne,D.E.; Stallknecht,D.E.; Afonso,C.L.
EPI_ISL_64444		A/sanderling/New Jersey/369/2006			Kim,L.M.; Scott,M.A.; Suarez,D.L.; Spackman,E.; Swayne,D.E.; Stallknecht,D.E.; Afonso,C.L.
EPI_ISL_64443		A/sanderling/New Jersey/355/2006			Kim,L.M.; Scott,M.A.; Suarez,D.L.; Spackman,E.; Swayne,D.E.; Stallknecht,D.E.; Afonso,C.L.
EPI_ISL_64442		A/sanderling/New Jersey/148/2006			Kim,L.M.; Scott,M.A.; Suarez,D.L.; Spackman,E.; Swayne,D.E.; Stallknecht,D.E.; Afonso,C.L.
EPI_ISL_64441		A/ruddy turnstone/New Jersey/622/2006			Kim,L.M.; Scott,M.A.; Suarez,D.L.; Spackman,E.; Swayne,D.E.; Stallknecht,D.E.; Afonso,C.L.
EPI_ISL_64440		A/ruddy turnstone/New Jersey/612/2006			Kim,L.M.; Scott,M.A.; Suarez,D.L.; Spackman,E.; Swayne,D.E.; Stallknecht,D.E.; Afonso,C.L.
EPI_ISL_64439		A/ruddy turnstone/New Jersey/604/2006			Kim,L.M.; Scott,M.A.; Suarez,D.L.; Spackman,E.; Swayne,D.E.; Stallknecht,D.E.; Afonso,C.L.
EPI_ISL_64438		A/ruddy turnstone/New Jersey/594/2006			Kim,L.M.; Scott,M.A.; Suarez,D.L.; Spackman,E.; Swayne,D.E.; Stallknecht,D.E.; Afonso,C.L.
EPI_ISL_64437		A/ruddy turnstone/New Jersey/589/2006			Kim,L.M.; Scott,M.A.; Suarez,D.L.; Spackman,E.; Swayne,D.E.; Stallknecht,D.E.; Afonso,C.L.
EPI_ISL_64436		A/ruddy turnstone/New Jersey/577/2006			Kim,L.M.; Scott,M.A.; Suarez,D.L.; Spackman,E.; Swayne,D.E.; Stallknecht,D.E.; Afonso,C.L.
EPI_ISL_64435		A/ruddy turnstone/New Jersey/576/2006			Kim,L.M.; Scott,M.A.; Suarez,D.L.; Spackman,E.; Swayne,D.E.; Stallknecht,D.E.; Afonso,C.L.
EPI_ISL_64434		A/ruddy turnstone/New Jersey/569/2006			Kim,L.M.; Scott,M.A.; Suarez,D.L.; Spackman,E.; Swayne,D.E.; Stallknecht,D.E.; Afonso,C.L.
EPI_ISL_64433		A/ruddy turnstone/New Jersey/565/2006			Kim,L.M.; Scott,M.A.; Suarez,D.L.; Spackman,E.; Swayne,D.E.; Stallknecht,D.E.; Afonso,C.L.
EPI_ISL_64432		A/ruddy turnstone/New Jersey/564/2006			Kim,L.M.; Scott,M.A.; Suarez,D.L.; Spackman,E.; Swayne,D.E.; Stallknecht,D.E.; Afonso,C.L.
EPI_ISL_64431		A/ruddy turnstone/New Jersey/562/2006			Kim,L.M.; Scott,M.A.; Suarez,D.L.; Spackman,E.; Swayne,D.E.; Stallknecht,D.E.; Afonso,C.L.
EPI_ISL_64430		A/ruddy turnstone/New Jersey/549/2006			Kim,L.M.; Scott,M.A.; Suarez,D.L.; Spackman,E.; Swayne,D.E.; Stallknecht,D.E.; Afonso,C.L.
EPI_ISL_64429		A/ruddy turnstone/New Jersey/527/2006			Kim,L.M.; Scott,M.A.; Suarez,D.L.; Spackman,E.; Swayne,D.E.; Stallknecht,D.E.; Afonso,C.L.
EPI_ISL_64428		A/ruddy turnstone/New Jersey/518/2006			Kim,L.M.; Scott,M.A.; Suarez,D.L.; Spackman,E.; Swayne,D.E.; Stallknecht,D.E.; Afonso,C.L.
EPI_ISL_64427		A/ruddy turnstone/New Jersey/490/2006			Kim,L.M.; Scott,M.A.; Suarez,D.L.; Spackman,E.; Swayne,D.E.; Stallknecht,D.E.; Afonso,C.L.
EPI_ISL_64426		A/ruddy turnstone/New Jersey/215/2006			Kim,L.M.; Scott,M.A.; Suarez,D.L.; Spackman,E.; Swayne,D.E.; Stallknecht,D.E.; Afonso,C.L.
EPI_ISL_64425		A/ruddy turnstone/New Jersey/204/2006			Kim,L.M.; Scott,M.A.; Suarez,D.L.; Spackman,E.; Swayne,D.E.; Stallknecht,D.E.; Afonso,C.L.
EPI_ISL_64424		A/ruddy turnstone/New Jersey/200/2006			Kim,L.M.; Scott,M.A.; Suarez,D.L.; Spackman,E.; Swayne,D.E.; Stallknecht,D.E.; Afonso,C.L.
EPI_ISL_64423		A/ruddy turnstone/New Jersey/199/2006			Kim,L.M.; Scott,M.A.; Suarez,D.L.; Spackman,E.; Swayne,D.E.; Stallknecht,D.E.; Afonso,C.L.
EPI_ISL_64422		A/ruddy turnstone/New Jersey/196/2006			Kim,L.M.; Scott,M.A.; Suarez,D.L.; Spackman,E.; Swayne,D.E.; Stallknecht,D.E.; Afonso,C.L.
EPI_ISL_64421		A/ruddy turnstone/New Jersey/195/2006			Kim,L.M.; Scott,M.A.; Suarez,D.L.; Spackman,E.; Swayne,D.E.; Stallknecht,D.E.; Afonso,C.L.
EPI_ISL_64420		A/ruddy turnstone/New Jersey/189/2006			Kim,L.M.; Scott,M.A.; Suarez,D.L.; Spackman,E.; Swayne,D.E.; Stallknecht,D.E.; Afonso,C.L.
EPI_ISL_64419		A/ruddy turnstone/New Jersey/183/2006			Kim,L.M.; Scott,M.A.; Suarez,D.L.; Spackman,E.; Swayne,D.E.; Stallknecht,D.E.; Afonso,C.L.
EPI_ISL_64417		A/ruddy turnstone/New Jersey/176/2006			Kim,L.M.; Scott,M.A.; Suarez,D.L.; Spackman,E.; Swayne,D.E.; Stallknecht,D.E.; Afonso,C.L.
EPI_ISL_64416		A/ruddy turnstone/New Jersey/175/2006			Kim,L.M.; Scott,M.A.; Suarez,D.L.; Spackman,E.; Swayne,D.E.; Stallknecht,D.E.; Afonso,C.L.
EPI_ISL_64415		A/ruddy turnstone/New Jersey/166/2006			Kim,L.M.; Scott,M.A.; Suarez,D.L.; Spackman,E.; Swayne,D.E.; Stallknecht,D.E.; Afonso,C.L.
EPI_ISL_64414		A/ruddy turnstone/Delaware/893/2006			Kim,L.M.; Scott,M.A.; Suarez,D.L.; Spackman,E.; Swayne,D.E.; Stallknecht,D.E.; Afonso,C.L.
EPI_ISL_64413		A/ruddy turnstone/Delaware/891/2006			Kim,L.M.; Scott,M.A.; Suarez,D.L.; Spackman,E.; Swayne,D.E.; Stallknecht,D.E.; Afonso,C.L.
EPI_ISL_64412		A/ruddy turnstone/Delaware/890/2006			Kim,L.M.; Scott,M.A.; Suarez,D.L.; Spackman,E.; Swayne,D.E.; Stallknecht,D.E.; Afonso,C.L.
EPI_ISL_64411		A/ruddy turnstone/Delaware/887/2006			Kim,L.M.; Scott,M.A.; Suarez,D.L.; Spackman,E.; Swayne,D.E.; Stallknecht,D.E.; Afonso,C.L.
EPI_ISL_64410		A/ruddy turnstone/Delaware/880/2006			Kim,L.M.; Scott,M.A.; Suarez,D.L.; Spackman,E.; Swayne,D.E.; Stallknecht,D.E.; Afonso,C.L.
EPI_ISL_64409		A/ruddy turnstone/Delaware/789/2006			Kim,L.M.; Scott,M.A.; Suarez,D.L.; Spackman,E.; Swayne,D.E.; Stallknecht,D.E.; Afonso,C.L.
EPI_ISL_64408		A/ruddy turnstone/Delaware/779/2006			Kim,L.M.; Scott,M.A.; Suarez,D.L.; Spackman,E.; Swayne,D.E.; Stallknecht,D.E.; Afonso,C.L.
EPI_ISL_64407		A/ruddy turnstone/Delaware/778/2006			Kim,L.M.; Scott,M.A.; Suarez,D.L.; Spackman,E.; Swayne,D.E.; Stallknecht,D.E.; Afonso,C.L.
EPI_ISL_64406		A/ruddy turnstone/Delaware/769/2006			Kim,L.M.; Scott,M.A.; Suarez,D.L.; Spackman,E.; Swayne,D.E.; Stallknecht,D.E.; Afonso,C.L.
EPI_ISL_64405		A/ruddy turnstone/Delaware/760/2006			Kim,L.M.; Scott,M.A.; Suarez,D.L.; Spackman,E.; Swayne,D.E.; Stallknecht,D.E.; Afonso,C.L.
EPI_ISL_64404		A/ruddy turnstone/Delaware Bay/279/2006			The NIAID Influenza Genome Sequencing Consortium
EPI_ISL_64403		A/red knot/New Jersey/253/2006			Kim,L.M.; Scott,M.A.; Suarez,D.L.; Spackman,E.; Swayne,D.E.; Stallknecht,D.E.; Afonso,C.L.
EPI_ISL_64331		A/chicken/New York/19495-5/2006			Spiro,D.; Halpin,R.; Boyne,A.; Bera,J.; Ghedin,E.; Hostetler,J.; Fedorova,N.; Kim,M.; Zaborsky,J.; Overton,L.; Djuric,K.; Sarmiento,M.; Sitz,J.; Katzel,D.; Hinckley,R.A.; Glaser,A.L.; Trock,S.C.; Huntley,J.P.; Akey,B.; Dubovi,E.J.; Wentworth,D.E.; Bao,Y.; Sanders,R.; Dernovoy,D.; Kiryutin,B.; Lipman,D.J.; Tatusova,T.
EPI_ISL_63708		A/teal/Crimea/2027/2008			Kulak,M.V.; Ilynih,P.A.; Shestopalov,A.M.
EPI_ISL_63570		A/northern pintail/California/44387-486/2007			Pearce,J.M.; Ramey,A.M.; Koehler,A.V.; Fleskes,J.P.; Flint,P.L.; Franson,J.C.; Hall,J.S.; Derksen,D.V.; Ip,H.S.
EPI_ISL_63112		A/northern pintail/Aomori/372/2008			Takehara,K.
EPI_ISL_63335		A/American green-winged teal/California/44287-713/2007			The NIAID Influenza Genome Sequencing Consortium
EPI_ISL_63334		A/American green-winged teal/California/28855/2007			The NIAID Influenza Genome Sequencing Consortium
EPI_ISL_63114		A/northern pintail/Miyagi/674/2008			Takehara,K.
EPI_ISL_63110		A/northern pintail/Aomori/1001/2008			Takehara,K.
EPI_ISL_63109		A/northern pintail/Akita/1370/2008			Takehara,K.
EPI_ISL_63108		A/northern pintail/Akita/1369/2008			Takehara,K.
EPI_ISL_63107		A/northern pintail/Akita/1368/2008			Takehara,K.
EPI_ISL_63106		A/northern pintail/Akita/1367/2008			Takehara,K.
EPI_ISL_63050		A/green winged teal/California/AKS1370/2008			Cardona,C.; Boyce,W.M.; Takekawa,J.; Schultz,A.; Anchell,N.; Dao,N.; Anunciacion,J.; Lee,G.; Dannen,M.
EPI_ISL_60937		A/goose/Czech Republic/1848/2009			Nagy,A.; Vostinakova,V.; Pirchanova,Z.; Cernikova,L.; Hornickova,J.
EPI_ISL_33853		A/mallard/Netherlands/22/2007					22
EPI_ISL_33852		A/mallard/Netherlands/29/2006					29
EPI_ISL_33282		A/avian/New York/Sg-00368/2001			Sreevatsan,S.; Chander,Y.; Jindal,N.; Abin,M.C.; Ramakrishnan,M.A.; Wang,P.; Goyal,S.M.		Sg-00368
EPI_ISL_25371		A/chicken/New Jersey/Sg-00314/1998			Sreevatsan,S.; Chander,Y.; Jindal,N.; Abin,M.C.; Ramakrishnan,M.A.; Wang,P.; Goyal,S.M.		Sg-00314
EPI_ISL_25320		A/turkey/New York/Sg-00263/1995			Sreevatsan,S.; Chander,Y.; Jindal,N.; Abin,M.C.; Ramakrishnan,M.A.; Wang,P.; Goyal,S.M.		Sg-00263
EPI_ISL_33277		A/duck/New York/Sg-00259/1994			Sreevatsan,S.; Chander,Y.; Jindal,N.; Abin,M.C.; Ramakrishnan,M.A.; Wang,P.; Goyal,S.M.		Sg-00259
EPI_ISL_25313		A/chicken/New York/Sg-00254/1994			Sreevatsan,S.; Chander,Y.; Jindal,N.; Abin,M.C.; Ramakrishnan,M.A.; Wang,P.; Goyal,S.M.		Sg-00254
EPI_ISL_33274		A/mallard/Minnesota/Sg-00230/2006			Sreevatsan,S.; Ramakrishnan,M.A.; Wang,P.; Anderson,T.L.; Jindal,N.; Chander,Y.; Goyal,S.M.; Osterholm,M.T.		Sg-00230
EPI_ISL_31661		A/turkey/Italy/9289/2002					9289
EPI_ISL_15902		A/turkey/Minnesota/1138/1980					1138
EPI_ISL_31516		A/chicken/Karachi/147/2004					147
EPI_ISL_31515		A/chicken/Karachi/146/2004					146
EPI_ISL_31514		A/chicken/Karachi/135/2004					135
EPI_ISL_31513		A/chicken/Karachi/134/2004					134
EPI_ISL_31512		A/chicken/Karachi/133/2004					133
EPI_ISL_31511		A/chicken/Karachi/132/2004					132
EPI_ISL_31510		A/chicken/Karachi/131/2004					131
EPI_ISL_31483		A/mute swan/Hungary/5973/2007					5973
EPI_ISL_31481		A/ruddy turnstone/New Jersey/563/2006					563
EPI_ISL_31479		A/ruddy turnstone/Delaware/752/2006					752
EPI_ISL_30813		A/mallard/Netherlands/33/2006					33
EPI_ISL_30029		A/northern shoveler/California/HKWF2031/2008					HKWF2031
EPI_ISL_30027		A/northern shoveler/California/HKWF1026/2007					HKWF1026
EPI_ISL_29945		A/equine/Lexington/1/1966					1
EPI_ISL_29694		A/environment/New York/19501-2/2006					19501-2
EPI_ISL_29693		A/unknown/New York/13479-4/2005					13479-4
EPI_ISL_29692		A/unknown/New York/11646-9/2005					11646-9
EPI_ISL_29691		A/environment/New York/88291-4/2005			Spiro,D.; Halpin,R.; Boyne,A.; Bera,J.; Ghedin,E.; Hostetler,J.; Fedorova,N.; Kim,M.; Zaborsky,J.; Overton,L.; Djuric,K.; Sarmiento,M.; Sitz,J.; Katzel,D.; Hinckley,R.A.; Glaser,A.L.; Trock,S.C.; Huntley,J.P.; Akey,B.; Dubovi,E.J.; Wentworth,D.E.; Bao,Y.; Sanders,R.; Dernovoy,D.; Kiryutin,B.; Lipman,D.J.; Tatusova,T.		88291-4
EPI_ISL_29690		A/chicken/New York/23165-9/2005			Spiro,D.; Halpin,R.; Boyne,A.; Bera,J.; Ghedin,E.; Hostetler,J.; Fedorova,N.; Kim,M.; Zaborsky,J.; Overton,L.; Djuric,K.; Sarmiento,M.; Sitz,J.; Katzel,D.; Hinckley,R.A.; Glaser,A.L.; Trock,S.C.; Huntley,J.P.; Akey,B.; Dubovi,E.J.; Wentworth,D.E.; Bao,Y.; Sanders,R.; Dernovoy,D.; Kiryutin,B.; Lipman,D.J.; Tatusova,T.		23165-9
EPI_ISL_29440		A/shoveler/Egypt/909864/2004					909864
EPI_ISL_25497		A/chicken/Rawalpindi/NARC72/2002					NARC72
EPI_ISL_25496		A/chicken/Pakistan/34668/1995					34668
EPI_ISL_25495		A/chicken/Rawalpindi/NARC68/2002					NARC68
EPI_ISL_29081		A/chicken/Pakistan/c1998/1998					c1998
EPI_ISL_28906		A/ruddy turnstone/DE/892/2006					892
EPI_ISL_8422		A/ruddy turnstone/DE/1538/00					1538
EPI_ISL_28905		A/blue-winged teal/MD/658/2004					658
EPI_ISL_28904		A/green-winged teal/MD/648/2004					648
EPI_ISL_28903		A/mallard/MD/423/2001					423
EPI_ISL_28902		A/black duck/MD/415/2001					415
EPI_ISL_28835		A/duck/Mongolia/119/2008					119
EPI_ISL_28123		A/ruddy turnstone/Delaware Bay/283/2006					283
EPI_ISL_28122		A/chicken/New York/87493-2/2005			Spiro,D.; Halpin,R.; Boyne,A.; Bera,J.; Ghedin,E.; Hostetler,J.; Fedorova,N.; Kim,M.; Zaborsky,J.; Overton,L.; Djuric,K.; Sarmiento,M.; Sitz,J.; Katzel,D.; Hinckley,R.A.; Glaser,A.L.; Trock,S.C.; Huntley,J.P.; Akey,B.; Dubovi,E.J.; Wentworth,D.E.; Bao,Y.; Sanders,R.; Dernovoy,D.; Kiryutin,B.; Lipman,D.J.; Tatusova,T.		87493-2
EPI_ISL_28121		A/laughing gull/Delaware Bay/46/2006					46
EPI_ISL_28120		A/laughing gull/Delaware Bay/6/2006					6
EPI_ISL_28119		A/unknown/New York/11646-8/2005					11646-8
EPI_ISL_28118		A/Guinea fowl/New York/98616-3/2005					98616-3
EPI_ISL_28117		A/chicken/New York/88291-15/2005					88291-15
EPI_ISL_28116		A/chicken/New York/88291-14/2005					88291-14
EPI_ISL_28115		A/duck/New York/88291-12/2005					88291-12
EPI_ISL_28114		A/environment/New York/88291-2/2005					88291-2
EPI_ISL_28113		A/environment/New York/88291-1/2005					88291-1
EPI_ISL_28112		A/chicken/New York/63806-11/2005					63806-11
EPI_ISL_27621		A/equine/Argentina/1/1977					1
EPI_ISL_27620		A/equine/Uruguay/1063/1976					1063
EPI_ISL_27619		A/equine/Sao Paulo/4/1976					4
EPI_ISL_27618		A/equine/Kentucky/1a/1975					1a
EPI_ISL_27592		A/ruddy turnstone/Delaware Bay/123/2007					123
EPI_ISL_27591		A/ruddy turnstone/Delaware Bay/121/2007					121
EPI_ISL_27590		A/ruddy turnstone/Delaware Bay/108/2007					108
EPI_ISL_27589		A/shorebird/Delaware Bay/560/2006					560
EPI_ISL_27586		A/environment/New York/88291-3/2005					88291-3
EPI_ISL_27585		A/environment/New York/81928-2/2005					81928-2
EPI_ISL_27584		A/environment/New York/30732-1/2005					30732-1
EPI_ISL_26430		A/duck/Mongolia/867/2002					867
EPI_ISL_66979		A/chicken/New York/Sg-00442/2005			Sreevatsan,S.; Chander,Y.; Jindal,N.; Abin,M.C.; Ramakrishnan,M.A.; Wang,P.; Goyal,S.M.; Anderson,T.L.; Osterholm,M.T.
EPI_ISL_26101		A/chicken/New Jersey/Sg-00441/2005			Sreevatsan,S.; Chander,Y.; Jindal,N.; Abin,M.C.; Ramakrishnan,M.A.; Wang,P.; Goyal,S.M.; Anderson,T.L.; Osterholm,M.T.		Sg-00441
EPI_ISL_26099		A/chicken/New Jersey/Sg-00439/2005			Sreevatsan,S.; Chander,Y.; Jindal,N.; Abin,M.C.; Ramakrishnan,M.A.; Wang,P.; Goyal,S.M.; Anderson,T.L.; Osterholm,M.T.		Sg-00439
EPI_ISL_26098		A/chicken/New York/Sg-00438/2005			Sreevatsan,S.; Chander,Y.; Jindal,N.; Abin,M.C.; Ramakrishnan,M.A.; Wang,P.; Goyal,S.M.; Anderson,T.L.; Osterholm,M.T.		Sg-00438
EPI_ISL_26097		A/environment/New York/Sg-00437/2004			Sreevatsan,S.; Chander,Y.; Jindal,N.; Abin,M.C.; Ramakrishnan,M.A.; Wang,P.; Goyal,S.M.; Anderson,T.L.; Osterholm,M.T.		Sg-00437
EPI_ISL_26096		A/environment/New York/Sg-00436/2004			Sreevatsan,S.; Chander,Y.; Jindal,N.; Abin,M.C.; Ramakrishnan,M.A.; Wang,P.; Goyal,S.M.; Anderson,T.L.; Osterholm,M.T.		Sg-00436
EPI_ISL_26095		A/chicken/New Jersey/Sg-00435/2004			Sreevatsan,S.; Chander,Y.; Jindal,N.; Abin,M.C.; Ramakrishnan,M.A.; Wang,P.; Goyal,S.M.; Anderson,T.L.; Osterholm,M.T.		Sg-00435
EPI_ISL_26094		A/chicken/New Jersey/Sg-00434/2004			Sreevatsan,S.; Chander,Y.; Jindal,N.; Abin,M.C.; Ramakrishnan,M.A.; Wang,P.; Goyal,S.M.; Anderson,T.L.; Osterholm,M.T.		Sg-00434
EPI_ISL_26093		A/chicken/New York/Sg-00433/2004			Sreevatsan,S.; Chander,Y.; Jindal,N.; Abin,M.C.; Ramakrishnan,M.A.; Wang,P.; Goyal,S.M.; Anderson,T.L.; Osterholm,M.T.		Sg-00433
EPI_ISL_26092		A/chicken/New York/Sg-00432/2004			Sreevatsan,S.; Chander,Y.; Jindal,N.; Abin,M.C.; Ramakrishnan,M.A.; Wang,P.; Goyal,S.M.; Anderson,T.L.; Osterholm,M.T.		Sg-00432
EPI_ISL_26091		A/chicken/New Jersey/Sg-00431/2004			Sreevatsan,S.; Chander,Y.; Jindal,N.; Abin,M.C.; Ramakrishnan,M.A.; Wang,P.; Goyal,S.M.; Anderson,T.L.; Osterholm,M.T.		Sg-00431
EPI_ISL_26090		A/avian/New York/Sg-00430/2004			Sreevatsan,S.; Wang,P.; Ramakrishnan,M.A.; Anderson,T.L.; Goyal,S.M.; Osterholm,M.T.		Sg-00430
EPI_ISL_26089		A/chicken/New Jersey/Sg-00429/2004			Sreevatsan,S.; Chander,Y.; Jindal,N.; Abin,M.C.; Ramakrishnan,M.A.; Wang,P.; Goyal,S.M.; Anderson,T.L.; Osterholm,M.T.		Sg-00429
EPI_ISL_26083		A/environment/New Jersey/Sg-00423/2004			Sreevatsan,S.; Chander,Y.; Jindal,N.; Abin,M.C.; Ramakrishnan,M.A.; Wang,P.; Goyal,S.M.; Anderson,T.L.; Osterholm,M.T.		Sg-00423
EPI_ISL_26081		A/chicken/New Jersey/Sg-00421/2004			Sreevatsan,S.; Chander,Y.; Jindal,N.; Abin,M.C.; Ramakrishnan,M.A.; Wang,P.; Goyal,S.M.; Anderson,T.L.; Osterholm,M.T.		Sg-00421
EPI_ISL_66975		A/avian/New York/Sg-00420/2003			Sreevatsan,S.; Chander,Y.; Jindal,N.; Abin,M.C.; Ramakrishnan,M.A.; Wang,P.; Goyal,S.M.; Anderson,T.L.; Osterholm,M.T.
EPI_ISL_66974		A/avian/New York/Sg-00419/2003			Sreevatsan,S.; Chander,Y.; Jindal,N.; Abin,M.C.; Ramakrishnan,M.A.; Wang,P.; Goyal,S.M.; Anderson,T.L.; Osterholm,M.T.
EPI_ISL_66972		A/avian/New York/Sg-00417/2003			Sreevatsan,S.; Chander,Y.; Jindal,N.; Abin,M.C.; Ramakrishnan,M.A.; Wang,P.; Goyal,S.M.; Anderson,T.L.; Osterholm,M.T.
EPI_ISL_26076		A/chicken/New York/Sg-00416/2003			Sreevatsan,S.; Chander,Y.; Jindal,N.; Abin,M.C.; Ramakrishnan,M.A.; Wang,P.; Goyal,S.M.; Anderson,T.L.; Osterholm,M.T.		Sg-00416
EPI_ISL_66971		A/avian/New York/Sg-00415/2003			Sreevatsan,S.; Chander,Y.; Jindal,N.; Abin,M.C.; Ramakrishnan,M.A.; Wang,P.; Goyal,S.M.; Anderson,T.L.; Osterholm,M.T.
EPI_ISL_66970		A/avian/New York/Sg-00414/2003			Sreevatsan,S.; Chander,Y.; Jindal,N.; Abin,M.C.; Ramakrishnan,M.A.; Wang,P.; Goyal,S.M.; Anderson,T.L.; Osterholm,M.T.
EPI_ISL_66969		A/avian/New York/Sg-00413/2003			Sreevatsan,S.; Chander,Y.; Jindal,N.; Abin,M.C.; Ramakrishnan,M.A.; Wang,P.; Goyal,S.M.; Anderson,T.L.; Osterholm,M.T.
EPI_ISL_66968		A/avian/New York/Sg-00412/2003			Sreevatsan,S.; Chander,Y.; Jindal,N.; Abin,M.C.; Ramakrishnan,M.A.; Wang,P.; Goyal,S.M.; Anderson,T.L.; Osterholm,M.T.
EPI_ISL_65083		A/avian/New York/Sg-00411/2003			Sreevatsan,S.; Chander,Y.; Jindal,N.; Abin,M.C.; Ramakrishnan,M.A.; Wang,P.; Goyal,S.M.; Anderson,T.L.; Osterholm,M.T.
EPI_ISL_65082		A/avian/New York/Sg-00410/2003			Sreevatsan,S.; Chander,Y.; Jindal,N.; Abin,M.C.; Ramakrishnan,M.A.; Wang,P.; Goyal,S.M.; Anderson,T.L.; Osterholm,M.T.
EPI_ISL_66967		A/avian/New York/Sg-00409/2003			Sreevatsan,S.; Chander,Y.; Jindal,N.; Abin,M.C.; Ramakrishnan,M.A.; Wang,P.; Goyal,S.M.; Anderson,T.L.; Osterholm,M.T.
EPI_ISL_66966		A/avian/New York/Sg-00408/2003			Sreevatsan,S.; Chander,Y.; Jindal,N.; Abin,M.C.; Ramakrishnan,M.A.; Wang,P.; Goyal,S.M.; Anderson,T.L.; Osterholm,M.T.
EPI_ISL_65081		A/avian/New York/Sg-00407/2003			Sreevatsan,S.; Chander,Y.; Jindal,N.; Abin,M.C.; Ramakrishnan,M.A.; Wang,P.; Goyal,S.M.; Anderson,T.L.; Osterholm,M.T.
EPI_ISL_66965		A/avian/New York/Sg-00406/2003			Sreevatsan,S.; Chander,Y.; Jindal,N.; Abin,M.C.; Ramakrishnan,M.A.; Wang,P.; Goyal,S.M.; Anderson,T.L.; Osterholm,M.T.
EPI_ISL_65080		A/avian/New York/Sg-00405/2003			Sreevatsan,S.; Chander,Y.; Jindal,N.; Abin,M.C.; Ramakrishnan,M.A.; Wang,P.; Goyal,S.M.; Anderson,T.L.; Osterholm,M.T.
EPI_ISL_65079		A/avian/New York/Sg-00404/2003			Sreevatsan,S.; Chander,Y.; Jindal,N.; Abin,M.C.; Ramakrishnan,M.A.; Wang,P.; Goyal,S.M.; Anderson,T.L.; Osterholm,M.T.
EPI_ISL_65078		A/avian/New York/Sg-00403/2003			Sreevatsan,S.; Chander,Y.; Jindal,N.; Abin,M.C.; Ramakrishnan,M.A.; Wang,P.; Goyal,S.M.; Anderson,T.L.; Osterholm,M.T.
EPI_ISL_66964		A/avian/New York/Sg-00402/2003			Sreevatsan,S.; Chander,Y.; Jindal,N.; Abin,M.C.; Ramakrishnan,M.A.; Wang,P.; Goyal,S.M.; Anderson,T.L.; Osterholm,M.T.
EPI_ISL_66963		A/avian/New York/Sg-00401/2003			Sreevatsan,S.; Chander,Y.; Jindal,N.; Abin,M.C.; Ramakrishnan,M.A.; Wang,P.; Goyal,S.M.; Anderson,T.L.; Osterholm,M.T.
EPI_ISL_66962		A/avian/New York/Sg-00400/2003			Sreevatsan,S.; Chander,Y.; Jindal,N.; Abin,M.C.; Ramakrishnan,M.A.; Wang,P.; Goyal,S.M.; Anderson,T.L.; Osterholm,M.T.
EPI_ISL_66961		A/avian/New York/Sg-00399/2003			Sreevatsan,S.; Chander,Y.; Jindal,N.; Abin,M.C.; Ramakrishnan,M.A.; Wang,P.; Goyal,S.M.; Anderson,T.L.; Osterholm,M.T.
EPI_ISL_66960		A/avian/New York/Sg-00398/2002			Sreevatsan,S.; Chander,Y.; Jindal,N.; Abin,M.C.; Ramakrishnan,M.A.; Wang,P.; Goyal,S.M.; Anderson,T.L.; Osterholm,M.T.
EPI_ISL_65077		A/avian/New York/Sg-00397/2002			Sreevatsan,S.; Chander,Y.; Jindal,N.; Abin,M.C.; Ramakrishnan,M.A.; Wang,P.; Goyal,S.M.
EPI_ISL_65076		A/avian/New York/Sg-00396/2002			Sreevatsan,S.; Chander,Y.; Jindal,N.; Abin,M.C.; Ramakrishnan,M.A.; Wang,P.; Goyal,S.M.; Anderson,T.L.; Osterholm,M.T.
EPI_ISL_26053		A/environment/New Jersey/Sg-00393/2002			Sreevatsan,S.; Chander,Y.; Jindal,N.; Abin,M.C.; Ramakrishnan,M.A.; Wang,P.; Goyal,S.M.; Anderson,T.L.; Osterholm,M.T.		Sg-00393
EPI_ISL_26052		A/chicken/New Jersey/Sg-00392/2002			Sreevatsan,S.; Chander,Y.; Jindal,N.; Abin,M.C.; Ramakrishnan,M.A.; Wang,P.; Goyal,S.M.; Anderson,T.L.; Osterholm,M.T.		Sg-00392
EPI_ISL_26051		A/guinea fowl/New Jersey/Sg-00391/2002			Sreevatsan,S.; Chander,Y.; Jindal,N.; Abin,M.C.; Ramakrishnan,M.A.; Wang,P.; Goyal,S.M.; Anderson,T.L.; Osterholm,M.T.		Sg-00391
EPI_ISL_26050		A/guinea fowl/Massachusetts/Sg-00390/2002			Sreevatsan,S.; Chander,Y.; Jindal,N.; Abin,M.C.; Ramakrishnan,M.A.; Wang,P.; Goyal,S.M.; Anderson,T.L.; Osterholm,M.T.		Sg-00390
EPI_ISL_66959		A/avian/New York/Sg-00389/2002			Sreevatsan,S.; Chander,Y.; Jindal,N.; Abin,M.C.; Ramakrishnan,M.A.; Wang,P.; Goyal,S.M.; Anderson,T.L.; Osterholm,M.T.
EPI_ISL_26046		A/chicken/New York/Sg-00386/2001			Sreevatsan,S.; Chander,Y.; Jindal,N.; Abin,M.C.; Ramakrishnan,M.A.; Wang,P.; Goyal,S.M.; Anderson,T.L.; Osterholm,M.T.		Sg-00386
EPI_ISL_26045		A/avian/New York/Sg-00385/2001			Sreevatsan,S.; Chander,Y.; Jindal,N.; Abin,M.C.; Ramakrishnan,M.A.; Wang,P.; Goyal,S.M.; Anderson,T.L.; Osterholm,M.T.		Sg-00385
EPI_ISL_26044		A/chicken/New York/Sg-00384/2001			Sreevatsan,S.; Chander,Y.; Jindal,N.; Abin,M.C.; Ramakrishnan,M.A.; Wang,P.; Goyal,S.M.; Anderson,T.L.; Osterholm,M.T.		Sg-00384
EPI_ISL_26043		A/chicken/New York/Sg-00383/2001			Sreevatsan,S.; Chander,Y.; Jindal,N.; Abin,M.C.; Ramakrishnan,M.A.; Wang,P.; Goyal,S.M.; Anderson,T.L.; Osterholm,M.T.		Sg-00383
EPI_ISL_26042		A/guinea fowl/New Jersey/Sg-00382/2001			Sreevatsan,S.; Chander,Y.; Jindal,N.; Abin,M.C.; Ramakrishnan,M.A.; Wang,P.; Goyal,S.M.;Anderson,T.L.; Osterholm,M.T.		Sg-00382
EPI_ISL_26041		A/chicken/New York/Sg-00381/2001			Sreevatsan,S.; Chander,Y.; Jindal,N.; Abin,M.C.; Ramakrishnan,M.A.; Wang,P.; Goyal,S.M.; Anderson,T.L.; Osterholm,M.T.		Sg-00381
EPI_ISL_26040		A/chicken/New Jersey/Sg-00380/2001			Sreevatsan,S.; Chander,Y.; Jindal,N.; Abin,M.C.; Ramakrishnan,M.A.; Wang,P.; Goyal,S.M.; Anderson,T.L.; Osterholm,M.T.		Sg-00380
EPI_ISL_26039		A/chicken/New Jersey/Sg-00379/2001			Sreevatsan,S.; Chander,Y.; Jindal,N.; Abin,M.C.; Ramakrishnan,M.A.; Wang,P.; Goyal,S.M.; Anderson,T.L.; Osterholm,M.T.		Sg-00379
EPI_ISL_65074		A/avian/New York/Sg-00378/2001			Sreevatsan,S.; Chander,Y.; Jindal,N.; Abin,M.C.; Ramakrishnan,M.A.; Wang,P.; Goyal,S.M.; Anderson,T.L.; Osterholm,M.T.
EPI_ISL_65072		A/avian/New York/Sg-00376/2001			Sreevatsan,S.; Chander,Y.; Jindal,N.; Abin,M.C.; Ramakrishnan,M.A.; Wang,P.; Goyal,S.M.; Anderson,T.L.; Osterholm,M.T.
EPI_ISL_65071		A/avian/New York/Sg-00375/2001			Sreevatsan,S.; Chander,Y.; Jindal,N.; Abin,M.C.; Ramakrishnan,M.A.; Wang,P.; Goyal,S.M.; Anderson,T.L.; Osterholm,M.T.
EPI_ISL_66957		A/avian/New York/Sg-00374/2001			Sreevatsan,S.; Chander,Y.; Jindal,N.; Abin,M.C.; Ramakrishnan,M.A.; Wang,P.; Goyal,S.M.; Anderson,T.L.; Osterholm,M.T.
EPI_ISL_65070		A/avian/New York/Sg-00371/2001			Sreevatsan,S.; Chander,Y.; Jindal,N.; Abin,M.C.; Ramakrishnan,M.A.; Wang,P.; Goyal,S.M.; Anderson,T.L.; Osterholm,M.T.
EPI_ISL_66954		A/avian/New York/Sg-00370/2001			Sreevatsan,S.; Chander,Y.; Jindal,N.; Abin,M.C.; Ramakrishnan,M.A.; Wang,P.; Goyal,S.M.; Anderson,T.L.; Osterholm,M.T.
EPI_ISL_66952		A/avian/New York/Sg-00367/2001			Sreevatsan,S.; Chander,Y.; Jindal,N.; Abin,M.C.; Ramakrishnan,M.A.; Wang,P.; Goyal,S.M.; Anderson,T.L.; Osterholm,M.T.
EPI_ISL_66951		A/avian/New York/Sg-00366/2001			Sreevatsan,S.; Chander,Y.; Jindal,N.; Abin,M.C.; Ramakrishnan,M.A.; Wang,P.; Goyal,S.M.; Anderson,T.L.; Osterholm,M.T.
EPI_ISL_65069		A/avian/New York/Sg-00365/2001			Sreevatsan,S.; Chander,Y.; Jindal,N.; Abin,M.C.; Ramakrishnan,M.A.; Wang,P.; Goyal,S.M.; Anderson,T.L.; Goyal,S.M.; Osterholm,M.T.
EPI_ISL_66950		A/avian/New York/Sg-00364/2001			Sreevatsan,S.; Chander,Y.; Jindal,N.; Abin,M.C.; Ramakrishnan,M.A.; Wang,P.; Goyal,S.M.; Anderson,T.L.; Goyal,S.M.; Osterholm,M.T.
EPI_ISL_66949		A/avian/New York/Sg-00363/2001			Sreevatsan,S.; Chander,Y.; Jindal,N.; Abin,M.C.; Ramakrishnan,M.A.; Wang,P.; Goyal,S.M.; Anderson,T.L.; Goyal,S.M.; Osterholm,M.T.
EPI_ISL_65068		A/avian/New York/Sg-00362/2001			Sreevatsan,S.; Chander,Y.; Jindal,N.; Abin,M.C.; Ramakrishnan,M.A.; Wang,P.; Goyal,S.M.; Anderson,T.L.; Goyal,S.M.; Osterholm,M.T.
EPI_ISL_66947		A/avian/New York/Sg-00360/2001			Sreevatsan,S.; Chander,Y.; Jindal,N.; Abin,M.C.; Ramakrishnan,M.A.; Wang,P.; Goyal,S.M.; Anderson,T.L.; Goyal,S.M.; Osterholm,M.T.
EPI_ISL_66946		A/avian/New York/Sg-00359/2001			Sreevatsan,S.; Chander,Y.; Jindal,N.; Abin,M.C.; Ramakrishnan,M.A.; Wang,P.; Goyal,S.M.; Anderson,T.L.; Goyal,S.M.; Osterholm,M.T.
EPI_ISL_66945		A/avian/New York/Sg-00358/2001			Sreevatsan,S.; Chander,Y.; Jindal,N.; Abin,M.C.; Ramakrishnan,M.A.; Wang,P.; Goyal,S.M.; Anderson,T.L.; Goyal,S.M.; Osterholm,M.T.
EPI_ISL_65067		A/avian/New York/Sg-00357/2001			Sreevatsan,S.; Chander,Y.; Jindal,N.; Abin,M.C.; Ramakrishnan,M.A.; Wang,P.; Goyal,S.M.; Anderson,T.L.; Goyal,S.M.; Osterholm,M.T.
EPI_ISL_66944		A/avian/New York/Sg-00356/2001			Sreevatsan,S.; Chander,Y.; Jindal,N.; Abin,M.C.; Ramakrishnan,M.A.; Wang,P.; Goyal,S.M.; Anderson,T.L.; Goyal,S.M.; Osterholm,M.T.
EPI_ISL_65066		A/avian/New York/Sg-00355/2000			Sreevatsan,S.; Chander,Y.; Jindal,N.; Abin,M.C.; Ramakrishnan,M.A.; Wang,P.; Goyal,S.M.; Anderson,T.L.; Goyal,S.M.; Osterholm,M.T.
EPI_ISL_65065		A/avian/New York/Sg-00354/2000			Sreevatsan,S.; Chander,Y.; Jindal,N.; Abin,M.C.; Ramakrishnan,M.A.; Wang,P.; Goyal,S.M.; Anderson,T.L.; Goyal,S.M.; Osterholm,M.T.
EPI_ISL_65064		A/avian/New York/Sg-00353/2000			Sreevatsan,S.; Chander,Y.; Jindal,N.; Abin,M.C.; Ramakrishnan,M.A.; Wang,P.; Goyal,S.M.; Anderson,T.L.; Goyal,S.M.; Osterholm,M.T.
EPI_ISL_26013		A/chicken/New York/Sg-00352/2000			Sreevatsan,S.; Chander,Y.; Jindal,N.; Abin,M.C.; Ramakrishnan,M.A.; Wang,P.; Goyal,S.M.		Sg-00352
EPI_ISL_65063		A/avian/New York/Sg-00351/2000			Sreevatsan,S.; Chander,Y.; Jindal,N.; Abin,M.C.; Ramakrishnan,M.A.; Wang,P.; Goyal,S.M.; Anderson,T.L.; Goyal,S.M.; Osterholm,M.T.
EPI_ISL_66943		A/avian/New York/Sg-00350/2000			Sreevatsan,S.; Chander,Y.; Jindal,N.; Abin,M.C.; Ramakrishnan,M.A.; Wang,P.; Goyal,S.M.; Anderson,T.L.; Goyal,S.M.; Osterholm,M.T.
EPI_ISL_26002		A/chicken/England/1158-11406/2008					1158-11406
EPI_ISL_25618		A/unknown/New York/19501-5/2006					19501-5
EPI_ISL_25617		A/environment/New York/19501-3/2006					19501-3
EPI_ISL_25616		A/chicken/New York/19499-1/2006					19499-1
EPI_ISL_25615		A/Muscovy duck/New York/19495-7/2006					19495-7
EPI_ISL_25614		A/Guinea fowl/New York/19495-6/2006					19495-6
EPI_ISL_25613		A/chicken/New York/19495-4/2006					19495-4
EPI_ISL_25612		A/chicken/New York/122501-1/2005					122501-1
EPI_ISL_25611		A/unknown/New York/13479-2/2005					13479-2
EPI_ISL_25610		A/unknown/New York/13479-1/2005					13479-1
EPI_ISL_25609		A/Guinea fowl/New York/11646-3/2005					11646-3
EPI_ISL_25608		A/chicken/New York/11646-2/2005					11646-2
EPI_ISL_25607		A/unknown/New York/88291-16/2005					88291-16
EPI_ISL_25606		A/chicken/New York/88291-10/2005					88291-10
EPI_ISL_25605		A/Guinea fowl/New York/88291-9/2005					88291-9
EPI_ISL_25604		A/environment/New York/63806-4/2005					63806-4
EPI_ISL_25603		A/environment/New York/31621-1/2005					31621-1
EPI_ISL_66942		A/avian/New York/Sg-00349/2000			Sreevatsan,S.; Chander,Y.; Jindal,N.; Abin,M.C.; Ramakrishnan,M.A.; Wang,P.; Goyal,S.M.
EPI_ISL_65062		A/avian/New York/Sg-00348/2000			Sreevatsan,S.; Chander,Y.; Jindal,N.; Abin,M.C.; Ramakrishnan,M.A.; Wang,P.; Goyal,S.M.
EPI_ISL_65061		A/avian/New York/Sg-00347/2000			Sreevatsan,S.; Chander,Y.; Jindal,N.; Abin,M.C.; Ramakrishnan,M.A.; Wang,P.; Goyal,S.M.
EPI_ISL_65060		A/avian/New York/Sg-00346/2000			Sreevatsan,S.; Chander,Y.; Jindal,N.; Abin,M.C.; Ramakrishnan,M.A.; Wang,P.; Goyal,S.M.
EPI_ISL_65059		A/avian/New York/Sg-00345/2000			Sreevatsan,S.; Chander,Y.; Jindal,N.; Abin,M.C.; Ramakrishnan,M.A.; Wang,P.; Goyal,S.M.
EPI_ISL_65058		A/avian/New York/Sg-00343/2000			Sreevatsan,S.; Chander,Y.; Jindal,N.; Abin,M.C.; Ramakrishnan,M.A.; Wang,P.; Goyal,S.M.
EPI_ISL_25398		A/quail/New Jersey/Sg-00342/2000			Sreevatsan,S.; Chander,Y.; Jindal,N.; Abin,M.C.; Ramakrishnan,M.A.; Wang,P.; Goyal,S.M.		Sg-00342
EPI_ISL_25397		A/chicken/New Jersey/Sg-00341/2000			Sreevatsan,S.; Chander,Y.; Jindal,N.; Abin,M.C.; Ramakrishnan,M.A.; Wang,P.; Goyal,S.M.		Sg-00341
EPI_ISL_25396		A/chicken/New Jersey/Sg-00340/2000			Sreevatsan,S.; Chander,Y.; Jindal,N.; Abin,M.C.; Ramakrishnan,M.A.; Wang,P.; Goyal,S.M.		Sg-00340
EPI_ISL_65057		A/avian/New York/Sg-00339/2000			Sreevatsan,S.; Chander,Y.; Jindal,N.; Abin,M.C.; Ramakrishnan,M.A.; Wang,P.; Goyal,S.M.
EPI_ISL_65056		A/avian/New York/Sg-00337/1999			Sreevatsan,S.; Chander,Y.; Jindal,N.; Abin,M.C.; Ramakrishnan,M.A.; Wang,P.; Goyal,S.M.
EPI_ISL_25392		A/chicken/New Jersey/Sg-00336/1999			Sreevatsan,S.; Chander,Y.; Jindal,N.; Abin,M.C.; Ramakrishnan,M.A.; Wang,P.; Goyal,S.M.		Sg-00336
EPI_ISL_25391		A/duck/New Jersey/Sg-00335/1999			Sreevatsan,S.; Chander,Y.; Jindal,N.; Abin,M.C.; Ramakrishnan,M.A.; Wang,P.; Goyal,S.M.		Sg-00335
EPI_ISL_25390		A/chicken/New Jersey/Sg-00334/1999			Sreevatsan,S.; Ramakrishnan,M.A.; Wang,P.; Anderson,T.L.; Jindal,N.; Chander,Y.; Goyal,S.M.; Osterholm,M.T.		Sg-00334
EPI_ISL_25389		A/chicken/New Jersey/Sg-00333/1999			Sreevatsan,S.; Chander,Y.; Jindal,N.; Abin,M.C.; Ramakrishnan,M.A.; Wang,P.; Goyal,S.M.		Sg-00333
EPI_ISL_66940		A/avian/New York/Sg-00331/1999			Sreevatsan,S.; Chander,Y.; Jindal,N.; Abin,M.C.; Ramakrishnan,M.A.; Wang,P.; Goyal,S.M.
EPI_ISL_66939		A/avian/New York/Sg-00329/1999			Sreevatsan,S.; Chander,Y.; Jindal,N.; Abin,M.C.; Ramakrishnan,M.A.; Wang,P.; Goyal,S.M.
EPI_ISL_66938		A/avian/New York/Sg-00328/1999			Sreevatsan,S.; Chander,Y.; Jindal,N.; Abin,M.C.; Ramakrishnan,M.A.; Wang,P.; Goyal,S.M.
EPI_ISL_25384		A/avian/New York/Sg-00327/1999					Sg-00327
EPI_ISL_66937		A/avian/New York/Sg-00326/1999			Sreevatsan,S.; Chander,Y.; Jindal,N.; Abin,M.C.; Ramakrishnan,M.A.; Wang,P.; Goyal,S.M.
EPI_ISL_66936		A/avian/New York/Sg-00325/1999			Sreevatsan,S.; Chander,Y.; Jindal,N.; Abin,M.C.; Ramakrishnan,M.A.; Wang,P.; Goyal,S.M.
EPI_ISL_25381		A/guinea fowl/New Jersey/Sg-00324/1999			Sreevatsan,S.; Chander,Y.; Jindal,N.; Abin,M.C.; Ramakrishnan,M.A.; Wang,P.; Goyal,S.M.		Sg-00324
EPI_ISL_66935		A/avian/New York/Sg-00323/1999			Sreevatsan,S.; Chander,Y.; Jindal,N.; Abin,M.C.; Ramakrishnan,M.A.; Wang,P.; Goyal,S.M.
EPI_ISL_25378		A/environment/Pennsylvania/Sg-00321/1998			Sreevatsan,S.; Chander,Y.; Jindal,N.; Abin,M.C.; Ramakrishnan,M.A.; Wang,P.; Goyal,S.M.		Sg-00321
EPI_ISL_25377		A/guinea fowl/New Jersey/Sg-00320/1998					Sg-00320
EPI_ISL_25376		A/duck/New Jersey/Sg-00319/1998			Sreevatsan,S.; Chander,Y.; Jindal,N.; Abin,M.C.; Ramakrishnan,M.A.; Wang,P.; Goyal,S.M.		Sg-00319
EPI_ISL_25375		A/quail/New Jersey/Sg-00318/1998			Sreevatsan,S.; Chander,Y.; Jindal,N.; Abin,M.C.; Ramakrishnan,M.A.; Wang,P.; Goyal,S.M.		Sg-00318
EPI_ISL_25373		A/waterfowl/New Jersey/Sg-00316/1998			Sreevatsan,S.; Chander,Y.; Jindal,N.; Abin,M.C.; Ramakrishnan,M.A.; Wang,P.; Goyal,S.M.		Sg-00316
EPI_ISL_25372		A/duck/New Jersey/Sg-00315/1998			Sreevatsan,S.; Chander,Y.; Jindal,N.; Primus,A.E.; Ramakrishnan,M.A.; Wang,P.; Goyal,S.M.		Sg-00315
EPI_ISL_25370		A/chicken/New Jersey/Sg-00313/1998			Sreevatsan,S.; Chander,Y.; Jindal,N.; Abin,M.C.; Ramakrishnan,M.A.; Wang,P.; Goyal,S.M.		Sg-00313
EPI_ISL_25369		A/turkey/New Jersey/Sg-00312/1998			Sreevatsan,S.; Chander,Y.; Jindal,N.; Abin,M.C.; Ramakrishnan,M.A.; Wang,P.; Goyal,S.M.		Sg-00312
EPI_ISL_25368		A/chicken/New Jersey/Sg-00311/1998			Sreevatsan,S.; Chander,Y.; Jindal,N.; Abin,M.C.; Ramakrishnan,M.A.; Wang,P.; Goyal,S.M.		Sg-00311
EPI_ISL_25367		A/duck/New York/Sg-00310/1998			Sreevatsan,S.; Chander,Y.; Jindal,N.; Abin,M.C.; Ramakrishnan,M.A.; Wang,P.; Goyal,S.M.		Sg-00310
EPI_ISL_25366		A/guinea fowl/New York/Sg-00309/1998			Sreevatsan,S.; Chander,Y.; Jindal,N.; Abin,M.C.; Ramakrishnan,M.A.; Wang,P.; Goyal,S.M.		Sg-00309
EPI_ISL_25365		A/chicken/New York/Sg-00308/1998			Sreevatsan,S.; Chander,Y.; Jindal,N.; Abin,M.C.; Ramakrishnan,M.A.; Wang,P.; Goyal,S.M.		Sg-00308
EPI_ISL_25364		A/chicken/New York/Sg-00307/1998			Sreevatsan,S.; Chander,Y.; Jindal,N.; Abin,M.C.; Ramakrishnan,M.A.; Wang,P.; Goyal,S.M.		Sg-00307
EPI_ISL_25363		A/chicken/New York/Sg-00306/1998			Sreevatsan,S.; Chander,Y.; Jindal,N.; Abin,M.C.; Ramakrishnan,M.A.; Wang,P.; Goyal,S.M.		Sg-00306
EPI_ISL_25362		A/chicken/New York/Sg-00305/1998			Sreevatsan,S.; Chander,Y.; Jindal,N.; Abin,M.C.; Ramakrishnan,M.A.; Wang,P.; Goyal,S.M.		Sg-00305
EPI_ISL_25361		A/chicken/New Jersey/Sg-00304/1997			Sreevatsan,S.; Chander,Y.; Jindal,N.; Abin,M.C.; Ramakrishnan,M.A.; Wang,P.; Goyal,S.M.		Sg-00304
EPI_ISL_25356		A/chicken/New York/Sg-00299/1997			Sreevatsan,S.; Chander,Y.; Jindal,N.; Abin,M.C.; Ramakrishnan,M.A.; Wang,P.; Goyal,S.M.		Sg-00299
EPI_ISL_25355		A/chicken/New York/Sg-00298/1997			Sreevatsan,S.; Chander,Y.; Jindal,N.; Abin,M.C.; Ramakrishnan,M.A.; Wang,P.; Goyal,S.M.		Sg-00298
EPI_ISL_25354		A/guinea fowl/New Jersey/Sg-00297/1997			Sreevatsan,S.; Chander,Y.; Jindal,N.; Abin,M.C.; Ramakrishnan,M.A.; Wang,P.; Goyal,S.M.		Sg-00297
EPI_ISL_25352		A/chicken/New Jersey/Sg-00295/1996			Sreevatsan,S.; Chander,Y.; Jindal,N.; Abin,M.C.; Ramakrishnan,M.A.; Wang,P.; Goyal,S.M.		Sg-00295
EPI_ISL_25351		A/chicken/New York/Sg-00294/1996			Sreevatsan,S.; Chander,Y.; Jindal,N.; Abin,M.C.; Ramakrishnan,M.A.; Wang,P.; Goyal,S.M.		Sg-00294
EPI_ISL_25349		A/chicken/New Jersey/Sg-00292/1996			Sreevatsan,S.; Chander,Y.; Jindal,N.; Abin,M.C.; Ramakrishnan,M.A.; Wang,P.; Goyal,S.M.		Sg-00292
EPI_ISL_25348		A/duck/New York/Sg-00291/1996			Sreevatsan,S.; Chander,Y.; Jindal,N.; Abin,M.C.; Ramakrishnan,M.A.; Wang,P.; Goyal,S.M.		Sg-00291
EPI_ISL_25347		A/goose/New Jersey/Sg-00290/1996			Sreevatsan,S.; Chander,Y.; Jindal,N.; Abin,M.C.; Ramakrishnan,M.A.; Wang,P.; Goyal,S.M.		Sg-00290
EPI_ISL_25345		A/chicken/New York/Sg-00288/1996			Sreevatsan,S.; Chander,Y.; Jindal,N.; Abin,M.C.; Ramakrishnan,M.A.; Wang,P.; Goyal,S.M.		Sg-00288
EPI_ISL_25344		A/turkey/New Jersey/Sg-00287/1996			Sreevatsan,S.; Chander,Y.; Jindal,N.; Abin,M.C.; Ramakrishnan,M.A.; Wang,P.; Goyal,S.M.		Sg-00287
EPI_ISL_25343		A/duck/New Jersey/Sg-00286/1996			Sreevatsan,S.; Chander,Y.; Jindal,N.; Abin,M.C.; Ramakrishnan,M.A.; Wang,P.; Goyal,S.M.		Sg-00286
EPI_ISL_25342		A/chicken/New York/Sg-00285/1996			Sreevatsan,S.; Chander,Y.; Jindal,N.; Abin,M.C.; Ramakrishnan,M.A.; Wang,P.; Goyal,S.M.		Sg-00285
EPI_ISL_25341		A/turkey/New York/Sg-00284/1996			Sreevatsan,S.; Chander,Y.; Jindal,N.; Abin,M.C.; Ramakrishnan,M.A.; Wang,P.; Goyal,S.M.		Sg-00284
EPI_ISL_25340		A/guinea fowl/New York/Sg-00283/1996			Sreevatsan,S.; Chander,Y.; Jindal,N.; Abin,M.C.; Ramakrishnan,M.A.; Wang,P.; Goyal,S.M.		Sg-00283
EPI_ISL_25339		A/chicken/Rhode Island/Sg-00282/1996			Sreevatsan,S.; Chander,Y.; Jindal,N.; Abin,M.C.; Ramakrishnan,M.A.; Wang,P.; Goyal,S.M.		Sg-00282
EPI_ISL_25338		A/chicken/New York/Sg-00281/1996			Sreevatsan,S.; Chander,Y.; Jindal,N.; Abin,M.C.; Ramakrishnan,M.A.; Wang,P.; Goyal,S.M.		Sg-00281
EPI_ISL_25337		A/chicken/New Jersey/Sg-00280/1995			Sreevatsan,S.; Chander,Y.; Jindal,N.; Abin,M.C.; Ramakrishnan,M.A.; Wang,P.; Goyal,S.M.		Sg-00280
EPI_ISL_25336		A/chicken/New York/Sg-00279/1995			Sreevatsan,S.; Jindal,N.; Chander,Y.; M,R.A.; Wang,P.; Goyal,S.M.		Sg-00279
EPI_ISL_25334		A/chicken/New York/Sg-00277/1995			Sreevatsan,S.; Chander,Y.; Jindal,N.; Abin,M.C.; Ramakrishnan,M.A.; Wang,P.; Goyal,S.M.		Sg-00277
EPI_ISL_25332		A/chicken/New Jersey/Sg-00275/1995			Sreevatsan,S.; Chander,Y.; Jindal,N.; Abin,M.C.; Ramakrishnan,M.A.; Wang,P.; Goyal,S.M.		Sg-00275
EPI_ISL_25331		A/chicken/New York/Sg-00274/1995			Sreevatsan,S.; Chander,Y.; Jindal,N.; Abin,M.C.; Ramakrishnan,M.A.; Wang,P.; Goyal,S.M.		Sg-00274
EPI_ISL_25328		A/guinea fowl/New York/Sg-00271/1995			Sreevatsan,S.; Chander,Y.; Jindal,N.; Abin,M.C.; Ramakrishnan,M.A.; Wang,P.; Goyal,S.M.		Sg-00271
EPI_ISL_25327		A/chicken/New York/Sg-00270/1995			Sreevatsan,S.; Chander,Y.; Jindal,N.; Abin,M.C.; Ramakrishnan,M.A.; Wang,P.; Goyal,S.M.		Sg-00270
EPI_ISL_25318		A/chicken/New York/Sg-00261/1995			Sreevatsan,S.; Jindal,N.; Chander,Y.; M,R.A.; Wang,P.; Goyal,S.M.		Sg-00261
EPI_ISL_25317		A/chicken/New Jersey/Sg-00258/1994			Sreevatsan,S.; Chander,Y.; Jindal,N.; Abin,M.C.; Ramakrishnan,M.A.; Wang,P.; Goyal,S.M.		Sg-00258
EPI_ISL_25316		A/guinea fowl/New York/Sg-00257/1994			Sreevatsan,S.; Chander,Y.; Jindal,N.; Abin,M.C.; Ramakrishnan,M.A.; Wang,P.; Goyal,S.M.		Sg-00257
EPI_ISL_25314		A/turkey/New York/Sg-00255/1994			Sreevatsan,S.; Chander,Y.; Jindal,N.; Abin,M.C.; Ramakrishnan,M.A.; Wang,P.; Goyal,S.M.		Sg-00255
EPI_ISL_24812		A/chicken/SK/HR-00011/2007					HR-00011
EPI_ISL_24811		A/American black duck/NB/2538/2007					2538
EPI_ISL_24810		A/Canada goose/BC/3752/2007					3752
EPI_ISL_24809		A/environment/New York/26792-3/2005					26792-3
EPI_ISL_24808		A/chicken/New York/19495-3/2006					19495-3
EPI_ISL_24807		A/chicken/New York/19495-2/2006					19495-2
EPI_ISL_24806		A/turkey/New York/122501-2/2005					122501-2
EPI_ISL_24805		A/unknown/New York/13479-5/2005					13479-5
EPI_ISL_24804		A/unknown/New York/13479-3/2005					13479-3
EPI_ISL_24803		A/unknown/New York/11675/2005					11675
EPI_ISL_24802		A/unknown/New York/11646-6/2005					11646-6
EPI_ISL_24801		A/unknown/New York/11646-5/2005					11646-5
EPI_ISL_24800		A/Muscovy duck/New York/11646-4/2005					11646-4
EPI_ISL_24799		A/chicken/New York/10508/2005					10508
EPI_ISL_24798		A/Guinea fowl/New York/101276-1/2005					101276-1
EPI_ISL_24796		A/duck/New York/98616-5/2005					98616-5
EPI_ISL_24795		A/duck/New York/98616-4/2005					98616-4
EPI_ISL_24794		A/chicken/New York/88291-8/2005					88291-8
EPI_ISL_24793		A/Muscovy duck/New York/87493-3/2005					87493-3
EPI_ISL_24792		A/environment/New York/26792-4/2005					26792-4
EPI_ISL_24786		A/quail/New York/63806-13/2005					63806-13
EPI_ISL_8054		A/environment/New York/3181-2/2006					3181-2
EPI_ISL_23356		A/emu/TX/25414/1995					25414
EPI_ISL_380		A/duck/Hokkaido/143/03					143
EPI_ISL_23024		A/duck/Mongolia/720/2007					720
EPI_ISL_23003		A/environment/New York/98616-2/2005					98616-2
EPI_ISL_23002		A/quail/New York/89641/2005					89641
EPI_ISL_23001		A/unknown/New York/88291-17/2005					88291-17
EPI_ISL_23000		A/duck/New York/88291-13/2005					88291-13
EPI_ISL_22999		A/chicken/New York/88291-11/2005					88291-11
EPI_ISL_22998		A/chicken/New York/88291-6/2005					88291-6
EPI_ISL_22997		A/environment/New York/88291-5/2005					88291-5
EPI_ISL_22996		A/chicken/New York/63806-12/2005					63806-12
EPI_ISL_22995		A/environment/New York/31621-5/2005					31621-5
EPI_ISL_22994		A/environment/New York/26792-2/2005					26792-2
EPI_ISL_22993		A/environment/New York/26792-1/2005					26792-1
EPI_ISL_22992		A/chicken/New York/23165-11/2005					23165-11
EPI_ISL_22991		A/chicken/New York/23165-10/2005					23165-10
EPI_ISL_22990		A/environment/New York/23165-5/2005					23165-5
EPI_ISL_22989		A/duck/New York/22067-11/2005					22067-11
EPI_ISL_22988		A/guinea fowl/New York/22067-10/2005					22067-10
EPI_ISL_22987		A/chicken/New York/10196-5/2005					10196-5
EPI_ISL_22986		A/chicken/New York/10196-4/2005					10196-4
EPI_ISL_22985		A/environment/New York/10196-3/2005					10196-3
EPI_ISL_22984		A/chicken/New York/19499/2005					19499
EPI_ISL_22983		A/guinea fowl/New York/32084/2006					32084
EPI_ISL_22978		A/chicken/New York/143646-2/2005					143646-2
EPI_ISL_22639		A/mallard/California/HKWF1971/2007					HKWF1971
EPI_ISL_22574		A/turkey/VA/158512/2002					158512
EPI_ISL_22573		A/unknown/NY/85161/2000					85161
EPI_ISL_22571		A/unknown/NY/ 117932-11/2001					117932-11
EPI_ISL_22570		A/unknown/NY/120485-5/2001					120485-5
EPI_ISL_22569		A/guinea fowl/NJ/119063-8/2001					119063-8
EPI_ISL_22568		A/chicken/PA/19241/1997					19241
EPI_ISL_22567		A/environment/NY/260422-10/2003					260422-10
EPI_ISL_22566		A/chicken/CT/260413-2/2003					260413-2
EPI_ISL_3436		A/Duck/PA/143585/01			Spackman,E.; Suarez,D.L.; Senne,D.A.; Davison,S.		143585
EPI_ISL_22547		A/chicken/NJ/294508-12/2004			Kim,L.M.; Scott,M.A.; Suarez,D.L.; Spackman,E.; Swayne,D.E.; Senne,D.A.; Afonso,C.L.		294508-12
EPI_ISL_3434		A/Chicken/NJ/16224-6/99					16224-6
EPI_ISL_20852		A/chicken/New York/63806-8/2005					63806-8
EPI_ISL_20851		A/chicken/New York/37982-4/2005					37982-4
EPI_ISL_20850		A/environment/New York/37982-2/2005					37982-2
EPI_ISL_20849		A/guinea fowl/New York/31621-8/2005					31621-8
EPI_ISL_20848		A/environment/New York/31621-2/2005					31621-2
EPI_ISL_20847		A/muscovy duck/New York/30732-13/2005					30732-13
EPI_ISL_20846		A/chicken/New York/30732-11/2005					30732-11
EPI_ISL_20845		A/chicken/New York/30732-10/2005					30732-10
EPI_ISL_20844		A/chicken/New York/30732-9/2005					30732-9
EPI_ISL_20843		A/chicken/New York/30732-8/2005					30732-8
EPI_ISL_20842		A/muscovy duck/New York/23165-13/2005					23165-13
EPI_ISL_20841		A/environment/New York/23165-1/2005					23165-1
EPI_ISL_20840		A/chicken/New York/22067-9/2005					22067-9
EPI_ISL_20839		A/chicken/New York/22067-8/2005					22067-8
EPI_ISL_20838		A/environment/New York/22067-6/2005					22067-6
EPI_ISL_20835		A/duck/Tasmania/277/2007					277
EPI_ISL_19633		A/chicken/Netherlands/2586/2003					2586
EPI_ISL_19131		A/chicken/New York/42217/2005					42217
EPI_ISL_19130		A/guinea fowl/New York/37982-3/2005					37982-3
EPI_ISL_19129		A/environment/New York/37982-1/2005					37982-1
EPI_ISL_19128		A/chicken/New York/31621-9/2005					31621-9
EPI_ISL_19127		A/environment/New York/31621-3/2005					31621-3
EPI_ISL_19126		A/quail/New York/30732-12/2005					30732-12
EPI_ISL_19125		A/guinea fowl/New York/23165-12/2005					23165-12
EPI_ISL_19124		A/turkey/New York/23164-11/2005					23164-11
EPI_ISL_19123		A/muscovy duck/New York/23164-10/2005					23164-10
EPI_ISL_19122		A/chicken/New York/23164-9/2005					23164-9
EPI_ISL_19121		A/chicken/New York/23164-7/2005					23164-7
EPI_ISL_19120		A/chicken/New York/23164-5/2005					23164-5
EPI_ISL_19119		A/guinea fowl/New York/23164-3-05/2005					23164-3-05
EPI_ISL_19118		A/environment/New York/23164-2/2005					23164-2
EPI_ISL_19117		A/environment/New York/23164-1/2005					23164-1
EPI_ISL_19116		A/guinea fowl/New York/22071/2005					22071
EPI_ISL_19115		A/chicken/New York/22067-12/2005					22067-12
EPI_ISL_19114		A/chicken/New York/22067-7/2005					22067-7
EPI_ISL_19111		A/turkey/Italy/9739/2002					9739
EPI_ISL_16424		A/New York/107/2003			Smith,C.B.		107
EPI_ISL_16423		A/chicken/New York/23165-7/2005					23165-7
EPI_ISL_16422		A/environment/New York/23165-4/2005					23165-4
EPI_ISL_16421		A/chicken/New York/23164-6/2005					23164-6
EPI_ISL_16420		A/guinea fowl/New York/10196-7/2005					10196-7
EPI_ISL_16419		A/chicken/New York/10196-6/2005					10196-6
EPI_ISL_16418		A/environment/New York/10196-2/2005					10196-2
EPI_ISL_16417		A/environment/New York/10196-1/2005					10196-1
EPI_ISL_16416		A/chicken/New York/46545-2/2006					46545-2
EPI_ISL_16413		A/environment/Maryland/1631/2006					1631
EPI_ISL_16408		A/turkey/New York/30732-7/2005					30732-7
EPI_ISL_16407		A/chicken/New York/30732-6/2005					30732-6
EPI_ISL_16406		A/environment/New York/30732-4/2005					30732-4
EPI_ISL_16405		A/environment/New York/30732-3/2005					30732-3
EPI_ISL_16404		A/environment/New York/30732-2/2005					30732-2
EPI_ISL_16403		A/environment/New York/30720-3/2005					30720-3
EPI_ISL_16402		A/chicken/New York/23165-6/2005					23165-6
EPI_ISL_16401		A/chukar/New York/23164-13/2005					23164-13
EPI_ISL_16400		A/environment/New York/22067-5/2005					22067-5
EPI_ISL_16399		A/environment/New York/22067-4/2005					22067-4
EPI_ISL_16398		A/environment/New York/46545-1/2006					46545-1
EPI_ISL_16396		A/duck/Italy/4609/2003					4609
EPI_ISL_16395		A/environment/New York/3185-1/2006					3185-1
EPI_ISL_15107		A/turkey/Italy/4130/2004					4130
EPI_ISL_21059		A/turkey/Italy/8535/02					8535
EPI_ISL_15103		A/environment/New York/3185-4/2006					3185-4
EPI_ISL_15102		A/environment/New York/22067-2/2005					22067-2
EPI_ISL_15101		A/environment/New York/22067-1/2005					22067-1
EPI_ISL_15099		A/chicken/New York/16326-4/2005					16326-4
EPI_ISL_14986		A/equine/Sao Paulo/1/76					1
EPI_ISL_14985		A/equine/Cambridge/1/73					1
EPI_ISL_14984		A/equine/Switzerland/137/72					137
EPI_ISL_14983		A/equine/lexington/1/66					1
EPI_ISL_14982		A/equine/C.Detroit/1/64					1
EPI_ISL_676		A/equine/Newmarket/1/77					1
EPI_ISL_14981		A/equine/Cambridge/1/63					1
EPI_ISL_14980		A/equine/Detroit/1/64					1
EPI_ISL_14859		A/chicken/Jena/1816/87					1816
EPI_ISL_14857		A/turkey/Minnesota/1237/80					1237
EPI_ISL_3249		A/softbill/South Africa/142/92					142
EPI_ISL_14854		A/duck/Hong Kong/293/78					293
EPI_ISL_14852		A/ostrich/South Africa/5352/92					5352
EPI_ISL_14672		A/starling/Victoria/1/1985					1
EPI_ISL_14614		A/goose/Leipzig/187/7/1979					187-7
EPI_ISL_14136		A/equine/Cornell/16/74					16
EPI_ISL_13576		A/chicken/Italy/270638/02					270638
EPI_ISL_13575		A/Guinea fowl/Italy/266184/02					266184
EPI_ISL_13574		A/mallard/Italy/199/01					199
EPI_ISL_13573		A/duck/Jiangxi/1742/03					1742
EPI_ISL_13572		A/turkey/Italy/97500/03					97500
EPI_ISL_13571		A/turkey/Italy/121964/03					121964
EPI_ISL_13570		A/mallard/Italy/250/02					250
EPI_ISL_13569		A/mallard/Italy/299/05					299
EPI_ISL_13568		A/duck/Jiangxi/1814/03					1814
EPI_ISL_13567		A/duck/Jiangxi/1786/03					1786
EPI_ISL_13566		A/duck/Jiangxi/1760/03					1760
EPI_ISL_13565		A/turkey/Italy/68819/03					68819
EPI_ISL_12858		A/laughing gull/Delaware/42/06					42
EPI_ISL_12856		A/shorebird/Delaware/22/06					22
EPI_ISL_12738		A/chicken/Wales/1306/2007					1306
EPI_ISL_12304		A/duck/AB/AFLBs8734c16/2007					AFLBs8734c16
EPI_ISL_12303		A/chicken/England/4157/2006					4157
EPI_ISL_11504		A/chicken/British Columbia/CN-7/2004					CN-7
EPI_ISL_11503		A/turkey/Utah/24721-10/1995					24721-10
EPI_ISL_11490		A/chicken/England/4054/2006					4054
EPI_ISL_11489		A/chicken/England/4266/2006					4266
EPI_ISL_10542		A/guineafowl/NY/4649-18/2006					4649-18
EPI_ISL_10541		A/environment/NY/3185-28/2006					3185-28
EPI_ISL_10406		A/mallard/Italy/4810-79/2004					4810-79
EPI_ISL_10405		A/mallard/Italy/4810-7/2004					4810-7
EPI_ISL_10404		A/mallard/Italy/4776-36/2004					4776-36
EPI_ISL_10403		A/duck/Italy/4692-30/2004					4692-30
EPI_ISL_10402		A/goose/Italy/4692-11/2004					4692-11
EPI_ISL_10401		A/mallard/Italy/4234/2004					4234
EPI_ISL_10304		A/cinnamon teal/Bolivia/4537/2001					4537
EPI_ISL_8933		A/duck/Hong Kong/293/1978					293
EPI_ISL_5799		A/mallard/Alberta/34/2001					34
EPI_ISL_8876		A/red knot/NJ/325/1989					325
EPI_ISL_8875		A/ruddy turnstone/DE/2378/1988					2378
EPI_ISL_8873		A/green-winged teal/ALB/228/1985					228
EPI_ISL_8870		A/mallard duck/ALB/279/1977					279
EPI_ISL_3219		A/widgeon/Alberta/284/1977					284
EPI_ISL_8869		A/blue-winged teal/ALB/295/1977					295
EPI_ISL_8868		A/mallard duck/ALB/224/1977					224
EPI_ISL_8786		A/ruddy turnstone/NJ/65/1985					65
EPI_ISL_8307		A/duck/Hongkong/301/72					301
EPI_ISL_8073		A/turkey/Italy/3477/2004					3477
EPI_ISL_8072		A/turkey/Italy/3829/2004					3829
EPI_ISL_8071		A/turkey/Italy/2685/2003					2685
EPI_ISL_8070		A/turkey/Italy/9742/2002					9742
EPI_ISL_8066		A/chicken/New York/29047-4/2006					29047-4
EPI_ISL_8065		A/environment/New York/29047-3/2006					29047-3
EPI_ISL_8064		A/environment/New York/29047-2/2006					29047-2
EPI_ISL_8063		A/environment/New York/29047-1/2006					29047-1
EPI_ISL_8062		A/guinea fowl/New York/19501-4/2006					19501-4
EPI_ISL_8061		A/environment/New York/19501-1/2006					19501-1
EPI_ISL_8060		A/chicken/New York/8391-2/2006					8391-2
EPI_ISL_8059		A/guinea fowl/New York/8391-1/2006					8391-1
EPI_ISL_8058		A/environment/New York/3185-5/2006					3185-5
EPI_ISL_8057		A/environment/New York/3185-3/2006					3185-3
EPI_ISL_8056		A/environment/New York/3185-2/2006					3185-2
EPI_ISL_8053		A/environment/New York/3181-1/2006					3181-1
EPI_ISL_8052		A/duck/New York/143646-5/2005					143646-5
EPI_ISL_8051		A/pheasant/New York/143646-4/2005					143646-4
EPI_ISL_8050		A/guinea fowl/New York/143646-3/2005					143646-3
EPI_ISL_8049		A/environment/New York/143646-1/2005					143646-1
EPI_ISL_8048		A/environment/New York/139052/2005					139052
EPI_ISL_8047		A/environment/New York/16326-2/2005					16326-2
EPI_ISL_21015		A/turkey/Italy/1265/99					1265
EPI_ISL_21014		A/turkey/Italy/2715/99					2715
EPI_ISL_21013		A/turkey/Italy/3560/99					3560
EPI_ISL_21012		A/turkey/Italy/3489/99					3489
EPI_ISL_7552		A/turkey/Italy/4301/1999					4301
EPI_ISL_7551		A/turkey/Italy/4617/1999					4617
EPI_ISL_21011		A/turkey/Italy/4294/99					4294
EPI_ISL_7550		A/chicken/Italy/4789/1999					4789
EPI_ISL_7549		A/quail/Italy/4992/1999					4992
EPI_ISL_21010		A/turkey/Italy/4644/99					4644
EPI_ISL_7545		A/chicken/Victoria/224/1992					224
EPI_ISL_7511		A/pekin duck/Italy/1848/2000					1848
EPI_ISL_7510		A/turkey/Italy/3488/1999					3488
EPI_ISL_21009		A/turkey/Italy/3185/99					3185
EPI_ISL_7509		A/turkey/Italy/4295/1999					4295
EPI_ISL_7507		A/turkey/Italy/4708/1999					4708
EPI_ISL_7506		A/environment/New York/22067-3/2005					22067-3
EPI_ISL_7505		A/chukar/New York/21211-7/2005					21211-7
EPI_ISL_7504		A/chicken/New York/21211-1/2005					21211-1
EPI_ISL_7502		A/blue-winged teal/Ohio/566/2006					566
EPI_ISL_7496		A/turkey/Italy/1084/2000					1084
EPI_ISL_7495		A/chicken/Italy/2335/2000					2335
EPI_ISL_21008		A/turkey/Italy/977/99					977
EPI_ISL_7493		A/turkey/Italy/8000/2002					8000
EPI_ISL_7184		A/duck/New York/21211-6/2005					21211-6
EPI_ISL_7183		A/chicken/New York/21211-2/2005					21211-2
EPI_ISL_7182		A/chicken/New York/16330/2005					16330
EPI_ISL_7181		A/chicken/New York/16326-5/2005					16326-5
EPI_ISL_7180		A/environment/New York/16326-1/2005					16326-1
EPI_ISL_7179		A/environment/New York/11678-4/2005					11678-4
EPI_ISL_7178		A/environment/New York/11678-3/2005					11678-3
EPI_ISL_7177		A/environment/New York/11678-2/2005					11678-2
EPI_ISL_7176		A/environment/New York/11678-1/2005					11678-1
EPI_ISL_7175		A/chukar/New York/11653-1/2005					11653-1
EPI_ISL_7174		A/environment/Maryland/267/2006					267
EPI_ISL_7173		A/environment/Maryland/261/2006					261
EPI_ISL_7168		A/emu/New South Wales/775/1997					775
EPI_ISL_7167		A/chicken/New South Wales/327/1997					327
EPI_ISL_7166		A/chicken/New South Wales/2/1997					2
EPI_ISL_7164		A/chicken/Italy/1082/1999					1082
EPI_ISL_7163		A/quail/Italy/396/2000					396
EPI_ISL_7162		A/guinea fowl/Italy/155/2000					155
EPI_ISL_7161		A/chicken/Italy/4746/1999					4746
EPI_ISL_7156		A/turkey/Italy/2043/2003					2043
EPI_ISL_7040		A/mallard/Delaware/418/2005					418
EPI_ISL_21005		A/mallard/Ohio/421/1987					421
EPI_ISL_7033		A/duck/Italy/551/2000					551
EPI_ISL_7032		A/chicken/Italy/322/2001					322
EPI_ISL_7031		A/turkey/Italy/4426/2000					4426
EPI_ISL_7030		A/turkey/Italy/2984/2000					2984
EPI_ISL_7027		A/quail/Italy/4610/2003					4610
EPI_ISL_7026		A/turkey/Italy/3337/2004					3337
EPI_ISL_7025		A/turkey/Italy/2987/2003					2987
EPI_ISL_7024		A/turkey/Italy/4608/2003					4608
EPI_ISL_7016		A/turkey/Italy/1351/2001					1351
EPI_ISL_21003		A/turkey/Italy/3675/99					3675
EPI_ISL_21002		A/turkey/Italy/4580/99					4580
EPI_ISL_7011		A/turkey/Italy/1010/2003					1010
EPI_ISL_7010		A/turkey/Italy/3620/2003					3620
EPI_ISL_6954		A/black duck/Ohio/415/2001					415
EPI_ISL_6929		A/ostrich/Italy/1038/2000					1038
EPI_ISL_6920		A/quail/Italy/3347/2004					3347
EPI_ISL_6919		A/turkey/Italy/8912/2002					8912
EPI_ISL_6918		A/turkey/Italy/3807/2004					3807
EPI_ISL_6917		A/turkey/Italy/251/2003					251
EPI_ISL_6916		A/turkey/Italy/4479/2004					4479
EPI_ISL_6237		A/mallard/Ohio/322/1998					322
EPI_ISL_3218		A/chicken/Pakistan/34669/1995					34669
EPI_ISL_5876		A/chicken/Chile/184240-4322/2002					184240-4322
EPI_ISL_5874		A/chicken/Italy/1285/2000					1285
EPI_ISL_5873		A/Canada/rv504/2004					rv504
EPI_ISL_5858		A/chicken/Pennsylvania/143586/2002					143586
EPI_ISL_5845		A/turkey/Minnesota/1/1988					1
EPI_ISL_5844		A/turkey/Minnesota/1200/1980					1200
EPI_ISL_5831		A/pheasant/Minnesota/917/1980					917
EPI_ISL_5812		A/duck/Nanchang/1904/1992					1904
EPI_ISL_5797		A/mallard duck/Alberta/435/1985					435
EPI_ISL_4821		A/chicken/NSW/1/1997					1
EPI_ISL_4530		A/chicken/British Columbia/NS-2035-12/2004					NS-2035-12
EPI_ISL_4529		A/chicken/British Columbia/NS-1479-1/2004					NS-1479-1
EPI_ISL_4528		A/chicken/British Columbia/NS-1390-2/2004					NS-1390-2
EPI_ISL_4527		A/chicken/British Columbia/NS-1319-2/04					NS-1319-2
EPI_ISL_4524		A/chicken/British Columbia/NS1337-1/2004					NS1337-1
EPI_ISL_4516		A/chicken/British Columbia/CN12/2004					CN12
EPI_ISL_4515		A/chicken/Hebei/1/2002					1
EPI_ISL_4134		A/chicken/British Columbia/CN7-3/04					CN7-3
EPI_ISL_3912		A/mallard/Italy/33/01					33
EPI_ISL_3911		A/mallard/Italy/43/2001					43
EPI_ISL_3910		A/turkey/Italy/214845/02					214845
EPI_ISL_3547		A/Netherlands/219/03					219
EPI_ISL_3546		A/chicken/Netherlands/1/03					1
EPI_ISL_3545		A/Netherlands/33/03					33
EPI_ISL_3519		A/turkey/Chile/4418/02					4418
EPI_ISL_3518		A/chicken/Chile/4977/02					4977
EPI_ISL_3517		A/chicken/Chile/4968/02					4968
EPI_ISL_3516		A/chicken/Chile/4957/02					4957
EPI_ISL_3515		A/chicken/Chile/4322/02					4322
EPI_ISL_3514		A/chicken/Chile/176822/02					176822
EPI_ISL_3432		A/avian/NY/73063-6/00					73063-6
EPI_ISL_3430		A/quail/NY/11430/99					11430
EPI_ISL_1861		A/Goose/New Jersey/8600-3/98					8600-3
EPI_ISL_3428		A/chicken/NY/34173-3/99					34173-3
EPI_ISL_3427		A/chicken/NY/1398-6/99					1398-6
EPI_ISL_3426		A/chicken/NJ/15827/99					15827
EPI_ISL_3425		A/chicken/NY/3572/98					3572
EPI_ISL_1863		A/Chicken/New Jersey/20621/99					20621
EPI_ISL_3424		A/chicken/NJ/17206/99					17206
EPI_ISL_3423		A/turkey/VA/67/02					67
EPI_ISL_3422		A/turkey/VA/66/02					66
EPI_ISL_3421		A/turkey/VA/55/02					55
EPI_ISL_3420		A/turkey/NJ/9778-8/98					9778-8
EPI_ISL_3418		A/guineafowl/NJ/13246-9/98					13246-9
EPI_ISL_3417		A/guineafowl/MA/148081-11/02					148081-11
EPI_ISL_3416		A/Chicken/NY/14858-12/99					14858-12
EPI_ISL_3415		A/chicken/VA/32/02					32
EPI_ISL_3414		A/chicken/PA/9801289/98					9801289
EPI_ISL_3413		A/chicken/PA/9800896/98					9800896
EPI_ISL_3412		A/chicken/PA/9701530/97					9701530
EPI_ISL_3411		A/chicken/PA/9701524/97					9701524
EPI_ISL_3410		A/chicken/PA/9701027/97					9701027
EPI_ISL_3409		A/chicken/PA/149092-1/02					149092-1
EPI_ISL_3408		A/chicken/PA/143586/01			Spackman,E.; Suarez,D.L.; Senne,D.A.; Davison,S.		143586
EPI_ISL_3407		A/chicken/NY/6031-19/98					6031-19
EPI_ISL_3406		A/chicken/NY/30749-3/00			Kim,L.M.; Suarez,D.L.; Spackman,E.; Swayne,D.E.; Senne,D.A.; Afonso,C.L.; Pfeiffer,J.; Pantin-Jackwood,M.; To,T.L.; Nguyen,T.		30749-3
EPI_ISL_3405		A/chicken/NY/22409-4/99					22409-4
EPI_ISL_3404		A/chicken/NY/21586-8/99					21586-8
EPI_ISL_3403		A/chicken/New York/14714-9/1999					14714-9
EPI_ISL_3402		A/chicken/NY/1387-8/98					1387-8
EPI_ISL_3401		A/chicken/New York/12273-11/1999					12273-11
EPI_ISL_3400		A/chicken/NY/119256-7/01			Kim,L.M.; Suarez,D.L.; Spackman,E.; Swayne,D.E.; Senne,D.A.; Afonso,C.L.; Pfeiffer,J.; Pantin-Jackwood,M.; To,T.L.; Nguyen,T.		119256-7
EPI_ISL_3399		A/chicken/NY/119055-7/01					119055-7
EPI_ISL_3398		A/chicken/NJ/9777-7/98					9777-7
EPI_ISL_3397		A/chicken/NJ/608/02					608
EPI_ISL_3396		A/chicken/NJ/15814-9/99					15814-9
EPI_ISL_3395		A/chicken/NJ/151244-18/02					151244-18
EPI_ISL_3394		A/chicken/NJ/150383-7/02					150383-7
EPI_ISL_3393		A/chicken/NJ/118878-5/01			Kim,L.M.; Suarez,D.L.; Spackman,E.; Swayne,D.E.; Senne,D.A.; Afonso,C.L.; Pfeiffer,J.; Pantin-Jackwood,M.; To,T.L.; Nguyen,T.		118878-5
EPI_ISL_3392		A/chicken/FL/90348-4/01					90348-4
EPI_ISL_3391		A/avian/NY/7729-6/00					7729-6
EPI_ISL_3390		A/avian/NY/81746-5/00					81746-5
EPI_ISL_3389		A/avian/NY/76247-3/00					76247-3
EPI_ISL_3388		A/avian/NY/74211-2/00					74211-2
EPI_ISL_3387		A/avian/NY/70411-12/00					70411-12
EPI_ISL_3386		A/avian/NY/118353-1/2001			Kim,L.M.; Suarez,D.L.; Spackman,E.; Swayne,D.E.; Senne,D.A.; Afonso,C.L.		118353-1
EPI_ISL_2914		A/mallard/Germany/WV38K/03					WV38K
EPI_ISL_2905		A/mallard/Iran/V31/04					V31
EPI_ISL_2815		A/turkey/Italy/472/99					472
EPI_ISL_2814		A/chicken/Italy/444/99					444
EPI_ISL_2813		A/turkey/Ireland/PV8/95					PV8
EPI_ISL_2792		A/turkey/Italy/214845/2002					214845
EPI_ISL_2750		A/turkey/Italy/3775/99					3775
EPI_ISL_2749		A/turkey/Italy/4602/99					4602
EPI_ISL_2748		A/chicken/Italy/4575/99					4575
EPI_ISL_2746		A/turkey/Italy/3889/99					3889
EPI_ISL_2739		A/chicken/Italy/13474/99					13474
EPI_ISL_2728		A/turkey/Italy/12598/99					12598
EPI_ISL_2191		A/magpie-robin/China/28710/93					28710
EPI_ISL_2190		A/Duck/Alberta/49/76					49
EPI_ISL_2189		A/pintail/Alberta/21/79					21
EPI_ISL_2188		A/Turkey/Ontario/18/2000					18
EPI_ISL_2187		A/Turkey/Minnesota/38429/88					38429
EPI_ISL_1445		A/teal/Taiwan/WB2-37-2TPFE2/98					WB2-37-2TPFE2
EPI_ISL_1444		A/chicken/Italy/1081/99					1081
EPI_ISL_1442		A/ostrich/South Africa/M320/96					M320
EPI_ISL_1441		A/parrot/Northern Ireland/VF-73-67/73					VF-73-67
EPI_ISL_1440		A/parakeet/Netherlands/267497/94					267497
EPI_ISL_1439		A/macaw/England/626/80					626
EPI_ISL_1438		A/conure/England/766/94					766
EPI_ISL_1437		A/gull/Italy/692-2/93					692-2
EPI_ISL_1436		A/turkey/England/647/77					647
EPI_ISL_1435		A/turkey/Northern Ireland/VF-1545 C5/98					VF-1545 C5
EPI_ISL_1434		A/turkey/England/192-328/79					192-328
EPI_ISL_1433		A/ostrich/South Africa/1069/91					1069
EPI_ISL_1432		A/parrot/England/1174/94					1174
EPI_ISL_1431		A/psittacine/Italy/1/91					1
EPI_ISL_1430		A/conure/England/1234/94					1234
EPI_ISL_1429		A/non-psittacine/England-Q/1985/89					1985
EPI_ISL_1428		A/chicken/Ireland/1733/89					1733
EPI_ISL_1425		A/chicken/England/71/82					71
EPI_ISL_1423		A/ostrich/Zimbabwe/222/96					222
EPI_ISL_1421		A/chicken/Queensland/667/95					667
EPI_ISL_1420		A/chicken/Pakistan/CR2/95					CR2
EPI_ISL_1419		A/fairy bluebird/Singapore/F92/94					F92
EPI_ISL_1418		A/common iora /Singapore/F89/95					F89
EPI_ISL_1417		A/chicken/Victoria/1/92					1
EPI_ISL_1416		A/chicken/Pakistan/447/95					447
EPI_ISL_1095		A/Turkey/Utah/24721-10/95					24721-10
EPI_ISL_1094		A/Quail/Arkansas/16309-7/94			Suarez,D.L.; Garcia,M.; Latimer,J.; Senne,D.; Perdue,M.		16309-7
EPI_ISL_1093		A/Turkey/Colorado/13356/91					13356
EPI_ISL_1092		A/Quail/New York/13989-51/98			Suarez,D.L.; Garcia,M.; Latimer,J.; Senne,D.; Perdue,M.		13989-51
EPI_ISL_1091		A/Chicken/Pennsylvania/13552-1/98			Suarez,D.L.; Garcia,M.; Latimer,J.; Senne,D.; Perdue,M.		13552-1
EPI_ISL_1090		A/Turkey/Pennsylvania/7975/97			Kim,L.M.; Suarez,D.L.; Spackman,E.; Swayne,D.E.; Senne,D.A.; Afonso,C.L.; Pfeiffer,J.; Pantin-Jackwood,M.; To,T.L.; Nguyen,T.		7975
EPI_ISL_1088		A/Chicken/Pennsylvania/11767-1/97					11767-1
EPI_ISL_1087		A/Guinea Fowl/Pennsylvania/7777-1/96					7777-1
EPI_ISL_1086		A/Chicken/New York/8030-2/96			Suarez,D.L.; Garcia,M.; Latimer,J.; Senne,D.; Perdue,M.		8030-2
EPI_ISL_1085		A/Chicken/New York/3202-7/96					3202-7
EPI_ISL_1084		A/Chicken/Rhode Island/4328/95					4328
EPI_ISL_1083		A/Chicken/New York/3112-1/95			Kim,L.M.; Suarez,D.L.; Spackman,E.; Swayne,D.E.; Senne,D.A.; Afonso,C.L.; Pfeiffer,J.; Pantin-Jackwood,M.; To,T.L.; Nguyen,T.		3112-1
EPI_ISL_1082		A/Chicken/New York/19542-5/95					19542-5
EPI_ISL_1081		A/Chicken/New York/13833-7/95					13833-7
EPI_ISL_1080		A/guinea fowl/New York/13820-3/1995					13820-3
EPI_ISL_1079		A/Turkey/New York/4450-5/94					4450-5
EPI_ISL_1078		A/Chicken/New York/4447-7/94			Kim,L.M.; Suarez,D.L.; Spackman,E.; Swayne,D.E.; Senne,D.A.; Afonso,C.L.		4447-7
EPI_ISL_673		A/Chicken/New York/13142-5/94			Suarez,D.L.; Garcia,M.; Latimer,J.; Senne,D.; Perdue,M.		13142-5
EPI_ISL_1077		A/Chicken/New Jersey/15086-3/94					15086-3
EPI_ISL_953		A/turkey/Ireland/PV74/1995					PV74
EPI_ISL_952		A/England/268/1996					268
EPI_ISL_646		A/duck/Hong Kong/301/1978					301
EPI_ISL_641		A/duck/Taiwan/Ya103/1993					Ya103
EPI_ISL_640		A/duck/Taiwan/33/1993					33
EPI_ISL_383		A/swan/Shimane/42/1999					42
EPI_ISL_382		A/seal/Massachusetts/1/80					1
EPI_ISL_378		A/turkey/Tennessee/1/79					1
EPI_ISL_377		A/duck/Mongolia/47/01					47
EPI_ISL_310		A/duck/Hokkaido/Vac-2/04					Vac-2
EPI_ISL_60708		A/mallard/Poland/41/09	Krzysztof Smietanka (National Veterinary Research Institut Poland, PIWet-PIB)	National Veterinary Research Institut Poland, PIWet-PIB		National Veterinary Research Institut Poland, PIWet-PIB
EPI_ISL_60707		A/mallard/Poland/16/09	Krzysztof Smietanka (National Veterinary Research Institut Poland, PIWet-PIB)	National Veterinary Research Institut Poland, PIWet-PIB		National Veterinary Research Institut Poland, PIWet-PIB
EPI_ISL_26339		A/mallard/Poland/01/08	Krzysztof Smietanka (National Veterinary Research Institut Poland, PIWet-PIB)	National Veterinary Research Institut Poland, PIWet-PIB		National Veterinary Research Institut Poland, PIWet-PIB
EPI_ISL_60060		A/duck/Italy/4936/2007	Alice Fusaro (Istituto Zooprofilattico Sperimentale Delle Venezie)	Istituto Zooprofilattico Sperimentale Delle Venezie		Istituto Zooprofilattico Sperimentale Delle Venezie
EPI_ISL_60059		A/duck/Italy/5378/2007	Alice Fusaro (Istituto Zooprofilattico Sperimentale Delle Venezie)	Istituto Zooprofilattico Sperimentale Delle Venezie		Istituto Zooprofilattico Sperimentale Delle Venezie
EPI_ISL_60058		A/guinea fowl/Italy/407/2008	Alice Fusaro (Istituto Zooprofilattico Sperimentale Delle Venezie)	Istituto Zooprofilattico Sperimentale Delle Venezie		Istituto Zooprofilattico Sperimentale Delle Venezie
EPI_ISL_26369		A/Mallard/Sweden/S90735/2003	Siamak Zohari (National Veterinary Institute)	National Veterinary Institute		National Veterinary Institute
EPI_ISL_26368		A/Mallard/Sweden/S90597/2005	Siamak Zohari (National Veterinary Institute)	National Veterinary Institute		National Veterinary Institute
EPI_ISL_26367		A/Mallard/Sweden/100993/2008	Siamak Zohari (National Veterinary Institute)	National Veterinary Institute		National Veterinary Institute
EPI_ISL_86481		A/chicken/belgium/06775/2003	Thierry van den Berg (Veterinary and Agrochemical Research Centre CODA-CERVA)	Veterinary and Agrochemical Research Centre CODA-CERVA
EPI_ISL_86480		A/chicken/belgium/06601/2003	Thierry van den Berg (Veterinary and Agrochemical Research Centre CODA-CERVA)	Veterinary and Agrochemical Research Centre CODA-CERVA
EPI_ISL_86479		A/chicken/belgium/06600/2003	Thierry van den Berg (Veterinary and Agrochemical Research Centre CODA-CERVA)	Veterinary and Agrochemical Research Centre CODA-CERVA
EPI_ISL_86478		A/turkey/belgium/06484/2003	Thierry van den Berg (Veterinary and Agrochemical Research Centre CODA-CERVA)	Veterinary and Agrochemical Research Centre CODA-CERVA
EPI_ISL_86477		A/chicken/belgium/06383/2003	Thierry van den Berg (Veterinary and Agrochemical Research Centre CODA-CERVA)	Veterinary and Agrochemical Research Centre CODA-CERVA
EPI_ISL_86476		A/chicken/belgium/06375/2003	Thierry van den Berg (Veterinary and Agrochemical Research Centre CODA-CERVA)	Veterinary and Agrochemical Research Centre CODA-CERVA
EPI_ISL_86475		A/chicken/belgium/06374/2003	Thierry van den Berg (Veterinary and Agrochemical Research Centre CODA-CERVA)	Veterinary and Agrochemical Research Centre CODA-CERVA
EPI_ISL_86474		A/chicken/belgium/06175/2003	Thierry van den Berg (Veterinary and Agrochemical Research Centre CODA-CERVA)	Veterinary and Agrochemical Research Centre CODA-CERVA
EPI_ISL_68352		A/chicken/Netherlands/03009430/03	Guus Koch (Wageningen Bioveterinary Research)	Wageningen Bioveterinary Research
EPI_ISL_82472		A/chicken/Netherlands/03009656/03(H7N7)	Guus Koch (Wageningen Bioveterinary Research)	Wageningen Bioveterinary Research
EPI_ISL_82452		A/chicken/Netherlands/03009942/03(H7N7)	Guus Koch (Wageningen Bioveterinary Research)	Wageningen Bioveterinary Research
EPI_ISL_68351		A/chicken/Netherlands/03013457/03	Guus Koch (Wageningen Bioveterinary Research)	Wageningen Bioveterinary Research
EPI_ISL_68350		A/chicken/Netherlands/03011728/03	Guus Koch (Wageningen Bioveterinary Research)	Wageningen Bioveterinary Research
EPI_ISL_68349		A/chicken/Netherlands/03012221/03	Guus Koch (Wageningen Bioveterinary Research)	Wageningen Bioveterinary Research
EPI_ISL_68348		A/turkey/Netherlands/03010821/03	Guus Koch (Wageningen Bioveterinary Research)	Wageningen Bioveterinary Research
EPI_ISL_68347		A/chicken/Netherlands/03014339/03	Guus Koch (Wageningen Bioveterinary Research)	Wageningen Bioveterinary Research
EPI_ISL_68346		A/chicken/Netherlands/03013456/03	Guus Koch (Wageningen Bioveterinary Research)	Wageningen Bioveterinary Research
EPI_ISL_68345		A/chicken/Netherlands/03011063/03	Guus Koch (Wageningen Bioveterinary Research)	Wageningen Bioveterinary Research
EPI_ISL_68344		A/chicken/Netherlands/03012872/03	Guus Koch (Wageningen Bioveterinary Research)	Wageningen Bioveterinary Research
EPI_ISL_68343		A/chicken/Netherlands/03012365/03	Guus Koch (Wageningen Bioveterinary Research)	Wageningen Bioveterinary Research
EPI_ISL_68342		A/chicken/Netherlands/03010703/03	Guus Koch (Wageningen Bioveterinary Research)	Wageningen Bioveterinary Research
EPI_ISL_68340		A/chicken/Netherlands/03009940/03	Guus Koch (Wageningen Bioveterinary Research)	Wageningen Bioveterinary Research
EPI_ISL_68339		A/chicken/Netherlands/03009304/03	Guus Koch (Wageningen Bioveterinary Research)	Wageningen Bioveterinary Research
EPI_ISL_68338		A/chicken/Netherlands/03009938/03	Guus Koch (Wageningen Bioveterinary Research)	Wageningen Bioveterinary Research
EPI_ISL_68337		A/chicken/Netherlands/03009127/03	Guus Koch (Wageningen Bioveterinary Research)	Wageningen Bioveterinary Research
EPI_ISL_68336		A/chicken/Netherlands/03009122/03	Guus Koch (Wageningen Bioveterinary Research)	Wageningen Bioveterinary Research
EPI_ISL_68335		A/turkey/Netherlands/03009788/03	Guus Koch (Wageningen Bioveterinary Research)	Wageningen Bioveterinary Research
EPI_ISL_68334		A/chicken/Netherlands/03009337/03	Guus Koch (Wageningen Bioveterinary Research)	Wageningen Bioveterinary Research
EPI_ISL_68333		A/chicken/Netherlands/03009192/03	Guus Koch (Wageningen Bioveterinary Research)	Wageningen Bioveterinary Research
EPI_ISL_68332		A/chicken/Netherlands/03008375/03	Guus Koch (Wageningen Bioveterinary Research)	Wageningen Bioveterinary Research
EPI_ISL_68331		A/turkey/Netherlands/03009333/03	Guus Koch (Wageningen Bioveterinary Research)	Wageningen Bioveterinary Research
EPI_ISL_68330		A/chicken/Netherlands/03008128/03	Guus Koch (Wageningen Bioveterinary Research)	Wageningen Bioveterinary Research
EPI_ISL_68329		A/chicken/Netherlands/03013104/03	Guus Koch (Wageningen Bioveterinary Research)	Wageningen Bioveterinary Research
EPI_ISL_70156		A/turkey/Italy/4199/2004	Alice Fusaro (Istituto Zooprofilattico Sperimentale Delle Venezie)	Istituto Zooprofilattico Sperimentale Delle Venezie
EPI_ISL_70155		A/turkey/Italy/2963/2003	Alice Fusaro (Istituto Zooprofilattico Sperimentale Delle Venezie)	Istituto Zooprofilattico Sperimentale Delle Venezie
EPI_ISL_70153		A/turkey/Italy/7653/2002	Alice Fusaro (Istituto Zooprofilattico Sperimentale Delle Venezie)	Istituto Zooprofilattico Sperimentale Delle Venezie
EPI_ISL_108412		A/mute swan/Germany-BE/R901/2006	Elke Starick (Friedrich-Loeffler-Institut)	Friedrich-Loeffler-Institut
EPI_ISL_86043		A/chicken/Germany-NI/R874/2010	Elke Starick (Friedrich-Loeffler-Institut)	Friedrich-Loeffler-Institut
EPI_ISL_142859		A/Hunan/0070A/2013	Lei Yang (WHO Chinese National Influenza Center / Virology Institute, Chinese CDC)	WHO Chinese National Influenza Center
EPI_ISL_142858		A/Shandong/0068A/2013	Lei Yang (WHO Chinese National Influenza Center / Virology Institute, Chinese CDC)	WHO Chinese National Influenza Center	Wang,Dayan;Gao,Rongbao;Yang,Lei;Li,Xiyan;Cheng,Yanhui;Zou,Shumei;Zhou,Jianfang;Zhu,Wenfei;Guo,Junfeng;Dong,Jie;Zhang,Ye;Liu,Liqi;Bo,Hong;Xin,Li;Huang,Weijuan;Dong,Libo;Zhao,Xiang;Lan,Yu;Li,Xiaodan;Shu,Yuelong
EPI_ISL_141191		A/Anhui/03/2013	Lei Yang (WHO Chinese National Influenza Center / Virology Institute, Chinese CDC)	WHO Chinese National Influenza Center	Wang,Dayan;Gao,Rongbao;Yang,Lei;Zhou,Shumei;Li,Xiyan;Zhou,Jianfang;Zhu,Wenfei;Guo,Junfeng;Li,Xiaodan;Dong,Jie;Huang,Weijuan;Zhang,Ye;Dong,Libo;Zhao,Xiang;Lu,Jian;Lan,Yu;Shu,Yuelong
EPI_ISL_141190		A/Anhui/02/2013	Lei Yang (WHO Chinese National Influenza Center / Virology Institute, Chinese CDC)	WHO Chinese National Influenza Center	Wang,Dayan;Gao,Rongbao;Yang,Lei;Zhou,Shumei;Li,Xiyan;Zhou,Jianfang;Zhu,Wenfei;Guo,Junfeng;Li,Xiaodan;Dong,Jie;Huang,Weijuan;Zhang,Ye;Dong,Libo;Zhao,Xiang;Lu,Jian;Lan,Yu;Shu,Yuelong
EPI_ISL_141189		A/Environment/Shandong/1/2013	Lei Yang (WHO Chinese National Influenza Center / Virology Institute, Chinese CDC)	WHO Chinese National Influenza Center	Wang,Dayan;Gao,Rongbao;Yang,Lei;Zhou,Shumei;Li,Xiyan;Zhou,Jianfang;Zhu,Wenfei;Guo,Junfeng;Li,Xiaodan;Dong,Jie;Huang,Weijuan;Zhang,Ye;Dong,Libo;Zhao,Xiang;Lu,Jian;Lan,Yu;Shu,Yuelong
EPI_ISL_141188		A/Jiangsu/09/2013	Lei Yang (WHO Chinese National Influenza Center / Virology Institute, Chinese CDC)	WHO Chinese National Influenza Center	Wang,Dayan;Gao,Rongbao;Yang,Lei;Zhou,Shumei;Li,Xiyan;Zhou,Jianfang;Zhu,Wenfei;Guo,Junfeng;Li,Xiaodan;Dong,Jie;Huang,Weijuan;Zhang,Ye;Dong,Libo;Zhao,Xiang;Lu,Jian;Lan,Yu;Shu,Yuelong
EPI_ISL_141187		A/Jiangsu/08/2013	Lei Yang (WHO Chinese National Influenza Center / Virology Institute, Chinese CDC)	WHO Chinese National Influenza Center	Wang,Dayan;Gao,Rongbao;Yang,Lei;Zhou,Shumei;Li,Xiyan;Zhou,Jianfang;Zhu,Wenfei;Guo,Junfeng;Li,Xiaodan;Dong,Jie;Huang,Weijuan;Zhang,Ye;Dong,Libo;Zhao,Xiang;Lu,Jian;Lan,Yu;Shu,Yuelong
EPI_ISL_141186		A/Jiangsu/07/2013	Lei Yang (WHO Chinese National Influenza Center / Virology Institute, Chinese CDC)	WHO Chinese National Influenza Center	Wang,Dayan;Gao,Rongbao;Yang,Lei;Zhou,Shumei;Li,Xiyan;Zhou,Jianfang;Zhu,Wenfei;Guo,Junfeng;Li,Xiaodan;Dong,Jie;Huang,Weijuan;Zhang,Ye;Dong,Libo;Zhao,Xiang;Lu,Jian;Lan,Yu;Shu,Yuelong
EPI_ISL_141185		A/Jiangsu/06/2013	Lei Yang (WHO Chinese National Influenza Center / Virology Institute, Chinese CDC)	WHO Chinese National Influenza Center	Wang,Dayan;Gao,Rongbao;Yang,Lei;Zhou,Shumei;Li,Xiyan;Zhou,Jianfang;Zhu,Wenfei;Guo,Junfeng;Li,Xiaodan;Dong,Jie;Huang,Weijuan;Zhang,Ye;Dong,Libo;Zhao,Xiang;Lu,Jian;Lan,Yu;Shu,Yuelong
EPI_ISL_141184		A/Jiangsu/05/2013	Lei Yang (WHO Chinese National Influenza Center / Virology Institute, Chinese CDC)	WHO Chinese National Influenza Center	Wang,Dayan;Gao,Rongbao;Yang,Lei;Zhou,Shumei;Li,Xiyan;Zhou,Jianfang;Zhu,Wenfei;Guo,Junfeng;Li,Xiaodan;Dong,Jie;Huang,Weijuan;Zhang,Ye;Dong,Libo;Zhao,Xiang;Lu,Jian;Lan,Yu;Shu,Yuelong
EPI_ISL_141183		A/Hunan/02/2013	Lei Yang (WHO Chinese National Influenza Center / Virology Institute, Chinese CDC)	WHO Chinese National Influenza Center	Wang,Dayan;Gao,Rongbao;Yang,Lei;Zhou,Shumei;Li,Xiyan;Zhou,Jianfang;Zhu,Wenfei;Guo,Junfeng;Li,Xiaodan;Dong,Jie;Huang,Weijuan;Zhang,Ye;Dong,Libo;Zhao,Xiang;Lu,Jian;Lan,Yu;Shu,Yuelong
EPI_ISL_141182		A/Hunan/01/2013	Lei Yang (WHO Chinese National Influenza Center / Virology Institute, Chinese CDC)	WHO Chinese National Influenza Center	Wang,Dayan;Gao,Rongbao;Yang,Lei;Zhou,Shumei;Li,Xiyan;Zhou,Jianfang;Zhu,Wenfei;Guo,Junfeng;Li,Xiaodan;Dong,Jie;Huang,Weijuan;Zhang,Ye;Dong,Libo;Zhao,Xiang;Lu,Jian;Lan,Yu;Shu,Yuelong
EPI_ISL_141181		A/Jiangxi/01/2013	Lei Yang (WHO Chinese National Influenza Center / Virology Institute, Chinese CDC)	WHO Chinese National Influenza Center	Wang,Dayan;Gao,Rongbao;Yang,Lei;Zhou,Shumei;Li,Xiyan;Zhou,Jianfang;Zhu,Wenfei;Guo,Junfeng;Li,Xiaodan;Dong,Jie;Huang,Weijuan;Zhang,Ye;Dong,Libo;Zhao,Xiang;Lu,Jian;Lan,Yu;Shu,Yuelong
EPI_ISL_141180		A/Fujian/01/2013	Lei Yang (WHO Chinese National Influenza Center / Virology Institute, Chinese CDC)	WHO Chinese National Influenza Center	Wang,Dayan;Gao,Rongbao;Yang,Lei;Zhou,Shumei;Li,Xiyan;Zhou,Jianfang;Zhu,Wenfei;Guo,Junfeng;Li,Xiaodan;Dong,Jie;Huang,Weijuan;Zhang,Ye;Dong,Libo;Zhao,Xiang;Lu,Jian;Lan,Yu;Shu,Yuelong
EPI_ISL_141179		A/Shandong/01/2013	Lei Yang (WHO Chinese National Influenza Center / Virology Institute, Chinese CDC)	WHO Chinese National Influenza Center	Wang,Dayan;Gao,Rongbao;Yang,Lei;Zhou,Shumei;Li,Xiyan;Zhou,Jianfang;Zhu,Wenfei;Guo,Junfeng;Li,Xiaodan;Dong,Jie;Huang,Weijuan;Zhang,Ye;Dong,Libo;Zhao,Xiang;Lu,Jian;Lan,Yu;Shu,Yuelong
EPI_ISL_141178		A/Henan/01/2013	Lei Yang (WHO Chinese National Influenza Center / Virology Institute, Chinese CDC)	WHO Chinese National Influenza Center	Wang,Dayan;Gao,Rongbao;Yang,Lei;Zhou,Shumei;Li,Xiyan;Zhou,Jianfang;Zhu,Wenfei;Guo,Junfeng;Li,Xiaodan;Dong,Jie;Huang,Weijuan;Zhang,Ye;Dong,Libo;Zhao,Xiang;Lu,Jian;Lan,Yu;Shu,Yuelong
EPI_ISL_141177		A/Shanghai/16/2013	Lei Yang (WHO Chinese National Influenza Center / Virology Institute, Chinese CDC)	WHO Chinese National Influenza Center	Wang,Dayan;Gao,Rongbao;Yang,Lei;Zhou,Shumei;Li,Xiyan;Zhou,Jianfang;Zhu,Wenfei;Guo,Junfeng;Li,Xiaodan;Dong,Jie;Huang,Weijuan;Zhang,Ye;Dong,Libo;Zhao,Xiang;Lu,Jian;Lan,Yu;Shu,Yuelong
EPI_ISL_141176		A/Shanghai/15/2013	Lei Yang (WHO Chinese National Influenza Center / Virology Institute, Chinese CDC)	WHO Chinese National Influenza Center	Wang,Dayan;Gao,Rongbao;Yang,Lei;Zhou,Shumei;Li,Xiyan;Zhou,Jianfang;Zhu,Wenfei;Guo,Junfeng;Li,Xiaodan;Dong,Jie;Huang,Weijuan;Zhang,Ye;Dong,Libo;Zhao,Xiang;Lu,Jian;Lan,Yu;Shu,Yuelong
EPI_ISL_141175		A/Zhejiang/02/2013	Lei Yang (WHO Chinese National Influenza Center / Virology Institute, Chinese CDC)	WHO Chinese National Influenza Center	Wang,Dayan;Gao,Rongbao;Yang,Lei;Zhou,Shumei;Li,Xiyan;Zhou,Jianfang;Zhu,Wenfei;Guo,Junfeng;Li,Xiaodan;Dong,Jie;Huang,Weijuan;Zhang,Ye;Dong,Libo;Zhao,Xiang;Lu,Jian;Lan,Yu;Shu,Yuelong
EPI_ISL_141174		A/Shanghai/9/2013	Lei Yang (WHO Chinese National Influenza Center / Virology Institute, Chinese CDC)	WHO Chinese National Influenza Center	Wang,Dayan;Gao,Rongbao;Yang,Lei;Zhou,Shumei;Li,Xiyan;Zhou,Jianfang;Zhu,Wenfei;Guo,Junfeng;Li,Xiaodan;Dong,Jie;Huang,Weijuan;Zhang,Ye;Dong,Libo;Zhao,Xiang;Lu,Jian;Lan,Yu;Shu,Yuelong
EPI_ISL_141173		A/Shanghai/8/2013	Lei Yang (WHO Chinese National Influenza Center / Virology Institute, Chinese CDC)	WHO Chinese National Influenza Center	Wang,Dayan;Gao,Rongbao;Yang,Lei;Zhou,Shumei;Li,Xiyan;Zhou,Jianfang;Zhu,Wenfei;Guo,Junfeng;Li,Xiaodan;Dong,Jie;Huang,Weijuan;Zhang,Ye;Dong,Libo;Zhao,Xiang;Lu,Jian;Lan,Yu;Shu,Yuelong
EPI_ISL_141172		A/Shanghai/17/2013	Lei Yang (WHO Chinese National Influenza Center / Virology Institute, Chinese CDC)	WHO Chinese National Influenza Center	Wang,Dayan;Gao,Rongbao;Yang,Lei;Zhou,Shumei;Li,Xiyan;Zhou,Jianfang;Zhu,Wenfei;Guo,Junfeng;Li,Xiaodan;Dong,Jie;Huang,Weijuan;Zhang,Ye;Dong,Libo;Zhao,Xiang;Lu,Jian;Lan,Yu;Shu,Yuelong
EPI_ISL_141171		A/Shanghai/14/2013	Lei Yang (WHO Chinese National Influenza Center / Virology Institute, Chinese CDC)	WHO Chinese National Influenza Center	Wang,Dayan;Gao,Rongbao;Yang,Lei;Zhou,Shumei;Li,Xiyan;Zhou,Jianfang;Zhu,Wenfei;Guo,Junfeng;Li,Xiaodan;Dong,Jie;Huang,Weijuan;Zhang,Ye;Dong,Libo;Zhao,Xiang;Lu,Jian;Lan,Yu;Shu,Yuelong
EPI_ISL_141170		A/Shanghai/13/2013	Lei Yang (WHO Chinese National Influenza Center / Virology Institute, Chinese CDC)	WHO Chinese National Influenza Center	Wang,Dayan;Gao,Rongbao;Yang,Lei;Zhou,Shumei;Li,Xiyan;Zhou,Jianfang;Zhu,Wenfei;Guo,Junfeng;Li,Xiaodan;Dong,Jie;Huang,Weijuan;Zhang,Ye;Dong,Libo;Zhao,Xiang;Lu,Jian;Lan,Yu;Shu,Yuelong
EPI_ISL_141169		A/Shanghai/12/2013	Lei Yang (WHO Chinese National Influenza Center / Virology Institute, Chinese CDC)	WHO Chinese National Influenza Center	Wang,Dayan;Gao,Rongbao;Yang,Lei;Zhou,Shumei;Li,Xiyan;Zhou,Jianfang;Zhu,Wenfei;Guo,Junfeng;Li,Xiaodan;Dong,Jie;Huang,Weijuan;Zhang,Ye;Dong,Libo;Zhao,Xiang;Lu,Jian;Lan,Yu;Shu,Yuelong
EPI_ISL_141168		A/Shanghai/11/2013	Lei Yang (WHO Chinese National Influenza Center / Virology Institute, Chinese CDC)	WHO Chinese National Influenza Center	Wang,Dayan;Gao,Rongbao;Yang,Lei;Zhou,Shumei;Li,Xiyan;Zhou,Jianfang;Zhu,Wenfei;Guo,Junfeng;Li,Xiaodan;Dong,Jie;Huang,Weijuan;Zhang,Ye;Dong,Libo;Zhao,Xiang;Lu,Jian;Lan,Yu;Shu,Yuelong
EPI_ISL_141167		A/Shanghai/10/2013	Lei Yang (WHO Chinese National Influenza Center / Virology Institute, Chinese CDC)	WHO Chinese National Influenza Center	Wang,Dayan;Gao,Rongbao;Yang,Lei;Zhou,Shumei;Li,Xiyan;Zhou,Jianfang;Zhu,Wenfei;Guo,Junfeng;Li,Xiaodan;Dong,Jie;Huang,Weijuan;Zhang,Ye;Dong,Libo;Zhao,Xiang;Lu,Jian;Lan,Yu;Shu,Yuelong
EPI_ISL_141166		A/Shanghai/06-A/2013	Lei Yang (WHO Chinese National Influenza Center / Virology Institute, Chinese CDC)	WHO Chinese National Influenza Center	Wang,Dayan;Gao,Rongbao;Yang,Lei;Zhou,Shumei;Li,Xiyan;Zhou,Jianfang;Zhu,Wenfei;Guo,Junfeng;Li,Xiaodan;Dong,Jie;Huang,Weijuan;Zhang,Ye;Dong,Libo;Zhao,Xiang;Lu,Jian;Lan,Yu;Shu,Yuelong
EPI_ISL_141165		A/Beijing/01-A/2013	Lei Yang (WHO Chinese National Influenza Center / Virology Institute, Chinese CDC)	WHO Chinese National Influenza Center	Wang,Dayan;Gao,Rongbao;Yang,Lei;Zhou,Shumei;Li,Xiyan;Zhou,Jianfang;Zhu,Wenfei;Guo,Junfeng;Li,Xiaodan;Dong,Jie;Huang,Weijuan;Zhang,Ye;Dong,Libo;Zhao,Xiang;Lu,Jian;Lan,Yu;Shu,Yuelong
EPI_ISL_141164		A/Jiangsu/04/2013	Lei Yang (WHO Chinese National Influenza Center / Virology Institute, Chinese CDC)	WHO Chinese National Influenza Center	Wang,Dayan;Gao,Rongbao;Yang,Lei;Zhou,Shumei;Li,Xiyan;Zhou,Jianfang;Zhu,Wenfei;Guo,Junfeng;Li,Xiaodan;Dong,Jie;Huang,Weijuan;Zhang,Ye;Dong,Libo;Zhao,Xiang;Lu,Jian;Lan,Yu;Shu,Yuelong
EPI_ISL_141163		A/jiangsu/03/2013	Lei Yang (WHO Chinese National Influenza Center / Virology Institute, Chinese CDC)	WHO Chinese National Influenza Center	Wang,Dayan;Gao,Rongbao;Yang,Lei;Zhou,Shumei;Li,Xiyan;Zhou,Jianfang;Zhu,Wenfei;Guo,Junfeng;Li,Xiaodan;Dong,Jie;Huang,Weijuan;Zhang,Ye;Dong,Libo;Zhao,Xiang;Lu,Jian;Lan,Yu;Shu,Yuelong
EPI_ISL_141162		A/Jiangsu/02/2013	Lei Yang (WHO Chinese National Influenza Center / Virology Institute, Chinese CDC)	WHO Chinese National Influenza Center	Wang,Dayan;Gao,Rongbao;Yang,Lei;Zhou,Shumei;Li,Xiyan;Zhou,Jianfang;Zhu,Wenfei;Guo,Junfeng;Li,Xiaodan;Dong,Jie;Huang,Weijuan;Zhang,Ye;Dong,Libo;Zhao,Xiang;Lu,Jian;Lan,Yu;Shu,Yuelong
EPI_ISL_141161		A/chicken/Anhui-Chuzhou/01/2013	Lei Yang (WHO Chinese National Influenza Center / Virology Institute, Chinese CDC)	WHO Chinese National Influenza Center	Wang,Dayan;Gao,Rongbao;Yang,Lei;Zhou,Shumei;Li,Xiyan;Zhou,Jianfang;Zhu,Wenfei;Guo,Junfeng;Li,Xiaodan;Dong,Jie;Huang,Weijuan;Zhang,Ye;Dong,Libo;Zhao,Xiang;Lu,Jian;Lan,Yu;Shu,Yuelong
EPI_ISL_141160		A/Shanghai/07/2013	Lei Yang (WHO Chinese National Influenza Center / Virology Institute, Chinese CDC)	WHO Chinese National Influenza Center	Wang,Dayan;Gao,Rongbao;Yang,Lei;Zhou,Shumei;Li,Xiyan;Zhou,Jianfang;Zhu,Wenfei;Guo,Junfeng;Li,Xiaodan;Dong,Jie;Huang,Weijuan;Zhang,Ye;Dong,Libo;Zhao,Xiang;Lu,Jian;Lan,Yu;Shu,Yuelong
EPI_ISL_141159		A/shanghai/05/2013	Lei Yang (WHO Chinese National Influenza Center / Virology Institute, Chinese CDC)	WHO Chinese National Influenza Center	Wang,Dayan;Gao,Rongbao;Yang,Lei;Zhou,Shumei;Li,Xiyan;Zhou,Jianfang;Zhu,Wenfei;Guo,Junfeng;Li,Xiaodan;Dong,Jie;Huang,Weijuan;Zhang,Ye;Dong,Libo;Zhao,Xiang;Lu,Jian;Lan,Yu;Shu,Yuelong
EPI_ISL_141158		A/Jiangsu/01/2013	Lei Yang (WHO Chinese National Influenza Center / Virology Institute, Chinese CDC)	WHO Chinese National Influenza Center	Wang,Dayan;Gao,Rongbao;Yang,Lei;Zhou,Shumei;Li,Xiyan;Zhou,Jianfang;Zhu,Wenfei;Guo,Junfeng;Li,Xiaodan;Dong,Jie;Huang,Weijuan;Zhang,Ye;Dong,Libo;Zhao,Xiang;Lu,Jian;Lan,Yu;Shu,Yuelong
EPI_ISL_139651		A/Zhejiang/01/2013	Lei Yang (WHO Chinese National Influenza Center / Virology Institute, Chinese CDC)	WHO Chinese National Influenza Center	Wang,Dayan;Gao,Rongbao;Yang,Lei;Zhou,Shumei;Li,Xiyan;Zhou,Jianfang;Zhu,Wenfei;Guo,Junfeng;Li,Xiaodan;Dong,Jie;Huang,Weijuan;Zhang,Ye;Dong,Libo;Zhao,Xiang;Lu,Jian;Lan,Yu;Shu,Yuelong
EPI_ISL_139650		A/Shanghai/4/2013	Lei Yang (WHO Chinese National Influenza Center / Virology Institute, Chinese CDC)	WHO Chinese National Influenza Center	Wang,Dayan;Gao,Rongbao;Yang,Lei;Zhou,Shumei;Li,Xiyan;Zhou,Jianfang;Zhu,Wenfei;Guo,Junfeng;Li,Xiaodan;Dong,Jie;Huang,Weijuan;Zhang,Ye;Dong,Libo;Zhao,Xiang;Lu,Jian;Lan,Yu;Shu,Yuelong
EPI_ISL_139649		A/Shanghai/3/2013	Lei Yang (WHO Chinese National Influenza Center / Virology Institute, Chinese CDC)	WHO Chinese National Influenza Center	Wang,Dayan;Gao,Rongbao;Yang,Lei;Zhou,Shumei;Li,Xiyan;Zhou,Jianfang;Zhu,Wenfei;Guo,Junfeng;Li,Xiaodan;Dong,Jie;Huang,Weijuan;Zhang,Ye;Dong,Libo;Zhao,Xiang;Lu,Jian;Lan,Yu;Shu,Yuelong
EPI_ISL_138739		A/Anhui/1/2013	Lei Yang (WHO Chinese National Influenza Center / Virology Institute, Chinese CDC)	WHO Chinese National Influenza Center
EPI_ISL_138738		A/Shanghai/2/2013	Lei Yang (WHO Chinese National Influenza Center / Virology Institute, Chinese CDC)	WHO Chinese National Influenza Center
EPI_ISL_146198		A/chicken/Wenzhou/305/2013			Lam,T.T.Y.; Wang,J.; Shen,Y.; Zhou,B.; Duan,L.; Cheung,C.L.; Ma,C.; Lycett,S.J.; Leung,C.Y.H.; Chen,X.; Li,L.; Hong,W.; Chai,Y.; Zhou,L.; Liang,H.; Ou,Z.; Liu,Y.; Farooqui,A.; Kelvin,D.J.; Poon,L.L.M.; Smith,D.K.; Pybus,O.G.; Leung,G.M.; Shu,Y.; Webster,R.G.; Webby,R.J.; Peiris,J.S.M.; Rambaut,A.; Zhu,H.; Guan,Y.
EPI_ISL_146197		A/chicken/Wenzhou/279/2013			Lam,T.T.Y.; Wang,J.; Shen,Y.; Zhou,B.; Duan,L.; Cheung,C.L.; Ma,C.; Lycett,S.J.; Leung,C.Y.H.; Chen,X.; Li,L.; Hong,W.; Chai,Y.; Zhou,L.; Liang,H.; Ou,Z.; Liu,Y.; Farooqui,A.; Kelvin,D.J.; Poon,L.L.M.; Smith,D.K.; Pybus,O.G.; Leung,G.M.; Shu,Y.; Webster,R.G.; Webby,R.J.; Peiris,J.S.M.; Rambaut,A.; Zhu,H.; Guan,Y.
EPI_ISL_146196		A/chicken/Wenzhou/275/2013			Lam,T.T.Y.; Wang,J.; Shen,Y.; Zhou,B.; Duan,L.; Cheung,C.L.; Ma,C.; Lycett,S.J.; Leung,C.Y.H.; Chen,X.; Li,L.; Hong,W.; Chai,Y.; Zhou,L.; Liang,H.; Ou,Z.; Liu,Y.; Farooqui,A.; Kelvin,D.J.; Poon,L.L.M.; Smith,D.K.; Pybus,O.G.; Leung,G.M.; Shu,Y.; Webster,R.G.; Webby,R.J.; Peiris,J.S.M.; Rambaut,A.; Zhu,H.; Guan,Y.
EPI_ISL_146195		A/chicken/Wenzhou/269/2013			Lam,T.T.Y.; Wang,J.; Shen,Y.; Zhou,B.; Duan,L.; Cheung,C.L.; Ma,C.; Lycett,S.J.; Leung,C.Y.H.; Chen,X.; Li,L.; Hong,W.; Chai,Y.; Zhou,L.; Liang,H.; Ou,Z.; Liu,Y.; Farooqui,A.; Kelvin,D.J.; Poon,L.L.M.; Smith,D.K.; Pybus,O.G.; Leung,G.M.; Shu,Y.; Webster,R.G.; Webby,R.J.; Peiris,J.S.M.; Rambaut,A.; Zhu,H.; Guan,Y.
EPI_ISL_146215		A/silkie chicken/Wenzhou/793/2013			Lam,T.T.Y.; Wang,J.; Shen,Y.; Zhou,B.; Duan,L.; Cheung,C.L.; Ma,C.; Lycett,S.J.; Leung,C.Y.H.; Chen,X.; Li,L.; Hong,W.; Chai,Y.; Zhou,L.; Liang,H.; Ou,Z.; Liu,Y.; Farooqui,A.; Kelvin,D.J.; Poon,L.L.M.; Smith,D.K.; Pybus,O.G.; Leung,G.M.; Shu,Y.; Webster,R.G.; Webby,R.J.; Peiris,J.S.M.; Rambaut,A.; Zhu,H.; Guan,Y.
EPI_ISL_146194		A/chicken/Wenzhou/626/2013			Lam,T.T.Y.; Wang,J.; Shen,Y.; Zhou,B.; Duan,L.; Cheung,C.L.; Ma,C.; Lycett,S.J.; Leung,C.Y.H.; Chen,X.; Li,L.; Hong,W.; Chai,Y.; Zhou,L.; Liang,H.; Ou,Z.; Liu,Y.; Farooqui,A.; Kelvin,D.J.; Poon,L.L.M.; Smith,D.K.; Pybus,O.G.; Leung,G.M.; Shu,Y.; Webster,R.G.; Webby,R.J.; Peiris,J.S.M.; Rambaut,A.; Zhu,H.; Guan,Y.
EPI_ISL_146193		A/chicken/Wenzhou/610/2013			Lam,T.T.Y.; Wang,J.; Shen,Y.; Zhou,B.; Duan,L.; Cheung,C.L.; Ma,C.; Lycett,S.J.; Leung,C.Y.H.; Chen,X.; Li,L.; Hong,W.; Chai,Y.; Zhou,L.; Liang,H.; Ou,Z.; Liu,Y.; Farooqui,A.; Kelvin,D.J.; Poon,L.L.M.; Smith,D.K.; Pybus,O.G.; Leung,G.M.; Shu,Y.; Webster,R.G.; Webby,R.J.; Peiris,J.S.M.; Rambaut,A.; Zhu,H.; Guan,Y.
EPI_ISL_146214		A/pigeon/Wenzhou/397/2013			Lam,T.T.Y.; Wang,J.; Shen,Y.; Zhou,B.; Duan,L.; Cheung,C.L.; Ma,C.; Lycett,S.J.; Leung,C.Y.H.; Chen,X.; Li,L.; Hong,W.; Chai,Y.; Zhou,L.; Liang,H.; Ou,Z.; Liu,Y.; Farooqui,A.; Kelvin,D.J.; Poon,L.L.M.; Smith,D.K.; Pybus,O.G.; Leung,G.M.; Shu,Y.; Webster,R.G.; Webby,R.J.; Peiris,J.S.M.; Rambaut,A.; Zhu,H.; Guan,Y.
EPI_ISL_146192		A/chicken/Wenzhou/189/2013			Lam,T.T.Y.; Wang,J.; Shen,Y.; Zhou,B.; Duan,L.; Cheung,C.L.; Ma,C.; Lycett,S.J.; Leung,C.Y.H.; Chen,X.; Li,L.; Hong,W.; Chai,Y.; Zhou,L.; Liang,H.; Ou,Z.; Liu,Y.; Farooqui,A.; Kelvin,D.J.; Poon,L.L.M.; Smith,D.K.; Pybus,O.G.; Leung,G.M.; Shu,Y.; Webster,R.G.; Webby,R.J.; Peiris,J.S.M.; Rambaut,A.; Zhu,H.; Guan,Y.
EPI_ISL_146191		A/chicken/Wenzhou/89/2013			Lam,T.T.Y.; Wang,J.; Shen,Y.; Zhou,B.; Duan,L.; Cheung,C.L.; Ma,C.; Lycett,S.J.; Leung,C.Y.H.; Chen,X.; Li,L.; Hong,W.; Chai,Y.; Zhou,L.; Liang,H.; Ou,Z.; Liu,Y.; Farooqui,A.; Kelvin,D.J.; Poon,L.L.M.; Smith,D.K.; Pybus,O.G.; Leung,G.M.; Shu,Y.; Webster,R.G.; Webby,R.J.; Peiris,J.S.M.; Rambaut,A.; Zhu,H.; Guan,Y.
EPI_ISL_146190		A/duck/Wenzhou/771/2013			Lam,T.T.Y.; Wang,J.; Shen,Y.; Zhou,B.; Duan,L.; Cheung,C.L.; Ma,C.; Lycett,S.J.; Leung,C.Y.H.; Chen,X.; Li,L.; Hong,W.; Chai,Y.; Zhou,L.; Liang,H.; Ou,Z.; Liu,Y.; Farooqui,A.; Kelvin,D.J.; Poon,L.L.M.; Smith,D.K.; Pybus,O.G.; Leung,G.M.; Shu,Y.; Webster,R.G.; Webby,R.J.; Peiris,J.S.M.; Rambaut,A.; Zhu,H.; Guan,Y.
EPI_ISL_146315		A/wild waterfowl/Hong Kong/MPM3375/2011			Lam,T.T.Y.; Wang,J.; Shen,Y.; Zhou,B.; Duan,L.; Cheung,C.L.; Ma,C.; Lycett,S.J.; Leung,C.Y.H.; Chen,X.; Li,L.; Hong,W.; Chai,Y.; Zhou,L.; Liang,H.; Ou,Z.; Liu,Y.; Farooqui,A.; Kelvin,D.J.; Poon,L.L.M.; Smith,D.K.; Pybus,O.G.; Leung,G.M.; Shu,Y.; Webster,R.G.; Webby,R.J.; Peiris,J.S.M.; Rambaut,A.; Zhu,H.; Guan,Y.
EPI_ISL_146307		A/wild waterfowl/Hong Kong/MPL1006/2011			Lam,T.T.Y.; Wang,J.; Shen,Y.; Zhou,B.; Duan,L.; Cheung,C.L.; Ma,C.; Lycett,S.J.; Leung,C.Y.H.; Chen,X.; Li,L.; Hong,W.; Chai,Y.; Zhou,L.; Liang,H.; Ou,Z.; Liu,Y.; Farooqui,A.; Kelvin,D.J.; Poon,L.L.M.; Smith,D.K.; Pybus,O.G.; Leung,G.M.; Shu,Y.; Webster,R.G.; Webby,R.J.; Peiris,J.S.M.; Rambaut,A.; Zhu,H.; Guan,Y.
EPI_ISL_146306		A/wild waterfowl/Hong Kong/MPM2121/2011			Lam,T.T.Y.; Wang,J.; Shen,Y.; Zhou,B.; Duan,L.; Cheung,C.L.; Ma,C.; Lycett,S.J.; Leung,C.Y.H.; Chen,X.; Li,L.; Hong,W.; Chai,Y.; Zhou,L.; Liang,H.; Ou,Z.; Liu,Y.; Farooqui,A.; Kelvin,D.J.; Poon,L.L.M.; Smith,D.K.; Pybus,O.G.; Leung,G.M.; Shu,Y.; Webster,R.G.; Webby,R.J.; Peiris,J.S.M.; Rambaut,A.; Zhu,H.; Guan,Y.
EPI_ISL_146367		A/wild waterfowl/Hong Kong/MPL705/2011			Lam,T.T.Y.; Wang,J.; Shen,Y.; Zhou,B.; Duan,L.; Cheung,C.L.; Ma,C.; Lycett,S.J.; Leung,C.Y.H.; Chen,X.; Li,L.; Hong,W.; Chai,Y.; Zhou,L.; Liang,H.; Ou,Z.; Liu,Y.; Farooqui,A.; Kelvin,D.J.; Poon,L.L.M.; Smith,D.K.; Pybus,O.G.; Leung,G.M.; Shu,Y.; Webster,R.G.; Webby,R.J.; Peiris,J.S.M.; Rambaut,A.; Zhu,H.; Guan,Y.
EPI_ISL_146366		A/common teal/Hong Kong/MPM1740/2011			Lam,T.T.Y.; Wang,J.; Shen,Y.; Zhou,B.; Duan,L.; Cheung,C.L.; Ma,C.; Lycett,S.J.; Leung,C.Y.H.; Chen,X.; Li,L.; Hong,W.; Chai,Y.; Zhou,L.; Liang,H.; Ou,Z.; Liu,Y.; Farooqui,A.; Kelvin,D.J.; Poon,L.L.M.; Smith,D.K.; Pybus,O.G.; Leung,G.M.; Shu,Y.; Webster,R.G.; Webby,R.J.; Peiris,J.S.M.; Rambaut,A.; Zhu,H.; Guan,Y.
EPI_ISL_146365		A/common teal/Hong Kong/MPL634/2011			Lam,T.T.Y.; Wang,J.; Shen,Y.; Zhou,B.; Duan,L.; Cheung,C.L.; Ma,C.; Lycett,S.J.; Leung,C.Y.H.; Chen,X.; Li,L.; Hong,W.; Chai,Y.; Zhou,L.; Liang,H.; Ou,Z.; Liu,Y.; Farooqui,A.; Kelvin,D.J.; Poon,L.L.M.; Smith,D.K.; Pybus,O.G.; Leung,G.M.; Shu,Y.; Webster,R.G.; Webby,R.J.; Peiris,J.S.M.; Rambaut,A.; Zhu,H.; Guan,Y.
EPI_ISL_146364		A/common teal/Hong Kong/MPM1670/2011			Lam,T.T.Y.; Wang,J.; Shen,Y.; Zhou,B.; Duan,L.; Cheung,C.L.; Ma,C.; Lycett,S.J.; Leung,C.Y.H.; Chen,X.; Li,L.; Hong,W.; Chai,Y.; Zhou,L.; Liang,H.; Ou,Z.; Liu,Y.; Farooqui,A.; Kelvin,D.J.; Poon,L.L.M.; Smith,D.K.; Pybus,O.G.; Leung,G.M.; Shu,Y.; Webster,R.G.; Webby,R.J.; Peiris,J.S.M.; Rambaut,A.; Zhu,H.; Guan,Y.
EPI_ISL_146363		A/common teal/Hong Kong/MPM1645/2011			Lam,T.T.Y.; Wang,J.; Shen,Y.; Zhou,B.; Duan,L.; Cheung,C.L.; Ma,C.; Lycett,S.J.; Leung,C.Y.H.; Chen,X.; Li,L.; Hong,W.; Chai,Y.; Zhou,L.; Liang,H.; Ou,Z.; Liu,Y.; Farooqui,A.; Kelvin,D.J.; Poon,L.L.M.; Smith,D.K.; Pybus,O.G.; Leung,G.M.; Shu,Y.; Webster,R.G.; Webby,R.J.; Peiris,J.S.M.; Rambaut,A.; Zhu,H.; Guan,Y.
EPI_ISL_146356		A/wild duck/Jiangxi/10179/2005			Lam,T.T.Y.; Wang,J.; Shen,Y.; Zhou,B.; Duan,L.; Cheung,C.L.; Ma,C.; Lycett,S.J.; Leung,C.Y.H.; Chen,X.; Li,L.; Hong,W.; Chai,Y.; Zhou,L.; Liang,H.; Ou,Z.; Liu,Y.; Farooqui,A.; Kelvin,D.J.; Poon,L.L.M.; Smith,D.K.; Pybus,O.G.; Leung,G.M.; Shu,Y.; Webster,R.G.; Webby,R.J.; Peiris,J.S.M.; Rambaut,A.; Zhu,H.; Guan,Y.
EPI_ISL_146355		A/wild duck/Jiangxi/9157/2005			Lam,T.T.Y.; Wang,J.; Shen,Y.; Zhou,B.; Duan,L.; Cheung,C.L.; Ma,C.; Lycett,S.J.; Leung,C.Y.H.; Chen,X.; Li,L.; Hong,W.; Chai,Y.; Zhou,L.; Liang,H.; Ou,Z.; Liu,Y.; Farooqui,A.; Kelvin,D.J.; Poon,L.L.M.; Smith,D.K.; Pybus,O.G.; Leung,G.M.; Shu,Y.; Webster,R.G.; Webby,R.J.; Peiris,J.S.M.; Rambaut,A.; Zhu,H.; Guan,Y.
EPI_ISL_146340		A/duck/Jiangxi/1775/2003			Lam,T.T.Y.; Wang,J.; Shen,Y.; Zhou,B.; Duan,L.; Cheung,C.L.; Ma,C.; Lycett,S.J.; Leung,C.Y.H.; Chen,X.; Li,L.; Hong,W.; Chai,Y.; Zhou,L.; Liang,H.; Ou,Z.; Liu,Y.; Farooqui,A.; Kelvin,D.J.; Poon,L.L.M.; Smith,D.K.; Pybus,O.G.; Leung,G.M.; Shu,Y.; Webster,R.G.; Webby,R.J.; Peiris,J.S.M.; Rambaut,A.; Zhu,H.; Guan,Y.
EPI_ISL_146339		A/duck/Jiangxi/1748/2003			Lam,T.T.Y.; Wang,J.; Shen,Y.; Zhou,B.; Duan,L.; Cheung,C.L.; Ma,C.; Lycett,S.J.; Leung,C.Y.H.; Chen,X.; Li,L.; Hong,W.; Chai,Y.; Zhou,L.; Liang,H.; Ou,Z.; Liu,Y.; Farooqui,A.; Kelvin,D.J.; Poon,L.L.M.; Smith,D.K.; Pybus,O.G.; Leung,G.M.; Shu,Y.; Webster,R.G.; Webby,R.J.; Peiris,J.S.M.; Rambaut,A.; Zhu,H.; Guan,Y.
EPI_ISL_146338		A/duck/Jiangxi/1717/2003			Lam,T.T.Y.; Wang,J.; Shen,Y.; Zhou,B.; Duan,L.; Cheung,C.L.; Ma,C.; Lycett,S.J.; Leung,C.Y.H.; Chen,X.; Li,L.; Hong,W.; Chai,Y.; Zhou,L.; Liang,H.; Ou,Z.; Liu,Y.; Farooqui,A.; Kelvin,D.J.; Poon,L.L.M.; Smith,D.K.; Pybus,O.G.; Leung,G.M.; Shu,Y.; Webster,R.G.; Webby,R.J.; Peiris,J.S.M.; Rambaut,A.; Zhu,H.; Guan,Y.
EPI_ISL_146337		A/duck/Fujian/6390/2010			Lam,T.T.Y.; Wang,J.; Shen,Y.; Zhou,B.; Duan,L.; Cheung,C.L.; Ma,C.; Lycett,S.J.; Leung,C.Y.H.; Chen,X.; Li,L.; Hong,W.; Chai,Y.; Zhou,L.; Liang,H.; Ou,Z.; Liu,Y.; Farooqui,A.; Kelvin,D.J.; Poon,L.L.M.; Smith,D.K.; Pybus,O.G.; Leung,G.M.; Shu,Y.; Webster,R.G.; Webby,R.J.; Peiris,J.S.M.; Rambaut,A.; Zhu,H.; Guan,Y.
EPI_ISL_146336		A/duck/Fujian/6326/2010			Lam,T.T.Y.; Wang,J.; Shen,Y.; Zhou,B.; Duan,L.; Cheung,C.L.; Ma,C.; Lycett,S.J.; Leung,C.Y.H.; Chen,X.; Li,L.; Hong,W.; Chai,Y.; Zhou,L.; Liang,H.; Ou,Z.; Liu,Y.; Farooqui,A.; Kelvin,D.J.; Poon,L.L.M.; Smith,D.K.; Pybus,O.G.; Leung,G.M.; Shu,Y.; Webster,R.G.; Webby,R.J.; Peiris,J.S.M.; Rambaut,A.; Zhu,H.; Guan,Y.
EPI_ISL_146335		A/duck/Fujian/5448/2008			Lam,T.T.Y.; Wang,J.; Shen,Y.; Zhou,B.; Duan,L.; Cheung,C.L.; Ma,C.; Lycett,S.J.; Leung,C.Y.H.; Chen,X.; Li,L.; Hong,W.; Chai,Y.; Zhou,L.; Liang,H.; Ou,Z.; Liu,Y.; Farooqui,A.; Kelvin,D.J.; Poon,L.L.M.; Smith,D.K.; Pybus,O.G.; Leung,G.M.; Shu,Y.; Webster,R.G.; Webby,R.J.; Peiris,J.S.M.; Rambaut,A.; Zhu,H.; Guan,Y.
EPI_ISL_146334		A/duck/Jiangxi/3292/2009			Lam,T.T.Y.; Wang,J.; Shen,Y.; Zhou,B.; Duan,L.; Cheung,C.L.; Ma,C.; Lycett,S.J.; Leung,C.Y.H.; Chen,X.; Li,L.; Hong,W.; Chai,Y.; Zhou,L.; Liang,H.; Ou,Z.; Liu,Y.; Farooqui,A.; Kelvin,D.J.; Poon,L.L.M.; Smith,D.K.; Pybus,O.G.; Leung,G.M.; Shu,Y.; Webster,R.G.; Webby,R.J.; Peiris,J.S.M.; Rambaut,A.; Zhu,H.; Guan,Y.
EPI_ISL_146331		A/duck/Yunnan/87/2007			Lam,T.T.Y.; Wang,J.; Shen,Y.; Zhou,B.; Duan,L.; Cheung,C.L.; Ma,C.; Lycett,S.J.; Leung,C.Y.H.; Chen,X.; Li,L.; Hong,W.; Chai,Y.; Zhou,L.; Liang,H.; Ou,Z.; Liu,Y.; Farooqui,A.; Kelvin,D.J.; Poon,L.L.M.; Smith,D.K.; Pybus,O.G.; Leung,G.M.; Shu,Y.; Webster,R.G.; Webby,R.J.; Peiris,J.S.M.; Rambaut,A.; Zhu,H.; Guan,Y.
EPI_ISL_146330		A/duck/Jiangxi/9631/2009			Lam,T.T.Y.; Wang,J.; Shen,Y.; Zhou,B.; Duan,L.; Cheung,C.L.; Ma,C.; Lycett,S.J.; Leung,C.Y.H.; Chen,X.; Li,L.; Hong,W.; Chai,Y.; Zhou,L.; Liang,H.; Ou,Z.; Liu,Y.; Farooqui,A.; Kelvin,D.J.; Poon,L.L.M.; Smith,D.K.; Pybus,O.G.; Leung,G.M.; Shu,Y.; Webster,R.G.; Webby,R.J.; Peiris,J.S.M.; Rambaut,A.; Zhu,H.; Guan,Y.
EPI_ISL_146329		A/duck/Jiangxi/16285/2010			Lam,T.T.Y.; Wang,J.; Shen,Y.; Zhou,B.; Duan,L.; Cheung,C.L.; Ma,C.; Lycett,S.J.; Leung,C.Y.H.; Chen,X.; Li,L.; Hong,W.; Chai,Y.; Zhou,L.; Liang,H.; Ou,Z.; Liu,Y.; Farooqui,A.; Kelvin,D.J.; Poon,L.L.M.; Smith,D.K.; Pybus,O.G.; Leung,G.M.; Shu,Y.; Webster,R.G.; Webby,R.J.; Peiris,J.S.M.; Rambaut,A.; Zhu,H.; Guan,Y.
EPI_ISL_146328		A/duck/Jiangxi/3257/2009			Lam,T.T.Y.; Wang,J.; Shen,Y.; Zhou,B.; Duan,L.; Cheung,C.L.; Ma,C.; Lycett,S.J.; Leung,C.Y.H.; Chen,X.; Li,L.; Hong,W.; Chai,Y.; Zhou,L.; Liang,H.; Ou,Z.; Liu,Y.; Farooqui,A.; Kelvin,D.J.; Poon,L.L.M.; Smith,D.K.; Pybus,O.G.; Leung,G.M.; Shu,Y.; Webster,R.G.; Webby,R.J.; Peiris,J.S.M.; Rambaut,A.; Zhu,H.; Guan,Y.
EPI_ISL_146327		A/duck/Jiangxi/3152/2009			Lam,T.T.Y.; Wang,J.; Shen,Y.; Zhou,B.; Duan,L.; Cheung,C.L.; Ma,C.; Lycett,S.J.; Leung,C.Y.H.; Chen,X.; Li,L.; Hong,W.; Chai,Y.; Zhou,L.; Liang,H.; Ou,Z.; Liu,Y.; Farooqui,A.; Kelvin,D.J.; Poon,L.L.M.; Smith,D.K.; Pybus,O.G.; Leung,G.M.; Shu,Y.; Webster,R.G.; Webby,R.J.; Peiris,J.S.M.; Rambaut,A.; Zhu,H.; Guan,Y.
EPI_ISL_146322		A/duck/Jiangxi/22330/2009			Lam,T.T.Y.; Wang,J.; Shen,Y.; Zhou,B.; Duan,L.; Cheung,C.L.; Ma,C.; Lycett,S.J.; Leung,C.Y.H.; Chen,X.; Li,L.; Hong,W.; Chai,Y.; Zhou,L.; Liang,H.; Ou,Z.; Liu,Y.; Farooqui,A.; Kelvin,D.J.; Poon,L.L.M.; Smith,D.K.; Pybus,O.G.; Leung,G.M.; Shu,Y.; Webster,R.G.; Webby,R.J.; Peiris,J.S.M.; Rambaut,A.; Zhu,H.; Guan,Y.
EPI_ISL_146321		A/duck/Jiangxi/3283/2009			Lam,T.T.Y.; Wang,J.; Shen,Y.; Zhou,B.; Duan,L.; Cheung,C.L.; Ma,C.; Lycett,S.J.; Leung,C.Y.H.; Chen,X.; Li,L.; Hong,W.; Chai,Y.; Zhou,L.; Liang,H.; Ou,Z.; Liu,Y.; Farooqui,A.; Kelvin,D.J.; Poon,L.L.M.; Smith,D.K.; Pybus,O.G.; Leung,G.M.; Shu,Y.; Webster,R.G.; Webby,R.J.; Peiris,J.S.M.; Rambaut,A.; Zhu,H.; Guan,Y.
EPI_ISL_146401		A/duck/Jiangxi/21980/2010			Lam,T.T.Y.; Wang,J.; Shen,Y.; Zhou,B.; Duan,L.; Cheung,C.L.; Ma,C.; Lycett,S.J.; Leung,C.Y.H.; Chen,X.; Li,L.; Hong,W.; Chai,Y.; Zhou,L.; Liang,H.; Ou,Z.; Liu,Y.; Farooqui,A.; Kelvin,D.J.; Poon,L.L.M.; Smith,D.K.; Pybus,O.G.; Leung,G.M.; Shu,Y.; Webster,R.G.; Webby,R.J.; Peiris,J.S.M.; Rambaut,A.; Zhu,H.; Guan,Y.
EPI_ISL_146400		A/duck/Jiangxi/16769/2010			Lam,T.T.Y.; Wang,J.; Shen,Y.; Zhou,B.; Duan,L.; Cheung,C.L.; Ma,C.; Lycett,S.J.; Leung,C.Y.H.; Chen,X.; Li,L.; Hong,W.; Chai,Y.; Zhou,L.; Liang,H.; Ou,Z.; Liu,Y.; Farooqui,A.; Kelvin,D.J.; Poon,L.L.M.; Smith,D.K.; Pybus,O.G.; Leung,G.M.; Shu,Y.; Webster,R.G.; Webby,R.J.; Peiris,J.S.M.; Rambaut,A.; Zhu,H.; Guan,Y.
EPI_ISL_146399		A/duck/Jiangxi/16736/2010			Lam,T.T.Y.; Wang,J.; Shen,Y.; Zhou,B.; Duan,L.; Cheung,C.L.; Ma,C.; Lycett,S.J.; Leung,C.Y.H.; Chen,X.; Li,L.; Hong,W.; Chai,Y.; Zhou,L.; Liang,H.; Ou,Z.; Liu,Y.; Farooqui,A.; Kelvin,D.J.; Poon,L.L.M.; Smith,D.K.; Pybus,O.G.; Leung,G.M.; Shu,Y.; Webster,R.G.; Webby,R.J.; Peiris,J.S.M.; Rambaut,A.; Zhu,H.; Guan,Y.
EPI_ISL_146398		A/duck/Jiangxi/16326/2010			Lam,T.T.Y.; Wang,J.; Shen,Y.; Zhou,B.; Duan,L.; Cheung,C.L.; Ma,C.; Lycett,S.J.; Leung,C.Y.H.; Chen,X.; Li,L.; Hong,W.; Chai,Y.; Zhou,L.; Liang,H.; Ou,Z.; Liu,Y.; Farooqui,A.; Kelvin,D.J.; Poon,L.L.M.; Smith,D.K.; Pybus,O.G.; Leung,G.M.; Shu,Y.; Webster,R.G.; Webby,R.J.; Peiris,J.S.M.; Rambaut,A.; Zhu,H.; Guan,Y.
EPI_ISL_146397		A/duck/Jiangxi/16309/2010			Lam,T.T.Y.; Wang,J.; Shen,Y.; Zhou,B.; Duan,L.; Cheung,C.L.; Ma,C.; Lycett,S.J.; Leung,C.Y.H.; Chen,X.; Li,L.; Hong,W.; Chai,Y.; Zhou,L.; Liang,H.; Ou,Z.; Liu,Y.; Farooqui,A.; Kelvin,D.J.; Poon,L.L.M.; Smith,D.K.; Pybus,O.G.; Leung,G.M.; Shu,Y.; Webster,R.G.; Webby,R.J.; Peiris,J.S.M.; Rambaut,A.; Zhu,H.; Guan,Y.
EPI_ISL_146396		A/chicken/Jiangxi/2369/2010			Lam,T.T.Y.; Wang,J.; Shen,Y.; Zhou,B.; Duan,L.; Cheung,C.L.; Ma,C.; Lycett,S.J.; Leung,C.Y.H.; Chen,X.; Li,L.; Hong,W.; Chai,Y.; Zhou,L.; Liang,H.; Ou,Z.; Liu,Y.; Farooqui,A.; Kelvin,D.J.; Poon,L.L.M.; Smith,D.K.; Pybus,O.G.; Leung,G.M.; Shu,Y.; Webster,R.G.; Webby,R.J.; Peiris,J.S.M.; Rambaut,A.; Zhu,H.; Guan,Y.
EPI_ISL_146395		A/duck/Jiangxi/25186/2009			Lam,T.T.Y.; Wang,J.; Shen,Y.; Zhou,B.; Duan,L.; Cheung,C.L.; Ma,C.; Lycett,S.J.; Leung,C.Y.H.; Chen,X.; Li,L.; Hong,W.; Chai,Y.; Zhou,L.; Liang,H.; Ou,Z.; Liu,Y.; Farooqui,A.; Kelvin,D.J.; Poon,L.L.M.; Smith,D.K.; Pybus,O.G.; Leung,G.M.; Shu,Y.; Webster,R.G.; Webby,R.J.; Peiris,J.S.M.; Rambaut,A.; Zhu,H.; Guan,Y.
EPI_ISL_146394		A/duck/Jiangxi/25134/2009			Lam,T.T.Y.; Wang,J.; Shen,Y.; Zhou,B.; Duan,L.; Cheung,C.L.; Ma,C.; Lycett,S.J.; Leung,C.Y.H.; Chen,X.; Li,L.; Hong,W.; Chai,Y.; Zhou,L.; Liang,H.; Ou,Z.; Liu,Y.; Farooqui,A.; Kelvin,D.J.; Poon,L.L.M.; Smith,D.K.; Pybus,O.G.; Leung,G.M.; Shu,Y.; Webster,R.G.; Webby,R.J.; Peiris,J.S.M.; Rambaut,A.; Zhu,H.; Guan,Y.
EPI_ISL_146393		A/duck/Jiangxi/23008/2009			Lam,T.T.Y.; Wang,J.; Shen,Y.; Zhou,B.; Duan,L.; Cheung,C.L.; Ma,C.; Lycett,S.J.; Leung,C.Y.H.; Chen,X.; Li,L.; Hong,W.; Chai,Y.; Zhou,L.; Liang,H.; Ou,Z.; Liu,Y.; Farooqui,A.; Kelvin,D.J.; Poon,L.L.M.; Smith,D.K.; Pybus,O.G.; Leung,G.M.; Shu,Y.; Webster,R.G.; Webby,R.J.; Peiris,J.S.M.; Rambaut,A.; Zhu,H.; Guan,Y.
EPI_ISL_146392		A/duck/Jiangxi/23005/2009			Lam,T.T.Y.; Wang,J.; Shen,Y.; Zhou,B.; Duan,L.; Cheung,C.L.; Ma,C.; Lycett,S.J.; Leung,C.Y.H.; Chen,X.; Li,L.; Hong,W.; Chai,Y.; Zhou,L.; Liang,H.; Ou,Z.; Liu,Y.; Farooqui,A.; Kelvin,D.J.; Poon,L.L.M.; Smith,D.K.; Pybus,O.G.; Leung,G.M.; Shu,Y.; Webster,R.G.; Webby,R.J.; Peiris,J.S.M.; Rambaut,A.; Zhu,H.; Guan,Y.
EPI_ISL_146391		A/duck/Jiangxi/21669/2009			Lam,T.T.Y.; Wang,J.; Shen,Y.; Zhou,B.; Duan,L.; Cheung,C.L.; Ma,C.; Lycett,S.J.; Leung,C.Y.H.; Chen,X.; Li,L.; Hong,W.; Chai,Y.; Zhou,L.; Liang,H.; Ou,Z.; Liu,Y.; Farooqui,A.; Kelvin,D.J.; Poon,L.L.M.; Smith,D.K.; Pybus,O.G.; Leung,G.M.; Shu,Y.; Webster,R.G.; Webby,R.J.; Peiris,J.S.M.; Rambaut,A.; Zhu,H.; Guan,Y.
EPI_ISL_146405		A/wild duck/Jiangxi/19831/2009			Lam,T.T.Y.; Wang,J.; Shen,Y.; Zhou,B.; Duan,L.; Cheung,C.L.; Ma,C.; Lycett,S.J.; Leung,C.Y.H.; Chen,X.; Li,L.; Hong,W.; Chai,Y.; Zhou,L.; Liang,H.; Ou,Z.; Liu,Y.; Farooqui,A.; Kelvin,D.J.; Poon,L.L.M.; Smith,D.K.; Pybus,O.G.; Leung,G.M.; Shu,Y.; Webster,R.G.; Webby,R.J.; Peiris,J.S.M.; Rambaut,A.; Zhu,H.; Guan,Y.
EPI_ISL_146404		A/wild duck/Jiangxi/19615/2009			Lam,T.T.Y.; Wang,J.; Shen,Y.; Zhou,B.; Duan,L.; Cheung,C.L.; Ma,C.; Lycett,S.J.; Leung,C.Y.H.; Chen,X.; Li,L.; Hong,W.; Chai,Y.; Zhou,L.; Liang,H.; Ou,Z.; Liu,Y.; Farooqui,A.; Kelvin,D.J.; Poon,L.L.M.; Smith,D.K.; Pybus,O.G.; Leung,G.M.; Shu,Y.; Webster,R.G.; Webby,R.J.; Peiris,J.S.M.; Rambaut,A.; Zhu,H.; Guan,Y.
EPI_ISL_146390		A/duck/Jiangxi/19521/2009			Lam,T.T.Y.; Wang,J.; Shen,Y.; Zhou,B.; Duan,L.; Cheung,C.L.; Ma,C.; Lycett,S.J.; Leung,C.Y.H.; Chen,X.; Li,L.; Hong,W.; Chai,Y.; Zhou,L.; Liang,H.; Ou,Z.; Liu,Y.; Farooqui,A.; Kelvin,D.J.; Poon,L.L.M.; Smith,D.K.; Pybus,O.G.; Leung,G.M.; Shu,Y.; Webster,R.G.; Webby,R.J.; Peiris,J.S.M.; Rambaut,A.; Zhu,H.; Guan,Y.
EPI_ISL_146389		A/duck/Jiangxi/13291/2009			Lam,T.T.; Wang,J.; Shen,Y.; Zhou,B.; Duan,L.; Cheung,C.L.; Ma,C.; Lycett,S.J.; Leung,C.Y.; Chen,X.; Li,L.; Hong,W.; Chai,Y.; Zhou,L.; Liang,H.; Ou,Z.; Liu,Y.; Farooqui,A.; Kelvin,D.J.; Poon,L.L.; Smith,D.K.; Pybus,O.G.; Leung,G.M.; Shu,Y.; Webster,R.G.; Webby,R.J.; Peiris,J.S.; Rambaut,A.; Zhu,H.; Guan,Y.; Lam,T.T.Y.; Leung,C.Y.H.; Poon,L.L.M.; Peiris,J.S.M.
EPI_ISL_146388		A/duck/Jiangxi/9742/2009			Lam,T.T.Y.; Wang,J.; Shen,Y.; Zhou,B.; Duan,L.; Cheung,C.L.; Ma,C.; Lycett,S.J.; Leung,C.Y.H.; Chen,X.; Li,L.; Hong,W.; Chai,Y.; Zhou,L.; Liang,H.; Ou,Z.; Liu,Y.; Farooqui,A.; Kelvin,D.J.; Poon,L.L.M.; Smith,D.K.; Pybus,O.G.; Leung,G.M.; Shu,Y.; Webster,R.G.; Webby,R.J.; Peiris,J.S.M.; Rambaut,A.; Zhu,H.; Guan,Y.
EPI_ISL_146387		A/duck/Jiangxi/9711/2009			Lam,T.T.Y.; Wang,J.; Shen,Y.; Zhou,B.; Duan,L.; Cheung,C.L.; Ma,C.; Lycett,S.J.; Leung,C.Y.H.; Chen,X.; Li,L.; Hong,W.; Chai,Y.; Zhou,L.; Liang,H.; Ou,Z.; Liu,Y.; Farooqui,A.; Kelvin,D.J.; Poon,L.L.M.; Smith,D.K.; Pybus,O.G.; Leung,G.M.; Shu,Y.; Webster,R.G.; Webby,R.J.; Peiris,J.S.M.; Rambaut,A.; Zhu,H.; Guan,Y.
EPI_ISL_146386		A/duck/Jiangxi/8032/2009			Lam,T.T.Y.; Wang,J.; Shen,Y.; Zhou,B.; Duan,L.; Cheung,C.L.; Ma,C.; Lycett,S.J.; Leung,C.Y.H.; Chen,X.; Li,L.; Hong,W.; Chai,Y.; Zhou,L.; Liang,H.; Ou,Z.; Liu,Y.; Farooqui,A.; Kelvin,D.J.; Poon,L.L.M.; Smith,D.K.; Pybus,O.G.; Leung,G.M.; Shu,Y.; Webster,R.G.; Webby,R.J.; Peiris,J.S.M.; Rambaut,A.; Zhu,H.; Guan,Y.
EPI_ISL_146385		A/duck/Jiangxi/8028/2009			Lam,T.T.Y.; Wang,J.; Shen,Y.; Zhou,B.; Duan,L.; Cheung,C.L.; Ma,C.; Lycett,S.J.; Leung,C.Y.H.; Chen,X.; Li,L.; Hong,W.; Chai,Y.; Zhou,L.; Liang,H.; Ou,Z.; Liu,Y.; Farooqui,A.; Kelvin,D.J.; Poon,L.L.M.; Smith,D.K.; Pybus,O.G.; Leung,G.M.; Shu,Y.; Webster,R.G.; Webby,R.J.; Peiris,J.S.M.; Rambaut,A.; Zhu,H.; Guan,Y.
EPI_ISL_146384		A/duck/Jiangxi/7713/2009			Lam,T.T.Y.; Wang,J.; Shen,Y.; Zhou,B.; Duan,L.; Cheung,C.L.; Ma,C.; Lycett,S.J.; Leung,C.Y.H.; Chen,X.; Li,L.; Hong,W.; Chai,Y.; Zhou,L.; Liang,H.; Ou,Z.; Liu,Y.; Farooqui,A.; Kelvin,D.J.; Poon,L.L.M.; Smith,D.K.; Pybus,O.G.; Leung,G.M.; Shu,Y.; Webster,R.G.; Webby,R.J.; Peiris,J.S.M.; Rambaut,A.; Zhu,H.; Guan,Y.
EPI_ISL_146383		A/duck/Jiangxi/7016/2009			Lam,T.T.Y.; Wang,J.; Shen,Y.; Zhou,B.; Duan,L.; Cheung,C.L.; Ma,C.; Lycett,S.J.; Leung,C.Y.H.; Chen,X.; Li,L.; Hong,W.; Chai,Y.; Zhou,L.; Liang,H.; Ou,Z.; Liu,Y.; Farooqui,A.; Kelvin,D.J.; Poon,L.L.M.; Smith,D.K.; Pybus,O.G.; Leung,G.M.; Shu,Y.; Webster,R.G.; Webby,R.J.; Peiris,J.S.M.; Rambaut,A.; Zhu,H.; Guan,Y.
EPI_ISL_146382		A/duck/Fujian/6388/2010			Lam,T.T.Y.; Wang,J.; Shen,Y.; Zhou,B.; Duan,L.; Cheung,C.L.; Ma,C.; Lycett,S.J.; Leung,C.Y.H.; Chen,X.; Li,L.; Hong,W.; Chai,Y.; Zhou,L.; Liang,H.; Ou,Z.; Liu,Y.; Farooqui,A.; Kelvin,D.J.; Poon,L.L.M.; Smith,D.K.; Pybus,O.G.; Leung,G.M.; Shu,Y.; Webster,R.G.; Webby,R.J.; Peiris,J.S.M.; Rambaut,A.; Zhu,H.; Guan,Y.
EPI_ISL_146381		A/duck/Fujian/6380/2010			Lam,T.T.Y.; Wang,J.; Shen,Y.; Zhou,B.; Duan,L.; Cheung,C.L.; Ma,C.; Lycett,S.J.; Leung,C.Y.H.; Chen,X.; Li,L.; Hong,W.; Chai,Y.; Zhou,L.; Liang,H.; Ou,Z.; Liu,Y.; Farooqui,A.; Kelvin,D.J.; Poon,L.L.M.; Smith,D.K.; Pybus,O.G.; Leung,G.M.; Shu,Y.; Webster,R.G.; Webby,R.J.; Peiris,J.S.M.; Rambaut,A.; Zhu,H.; Guan,Y.
EPI_ISL_146380		A/duck/Fujian/5728/2008			Lam,T.T.Y.; Wang,J.; Shen,Y.; Zhou,B.; Duan,L.; Cheung,C.L.; Ma,C.; Lycett,S.J.; Leung,C.Y.H.; Chen,X.; Li,L.; Hong,W.; Chai,Y.; Zhou,L.; Liang,H.; Ou,Z.; Liu,Y.; Farooqui,A.; Kelvin,D.J.; Poon,L.L.M.; Smith,D.K.; Pybus,O.G.; Leung,G.M.; Shu,Y.; Webster,R.G.; Webby,R.J.; Peiris,J.S.M.; Rambaut,A.; Zhu,H.; Guan,Y.
EPI_ISL_146379		A/duck/Fujian/5476/2008			Lam,T.T.Y.; Wang,J.; Shen,Y.; Zhou,B.; Duan,L.; Cheung,C.L.; Ma,C.; Lycett,S.J.; Leung,C.Y.H.; Chen,X.; Li,L.; Hong,W.; Chai,Y.; Zhou,L.; Liang,H.; Ou,Z.; Liu,Y.; Farooqui,A.; Kelvin,D.J.; Poon,L.L.M.; Smith,D.K.; Pybus,O.G.; Leung,G.M.; Shu,Y.; Webster,R.G.; Webby,R.J.; Peiris,J.S.M.; Rambaut,A.; Zhu,H.; Guan,Y.
EPI_ISL_146378		A/duck/Fujian/5408/2008			Lam,T.T.Y.; Wang,J.; Shen,Y.; Zhou,B.; Duan,L.; Cheung,C.L.; Ma,C.; Lycett,S.J.; Leung,C.Y.H.; Chen,X.; Li,L.; Hong,W.; Chai,Y.; Zhou,L.; Liang,H.; Ou,Z.; Liu,Y.; Farooqui,A.; Kelvin,D.J.; Poon,L.L.M.; Smith,D.K.; Pybus,O.G.; Leung,G.M.; Shu,Y.; Webster,R.G.; Webby,R.J.; Peiris,J.S.M.; Rambaut,A.; Zhu,H.; Guan,Y.
EPI_ISL_146377		A/goose/Guangdong/7472/2012			Lam,T.T.Y.; Wang,J.; Shen,Y.; Zhou,B.; Duan,L.; Cheung,C.L.; Ma,C.; Lycett,S.J.; Leung,C.Y.H.; Chen,X.; Li,L.; Hong,W.; Chai,Y.; Zhou,L.; Liang,H.; Ou,Z.; Liu,Y.; Farooqui,A.; Kelvin,D.J.; Poon,L.L.M.; Smith,D.K.; Pybus,O.G.; Leung,G.M.; Shu,Y.; Webster,R.G.; Webby,R.J.; Peiris,J.S.M.; Rambaut,A.; Zhu,H.; Guan,Y.
EPI_ISL_146375		A/duck/Jiangxi/3286/2009			Lam,T.T.Y.; Wang,J.; Shen,Y.; Zhou,B.; Duan,L.; Cheung,C.L.; Ma,C.; Lycett,S.J.; Leung,C.Y.H.; Chen,X.; Li,L.; Hong,W.; Chai,Y.; Zhou,L.; Liang,H.; Ou,Z.; Liu,Y.; Farooqui,A.; Kelvin,D.J.; Poon,L.L.M.; Smith,D.K.; Pybus,O.G.; Leung,G.M.; Shu,Y.; Webster,R.G.; Webby,R.J.; Peiris,J.S.M.; Rambaut,A.; Zhu,H.; Guan,Y.
EPI_ISL_146374		A/duck/Jiangxi/3230/2009			Lam,T.T.Y.; Wang,J.; Shen,Y.; Zhou,B.; Duan,L.; Cheung,C.L.; Ma,C.; Lycett,S.J.; Leung,C.Y.H.; Chen,X.; Li,L.; Hong,W.; Chai,Y.; Zhou,L.; Liang,H.; Ou,Z.; Liu,Y.; Farooqui,A.; Kelvin,D.J.; Poon,L.L.M.; Smith,D.K.; Pybus,O.G.; Leung,G.M.; Shu,Y.; Webster,R.G.; Webby,R.J.; Peiris,J.S.M.; Rambaut,A.; Zhu,H.; Guan,Y.
EPI_ISL_146373		A/duck/Jiangxi/3214/2009			Lam,T.T.Y.; Wang,J.; Shen,Y.; Zhou,B.; Duan,L.; Cheung,C.L.; Ma,C.; Lycett,S.J.; Leung,C.Y.H.; Chen,X.; Li,L.; Hong,W.; Chai,Y.; Zhou,L.; Liang,H.; Ou,Z.; Liu,Y.; Farooqui,A.; Kelvin,D.J.; Poon,L.L.M.; Smith,D.K.; Pybus,O.G.; Leung,G.M.; Shu,Y.; Webster,R.G.; Webby,R.J.; Peiris,J.S.M.; Rambaut,A.; Zhu,H.; Guan,Y.
EPI_ISL_146372		A/duck/Jiangxi/3190/2009			Lam,T.T.Y.; Wang,J.; Shen,Y.; Zhou,B.; Duan,L.; Cheung,C.L.; Ma,C.; Lycett,S.J.; Leung,C.Y.H.; Chen,X.; Li,L.; Hong,W.; Chai,Y.; Zhou,L.; Liang,H.; Ou,Z.; Liu,Y.; Farooqui,A.; Kelvin,D.J.; Poon,L.L.M.; Smith,D.K.; Pybus,O.G.; Leung,G.M.; Shu,Y.; Webster,R.G.; Webby,R.J.; Peiris,J.S.M.; Rambaut,A.; Zhu,H.; Guan,Y.
EPI_ISL_146371		A/duck/Jiangxi/3169/2009			Lam,T.T.Y.; Wang,J.; Shen,Y.; Zhou,B.; Duan,L.; Cheung,C.L.; Ma,C.; Lycett,S.J.; Leung,C.Y.H.; Chen,X.; Li,L.; Hong,W.; Chai,Y.; Zhou,L.; Liang,H.; Ou,Z.; Liu,Y.; Farooqui,A.; Kelvin,D.J.; Poon,L.L.M.; Smith,D.K.; Pybus,O.G.; Leung,G.M.; Shu,Y.; Webster,R.G.; Webby,R.J.; Peiris,J.S.M.; Rambaut,A.; Zhu,H.; Guan,Y.
EPI_ISL_146370		A/duck/Jiangxi/3141/2009			Lam,T.T.Y.; Wang,J.; Shen,Y.; Zhou,B.; Duan,L.; Cheung,C.L.; Ma,C.; Lycett,S.J.; Leung,C.Y.H.; Chen,X.; Li,L.; Hong,W.; Chai,Y.; Zhou,L.; Liang,H.; Ou,Z.; Liu,Y.; Farooqui,A.; Kelvin,D.J.; Poon,L.L.M.; Smith,D.K.; Pybus,O.G.; Leung,G.M.; Shu,Y.; Webster,R.G.; Webby,R.J.; Peiris,J.S.M.; Rambaut,A.; Zhu,H.; Guan,Y.
EPI_ISL_146369		A/duck/Jiangxi/3096/2009			Lam,T.T.Y.; Wang,J.; Shen,Y.; Zhou,B.; Duan,L.; Cheung,C.L.; Ma,C.; Lycett,S.J.; Leung,C.Y.H.; Chen,X.; Li,L.; Hong,W.; Chai,Y.; Zhou,L.; Liang,H.; Ou,Z.; Liu,Y.; Farooqui,A.; Kelvin,D.J.; Poon,L.L.M.; Smith,D.K.; Pybus,O.G.; Leung,G.M.; Shu,Y.; Webster,R.G.; Webby,R.J.; Peiris,J.S.M.; Rambaut,A.; Zhu,H.; Guan,Y.
EPI_ISL_146436		A/Jiangsu/2/2013			Ren,X.; Yang,F.; Hu,Y.; Zhang,T.; Liu,L.; Dong,J.; Sun,L.; Zhu,Y.; Xiao,Y.; Li,L.; Yang,J.; Wang,J.; Jin,Q.
EPI_ISL_146118		A/silkie chicken/Wenzhou/796b/2013			Lam,T.T.Y.; Wang,J.; Shen,Y.; Zhou,B.; Duan,L.; Cheung,C.L.; Ma,C.; Lycett,S.J.; Leung,C.Y.H.; Chen,X.; Li,L.; Hong,W.; Chai,Y.; Zhou,L.; Liang,H.; Ou,Z.; Liu,Y.; Farooqui,A.; Kelvin,D.J.; Poon,L.L.M.; Smith,D.K.; Pybus,O.G.; Leung,G.M.; Shu,Y.; Webster,R.G.; Webby,R.J.; Peiris,J.S.M.; Rambaut,A.; Zhu,H.; Guan,Y.
EPI_ISL_146114		A/silkie chicken/Wenzhou/804b/2013			Lam,T.T.Y.; Wang,J.; Shen,Y.; Zhou,B.; Duan,L.; Cheung,C.L.; Ma,C.; Lycett,S.J.; Leung,C.Y.H.; Chen,X.; Li,L.; Hong,W.; Chai,Y.; Zhou,L.; Liang,H.; Ou,Z.; Liu,Y.; Farooqui,A.; Kelvin,D.J.; Poon,L.L.M.; Smith,D.K.; Pybus,O.G.; Leung,G.M.; Shu,Y.; Webster,R.G.; Webby,R.J.; Peiris,J.S.M.; Rambaut,A.; Zhu,H.; Guan,Y.
EPI_ISL_146106		A/chicken/Wenzhou/334b/2013			Lam,T.T.Y.; Wang,J.; Shen,Y.; Zhou,B.; Duan,L.; Cheung,C.L.; Ma,C.; Lycett,S.J.; Leung,C.Y.H.; Chen,X.; Li,L.; Hong,W.; Chai,Y.; Zhou,L.; Liang,H.; Ou,Z.; Liu,Y.; Farooqui,A.; Kelvin,D.J.; Poon,L.L.M.; Smith,D.K.; Pybus,O.G.; Leung,G.M.; Shu,Y.; Webster,R.G.; Webby,R.J.; Peiris,J.S.M.; Rambaut,A.; Zhu,H.; Guan,Y.
EPI_ISL_146012		A/equine/Detroit/3/1964			Rambaut,A.; Han,G.-Z.; Barnes,J.; Friedman,K.; Shaw,M.; Worobey,M.; Webster,R.; Donis,R.; Meno,S.; Krauss,S.
EPI_ISL_145654		A/environment/Wuxi/1/2013			Qi,X.; Qian,Y.H.; Bao,C.J.; Guo,X.L.; Cui,L.B.; Tang,F.Y.; Ji,H.; Huang,Y.; Cai,P.Q.; Lu,B.; Xu,K.; Shi,C.; Zhu,F.C.; Zhou,M.H.; Wang,H.; Zhao,K.; Yu,H.; Shi,Z.; Ge,Y.
EPI_ISL_145652		A/Wuxi/2/2013			Qi,X.; Qian,Y.H.; Bao,C.J.; Guo,X.L.; Cui,L.B.; Tang,F.Y.; Ji,H.; Huang,Y.; Cai,P.Q.; Lu,B.; Xu,K.; Shi,C.; Zhu,F.C.; Zhou,M.H.; Wang,H.; Zhao,K.; Yu,H.; Deng,F.; Qin,Y.; Shi,Z.
EPI_ISL_145651		A/Wuxi/1/2013			Qi,X.; Qian,Y.H.; Bao,C.J.; Guo,X.L.; Cui,L.B.; Tang,F.Y.; Ji,H.; Huang,Y.; Cai,P.Q.; Lu,B.; Xu,K.; Shi,C.; Zhu,F.C.; Zhou,M.H.; Wang,H.; Zhao,K.; Yu,H.; Deng,F.; Qin,Y.; Shi,Z.
EPI_ISL_144545		A/mallard/Minnesota/AI09-1714/2009			Cardona,C.; Xing,Z.; Mondal,S.; Thiruvengadam,M.; Figueroa,C.; Aguayo,J.; Anderson,J.; Sreevatsan,S.; Enimoto,S.
EPI_ISL_143790		A/wild bird/Korea/A84/2011			Kim,H.R.
EPI_ISL_143745		A/duck/Mongolia/129/2010			Kida,H.; Sakoda,Y.; Okamatsu,M.; Hatamachi,J.
EPI_ISL_143744		A/duck/Mongolia/147/2008			Kida,H.; Sakoda,Y.; Okamatsu,M.; Hatamachi,J.
EPI_ISL_143734		A/duck/Mongolia/128/2008			Kida,H.; Sakoda,Y.; Okamatsu,M.; Hatamachi,J.
EPI_ISL_143556		A/Nanchang/1/2013			Zhou,X.; Xia,W.; Ni,X.; Fan,G.; Li,H.; Chen,H.
EPI_ISL_142347		A/ruddy turnstone/Delaware/AI06-778/2006			Wentworth,D.E.; Dugan,V.; Halpin,R.; Lin,X.; Bera,J.; Wester,E.; Ghedin,E.; Fedorova,N.; Tsitrin,T.; Stockwell,T.; Amedeo,P.; Bishop,B.; Edworthy,P.; Gupta,N.; Katzel,D.; Li,K.; Schobel,S.; Shrivastava,S.; Thovarai,V.; Wang,S.; Lebarbenchon,C.; Sreevatsan,S.; Poulson,B.; Yang,M.; Stallknecht,D.; Bao,Y.; Sanders,R.; Dernovoy,D.; Kiryutin,B.; Lipman,D.J.; Tatusova,T.
EPI_ISL_142337		A/ruddy turnstone/New Jersey/AI06-179/2006			Wentworth,D.E.; Dugan,V.; Halpin,R.; Lin,X.; Bera,J.; Wester,E.; Ghedin,E.; Fedorova,N.; Tsitrin,T.; Stockwell,T.; Amedeo,P.; Bishop,B.; Edworthy,P.; Gupta,N.; Katzel,D.; Li,K.; Schobel,S.; Shrivastava,S.; Thovarai,V.; Wang,S.; Lebarbenchon,C.; Sreevatsan,S.; Poulson,B.; Yang,M.; Stallknecht,D.; Bao,Y.; Sanders,R.; Dernovoy,D.; Kiryutin,B.; Lipman,D.J.; Tatusova,T.
EPI_ISL_142336		A/sanderling/New Jersey/AI06-125/2006			Wentworth,D.E.; Dugan,V.; Halpin,R.; Lin,X.; Bera,J.; Wester,E.; Ghedin,E.; Fedorova,N.; Tsitrin,T.; Stockwell,T.; Amedeo,P.; Bishop,B.; Edworthy,P.; Gupta,N.; Katzel,D.; Li,K.; Schobel,S.; Shrivastava,S.; Thovarai,V.; Wang,S.; Lebarbenchon,C.; Sreevatsan,S.; Poulson,B.; Yang,M.; Stallknecht,D.; Bao,Y.; Sanders,R.; Dernovoy,D.; Kiryutin,B.; Lipman,D.J.; Tatusova,T.
EPI_ISL_142335		A/red knot/New Jersey/AI06-096/2006			Wentworth,D.E.; Dugan,V.; Halpin,R.; Lin,X.; Bera,J.; Wester,E.; Ghedin,E.; Fedorova,N.; Tsitrin,T.; Stockwell,T.; Amedeo,P.; Bishop,B.; Edworthy,P.; Gupta,N.; Katzel,D.; Li,K.; Schobel,S.; Shrivastava,S.; Thovarai,V.; Wang,S.; Lebarbenchon,C.; Sreevatsan,S.; Poulson,B.; Yang,M.; Stallknecht,D.; Bao,Y.; Sanders,R.; Dernovoy,D.; Kiryutin,B.; Lipman,D.J.; Tatusova,T.
EPI_ISL_142085		A/red knot/Delaware/650665/2002			Wentworth,D.E.; Dugan,V.; Halpin,R.; Lin,X.; Bera,J.; Wester,E.; Ghedin,E.; Fedorova,N.; Tsitrin,T.; Stockwell,T.; Amedeo,P.; Bishop,B.; Edworthy,P.; Gupta,N.; Katzel,D.; Li,K.; Schobel,S.; Shrivastava,S.; Thovarai,V.; Wang,S.; Lebarbenchon,C.; Sreevatsan,S.; Poulson,B.; Yang,M.; Stallknecht,D.; Bao,Y.; Sanders,R.; Dernovoy,D.; Kiryutin,B.; Lipman,D.J.; Tatusova,T.
EPI_ISL_141994		A/mallard/Interior Alaska/10BM10829R0/2010			Wentworth,D.E.; Dugan,V.; Halpin,R.; Lin,X.; Bera,J.; Ghedin,E.; Fedorova,N.; Overton,L.; Tsitrin,T.; Stockwell,T.; Amedeo,P.; Bishop,B.; Chen,H.; Edworthy,P.; Gupta,N.; Katzel,D.; Li,K.; Schobel,S.; Shrivastava,S.; Thovarai,V.; Wang,S.; Runstadler,J.; Bao,Y.; Sanders,R.; Dernovoy,D.; Kiryutin,B.; Lipman,D.J.; Tatusova,T.
EPI_ISL_142306		A/environment/Nanjing/2913/2013			Bao,C.; Cui,L.; Zhou,M.; Guo,X.; Hong,L.; Gao,G.F.; Wang,H.; Qi,X.; Ge,Y.; Zhao,K.; Li,W.; Tang,F.; Shi,Z.; Li,Y.
EPI_ISL_142305		A/Nanjing/1/2013			Bao,C.; Cui,L.; Zhou,M.; Guo,X.; Hong,L.; Gao,G.F.; Wang,H.; Qi,X.; Ge,Y.; Zhao,K.; Li,W.; Tang,F.; Shi,Z.; Li,Y.
EPI_ISL_142231		A/Zhejiang/HZ1/2013			Wu,H.; Wu,N.; Guo,C.; Li,L.
EPI_ISL_142188		A/Taiwan/T02081/2013			Chang,S.-C.; Chang,S.-Y.
EPI_ISL_142187		A/Taiwan/S02076/2013			Chang,S.-C.; Chang,S.-Y.
EPI_ISL_141643		A/mallard/Interior Alaska/10BM12534R0/2010			Wentworth,D.E.; Dugan,V.; Halpin,R.; Lin,X.; Bera,J.; Ghedin,E.; Fedorova,N.; Overton,L.; Tsitrin,T.; Stockwell,T.; Amedeo,P.; Bishop,B.; Chen,H.; Edworthy,P.; Gupta,N.; Katzel,D.; Li,K.; Schobel,S.; Shrivastava,S.; Thovarai,V.; Wang,S.; Runstadler,J.; Lindberg,M.; Huettmann,F.; Meixell,B.; Peterson,T.; Schultz,J.F.; Brady,C.; Amundson,C.; Gingrich,J.P.; Gildehaus,L.A.; Dillon,D.; Aldehoff,F.; Fe…
EPI_ISL_141642		A/northern pintail/Interior Alaska/10BM11038R0/2010			Wentworth,D.E.; Dugan,V.; Halpin,R.; Lin,X.; Bera,J.; Ghedin,E.; Fedorova,N.; Overton,L.; Tsitrin,T.; Stockwell,T.; Amedeo,P.; Bishop,B.; Chen,H.; Edworthy,P.; Gupta,N.; Katzel,D.; Li,K.; Schobel,S.; Shrivastava,S.; Thovarai,V.; Wang,S.; Runstadler,J.; Bao,Y.; Sanders,R.; Dernovoy,D.; Kiryutin,B.; Lipman,D.J.; Tatusova,T.
EPI_ISL_141641		A/northern pintail/Interior Alaska/10BM09015R0/2010			Wentworth,D.E.; Dugan,V.; Halpin,R.; Lin,X.; Bera,J.; Ghedin,E.; Fedorova,N.; Overton,L.; Tsitrin,T.; Stockwell,T.; Amedeo,P.; Bishop,B.; Chen,H.; Edworthy,P.; Gupta,N.; Katzel,D.; Li,K.; Schobel,S.; Shrivastava,S.; Thovarai,V.; Wang,S.; Runstadler,J.; Lindberg,M.; Huettmann,F.; Meixell,B.; Peterson,T.; Schultz,J.F.; Brady,C.; Amundson,C.; Gingrich,J.P.; Gildehaus,L.A.; Dillon,D.; Aldehoff,F.; Fe…
EPI_ISL_141640		A/northern pintail/Interior Alaska/10BM11945R0/2010			Wentworth,D.E.; Dugan,V.; Halpin,R.; Lin,X.; Bera,J.; Ghedin,E.; Fedorova,N.; Overton,L.; Tsitrin,T.; Stockwell,T.; Amedeo,P.; Bishop,B.; Chen,H.; Edworthy,P.; Gupta,N.; Katzel,D.; Li,K.; Schobel,S.; Shrivastava,S.; Thovarai,V.; Wang,S.; Runstadler,J.; Bao,Y.; Sanders,R.; Dernovoy,D.; Kiryutin,B.; Lipman,D.J.; Tatusova,T.
EPI_ISL_141644		A/mallard/Interior Alaska/10BM11434R0/2010			Wentworth,D.E.; Dugan,V.; Halpin,R.; Lin,X.; Bera,J.; Ghedin,E.; Fedorova,N.; Overton,L.; Tsitrin,T.; Stockwell,T.; Amedeo,P.; Bishop,B.; Chen,H.; Edworthy,P.; Gupta,N.; Katzel,D.; Li,K.; Schobel,S.; Shrivastava,S.; Thovarai,V.; Wang,S.; Runstadler,J.; Lindberg,M.; Huettmann,F.; Meixell,B.; Peterson,T.; Schultz,J.F.; Brady,C.; Amundson,C.; Gingrich,J.P.; Gildehaus,L.A.; Dillon,D.; Aldehoff,F.; Fe…
EPI_ISL_141638		A/northern pintail/Interior Alaska/10BM11366R0/2010			Wentworth,D.E.; Dugan,V.; Halpin,R.; Lin,X.; Bera,J.; Ghedin,E.; Fedorova,N.; Overton,L.; Tsitrin,T.; Stockwell,T.; Amedeo,P.; Bishop,B.; Chen,H.; Edworthy,P.; Gupta,N.; Katzel,D.; Li,K.; Schobel,S.; Shrivastava,S.; Thovarai,V.; Wang,S.; Runstadler,J.; Bao,Y.; Sanders,R.; Dernovoy,D.; Kiryutin,B.; Lipman,D.J.; Tatusova,T.
EPI_ISL_141639		A/northern pintail/Interior Alaska/10BM11208R0/2010			Wentworth,D.E.; Dugan,V.; Halpin,R.; Lin,X.; Bera,J.; Ghedin,E.; Fedorova,N.; Overton,L.; Tsitrin,T.; Stockwell,T.; Amedeo,P.; Bishop,B.; Chen,H.; Edworthy,P.; Gupta,N.; Katzel,D.; Li,K.; Schobel,S.; Shrivastava,S.; Thovarai,V.; Wang,S.; Runstadler,J.; Lindberg,M.; Huettmann,F.; Meixell,B.; Peterson,T.; Schultz,J.F.; Brady,C.; Amundson,C.; Gingrich,J.P.; Gildehaus,L.A.; Dillon,D.; Aldehoff,F.; Fe…
EPI_ISL_141637		A/northern pintail/Interior Alaska/10BM10906R0/2010			Wentworth,D.E.; Dugan,V.; Halpin,R.; Lin,X.; Bera,J.; Ghedin,E.; Fedorova,N.; Overton,L.; Tsitrin,T.; Stockwell,T.; Amedeo,P.; Bishop,B.; Chen,H.; Edworthy,P.; Gupta,N.; Katzel,D.; Li,K.; Schobel,S.; Shrivastava,S.; Thovarai,V.; Wang,S.; Runstadler,J.; Bao,Y.; Sanders,R.; Dernovoy,D.; Kiryutin,B.; Lipman,D.J.; Tatusova,T.
EPI_ISL_141635		A/mallard/Interior Alaska/10BM10876R0/2010			Wentworth,D.E.; Dugan,V.; Halpin,R.; Lin,X.; Bera,J.; Ghedin,E.; Fedorova,N.; Overton,L.; Tsitrin,T.; Stockwell,T.; Amedeo,P.; Bishop,B.; Chen,H.; Edworthy,P.; Gupta,N.; Katzel,D.; Li,K.; Schobel,S.; Shrivastava,S.; Thovarai,V.; Wang,S.; Runstadler,J.; Lindberg,M.; Huettmann,F.; Meixell,B.; Peterson,T.; Schultz,J.F.; Brady,C.; Amundson,C.; Gingrich,J.P.; Gildehaus,L.A.; Dillon,D.; Aldehoff,F.; Fe…
EPI_ISL_141636		A/mallard/Interior Alaska/10BM10861R0/2010			Wentworth,D.E.; Dugan,V.; Halpin,R.; Lin,X.; Bera,J.; Ghedin,E.; Fedorova,N.; Overton,L.; Tsitrin,T.; Stockwell,T.; Amedeo,P.; Bishop,B.; Chen,H.; Edworthy,P.; Gupta,N.; Katzel,D.; Li,K.; Schobel,S.; Shrivastava,S.; Thovarai,V.; Wang,S.; Runstadler,J.; Bao,Y.; Sanders,R.; Dernovoy,D.; Kiryutin,B.; Lipman,D.J.; Tatusova,T.
EPI_ISL_141633		A/mallard/Interior Alaska/10BM10859R0/2010			Wentworth,D.E.; Dugan,V.; Halpin,R.; Lin,X.; Bera,J.; Ghedin,E.; Fedorova,N.; Overton,L.; Tsitrin,T.; Stockwell,T.; Amedeo,P.; Bishop,B.; Chen,H.; Edworthy,P.; Gupta,N.; Katzel,D.; Li,K.; Schobel,S.; Shrivastava,S.; Thovarai,V.; Wang,S.; Runstadler,J.; Lindberg,M.; Huettmann,F.; Meixell,B.; Peterson,T.; Schultz,J.F.; Brady,C.; Amundson,C.; Gingrich,J.P.; Gildehaus,L.A.; Dillon,D.; Aldehoff,F.; Fe…
EPI_ISL_141634		A/northern pintail/Interior Alaska/10BM10853R0/2010			Wentworth,D.E.; Dugan,V.; Halpin,R.; Lin,X.; Bera,J.; Ghedin,E.; Fedorova,N.; Overton,L.; Tsitrin,T.; Stockwell,T.; Amedeo,P.; Bishop,B.; Chen,H.; Edworthy,P.; Gupta,N.; Katzel,D.; Li,K.; Schobel,S.; Shrivastava,S.; Thovarai,V.; Wang,S.; Runstadler,J.; Bao,Y.; Sanders,R.; Dernovoy,D.; Kiryutin,B.; Lipman,D.J.; Tatusova,T.
EPI_ISL_141632		A/mallard/Interior Alaska/10BM10811R0/2010			Wentworth,D.E.; Dugan,V.; Halpin,R.; Lin,X.; Bera,J.; Ghedin,E.; Fedorova,N.; Overton,L.; Tsitrin,T.; Stockwell,T.; Amedeo,P.; Bishop,B.; Chen,H.; Edworthy,P.; Gupta,N.; Katzel,D.; Li,K.; Schobel,S.; Shrivastava,S.; Thovarai,V.; Wang,S.; Runstadler,J.; Lindberg,M.; Huettmann,F.; Meixell,B.; Peterson,T.; Schultz,J.F.; Brady,C.; Amundson,C.; Gingrich,J.P.; Gildehaus,L.A.; Dillon,D.; Aldehoff,F.; Fe…
EPI_ISL_141630		A/northern pintail/Interior Alaska/10BM10809R0/2010			Wentworth,D.E.; Dugan,V.; Halpin,R.; Lin,X.; Bera,J.; Ghedin,E.; Fedorova,N.; Overton,L.; Tsitrin,T.; Stockwell,T.; Amedeo,P.; Bishop,B.; Chen,H.; Edworthy,P.; Gupta,N.; Katzel,D.; Li,K.; Schobel,S.; Shrivastava,S.; Thovarai,V.; Wang,S.; Runstadler,J.; Bao,Y.; Sanders,R.; Dernovoy,D.; Kiryutin,B.; Lipman,D.J.; Tatusova,T.
EPI_ISL_141629		A/northern pintail/Interior Alaska/10BM10807R0/2010			Wentworth,D.E.; Dugan,V.; Halpin,R.; Lin,X.; Bera,J.; Ghedin,E.; Fedorova,N.; Overton,L.; Tsitrin,T.; Stockwell,T.; Amedeo,P.; Bishop,B.; Chen,H.; Edworthy,P.; Gupta,N.; Katzel,D.; Li,K.; Schobel,S.; Shrivastava,S.; Thovarai,V.; Wang,S.; Runstadler,J.; Lindberg,M.; Huettmann,F.; Meixell,B.; Peterson,T.; Schultz,J.F.; Brady,C.; Amundson,C.; Gingrich,J.P.; Gildehaus,L.A.; Dillon,D.; Aldehoff,F.; Fe…
EPI_ISL_141628		A/northern pintail/Interior Alaska/10BM10805R0/2010			Wentworth,D.E.; Dugan,V.; Halpin,R.; Lin,X.; Bera,J.; Ghedin,E.; Fedorova,N.; Overton,L.; Tsitrin,T.; Stockwell,T.; Amedeo,P.; Bishop,B.; Chen,H.; Edworthy,P.; Gupta,N.; Katzel,D.; Li,K.; Schobel,S.; Shrivastava,S.; Thovarai,V.; Wang,S.; Runstadler,J.; Bao,Y.; Sanders,R.; Dernovoy,D.; Kiryutin,B.; Lipman,D.J.; Tatusova,T.
EPI_ISL_141631		A/northern pintail/Interior Alaska/10BM10801R0/2010			Wentworth,D.E.; Dugan,V.; Halpin,R.; Lin,X.; Bera,J.; Ghedin,E.; Fedorova,N.; Overton,L.; Tsitrin,T.; Stockwell,T.; Amedeo,P.; Bishop,B.; Chen,H.; Edworthy,P.; Gupta,N.; Katzel,D.; Li,K.; Schobel,S.; Shrivastava,S.; Thovarai,V.; Wang,S.; Runstadler,J.; Lindberg,M.; Huettmann,F.; Meixell,B.; Peterson,T.; Schultz,J.F.; Brady,C.; Amundson,C.; Gingrich,J.P.; Gildehaus,L.A.; Dillon,D.; Aldehoff,F.; Fe…
EPI_ISL_141627		A/northern pintail/Interior Alaska/10BM10790R0/2010			Wentworth,D.E.; Dugan,V.; Halpin,R.; Lin,X.; Bera,J.; Ghedin,E.; Fedorova,N.; Overton,L.; Tsitrin,T.; Stockwell,T.; Amedeo,P.; Bishop,B.; Chen,H.; Edworthy,P.; Gupta,N.; Katzel,D.; Li,K.; Schobel,S.; Shrivastava,S.; Thovarai,V.; Wang,S.; Runstadler,J.; Bao,Y.; Sanders,R.; Dernovoy,D.; Kiryutin,B.; Lipman,D.J.; Tatusova,T.
EPI_ISL_141626		A/mallard/Interior Alaska/10BM10787R0/2010			Wentworth,D.E.; Dugan,V.; Halpin,R.; Lin,X.; Bera,J.; Ghedin,E.; Fedorova,N.; Overton,L.; Tsitrin,T.; Stockwell,T.; Amedeo,P.; Bishop,B.; Chen,H.; Edworthy,P.; Gupta,N.; Katzel,D.; Li,K.; Schobel,S.; Shrivastava,S.; Thovarai,V.; Wang,S.; Runstadler,J.; Lindberg,M.; Huettmann,F.; Meixell,B.; Peterson,T.; Schultz,J.F.; Brady,C.; Amundson,C.; Gingrich,J.P.; Gildehaus,L.A.; Dillon,D.; Aldehoff,F.; Fe…
EPI_ISL_141625		A/northern pintail/Interior Alaska/10BM10476R0/2010			Wentworth,D.E.; Dugan,V.; Halpin,R.; Lin,X.; Bera,J.; Ghedin,E.; Fedorova,N.; Overton,L.; Tsitrin,T.; Stockwell,T.; Amedeo,P.; Bishop,B.; Chen,H.; Edworthy,P.; Gupta,N.; Katzel,D.; Li,K.; Schobel,S.; Shrivastava,S.; Thovarai,V.; Wang,S.; Runstadler,J.; Bao,Y.; Sanders,R.; Dernovoy,D.; Kiryutin,B.; Lipman,D.J.; Tatusova,T.
EPI_ISL_141374		A/mallard/Interior Alaska/10BM10324R0/2010			Wentworth,D.E.; Dugan,V.; Halpin,R.; Lin,X.; Bera,J.; Ghedin,E.; Fedorova,N.; Overton,L.; Tsitrin,T.; Stockwell,T.; Amedeo,P.; Bishop,B.; Chen,H.; Edworthy,P.; Gupta,N.; Katzel,D.; Li,K.; Schobel,S.; Shrivastava,S.; Thovarai,V.; Wang,S.; Runstadler,J.; Lindberg,M.; Huettmann,F.; Meixell,B.; Peterson,T.; Schultz,J.F.; Brady,C.; Amundson,C.; Gingrich,J.P.; Gildehaus,L.A.; Dillon,D.; Aldehoff,F.; Fe…
EPI_ISL_141373		A/northern pintail/Interior Alaska/10BM10166R0/2010			Wentworth,D.E.; Dugan,V.; Halpin,R.; Lin,X.; Bera,J.; Ghedin,E.; Fedorova,N.; Overton,L.; Tsitrin,T.; Stockwell,T.; Amedeo,P.; Bishop,B.; Chen,H.; Edworthy,P.; Gupta,N.; Katzel,D.; Li,K.; Schobel,S.; Shrivastava,S.; Thovarai,V.; Wang,S.; Runstadler,J.; Bao,Y.; Sanders,R.; Dernovoy,D.; Kiryutin,B.; Lipman,D.J.; Tatusova,T.
EPI_ISL_141372		A/northern pintail/Interior Alaska/10BM09832R0/2010			Wentworth,D.E.; Dugan,V.; Halpin,R.; Lin,X.; Bera,J.; Ghedin,E.; Fedorova,N.; Overton,L.; Tsitrin,T.; Stockwell,T.; Amedeo,P.; Bishop,B.; Chen,H.; Edworthy,P.; Gupta,N.; Katzel,D.; Li,K.; Schobel,S.; Shrivastava,S.; Thovarai,V.; Wang,S.; Runstadler,J.; Lindberg,M.; Huettmann,F.; Meixell,B.; Peterson,T.; Schultz,J.F.; Brady,C.; Amundson,C.; Gingrich,J.P.; Gildehaus,L.A.; Dillon,D.; Aldehoff,F.; Fe…
EPI_ISL_141371		A/mallard/Interior Alaska/10BM09818R0/2010			Wentworth,D.E.; Dugan,V.; Halpin,R.; Lin,X.; Bera,J.; Ghedin,E.; Fedorova,N.; Overton,L.; Tsitrin,T.; Stockwell,T.; Amedeo,P.; Bishop,B.; Chen,H.; Edworthy,P.; Gupta,N.; Katzel,D.; Li,K.; Schobel,S.; Shrivastava,S.; Thovarai,V.; Wang,S.; Runstadler,J.; Bao,Y.; Sanders,R.; Dernovoy,D.; Kiryutin,B.; Lipman,D.J.; Tatusova,T.
EPI_ISL_141370		A/northern pintail/Interior Alaska/10BM09481R0/2010			Wentworth,D.E.; Dugan,V.; Halpin,R.; Lin,X.; Bera,J.; Ghedin,E.; Fedorova,N.; Overton,L.; Tsitrin,T.; Stockwell,T.; Amedeo,P.; Bishop,B.; Chen,H.; Edworthy,P.; Gupta,N.; Katzel,D.; Li,K.; Schobel,S.; Shrivastava,S.; Thovarai,V.; Wang,S.; Runstadler,J.; Lindberg,M.; Huettmann,F.; Meixell,B.; Peterson,T.; Schultz,J.F.; Brady,C.; Amundson,C.; Gingrich,J.P.; Gildehaus,L.A.; Dillon,D.; Aldehoff,F.; Fe…
EPI_ISL_141369		A/mallard/Interior Alaska/10CH00016R0/2010			Wentworth,D.E.; Dugan,V.; Halpin,R.; Lin,X.; Bera,J.; Ghedin,E.; Fedorova,N.; Overton,L.; Tsitrin,T.; Stockwell,T.; Amedeo,P.; Bishop,B.; Chen,H.; Edworthy,P.; Gupta,N.; Katzel,D.; Li,K.; Schobel,S.; Shrivastava,S.; Thovarai,V.; Wang,S.; Runstadler,J.; Bao,Y.; Sanders,R.; Dernovoy,D.; Kiryutin,B.; Lipman,D.J.; Tatusova,T.
EPI_ISL_141368		A/mallard/Interior Alaska/10BM09563R0/2010			Wentworth,D.E.; Dugan,V.; Halpin,R.; Lin,X.; Bera,J.; Ghedin,E.; Fedorova,N.; Overton,L.; Tsitrin,T.; Stockwell,T.; Amedeo,P.; Bishop,B.; Chen,H.; Edworthy,P.; Gupta,N.; Katzel,D.; Li,K.; Schobel,S.; Shrivastava,S.; Thovarai,V.; Wang,S.; Runstadler,J.; Lindberg,M.; Huettmann,F.; Meixell,B.; Peterson,T.; Schultz,J.F.; Brady,C.; Amundson,C.; Gingrich,J.P.; Gildehaus,L.A.; Dillon,D.; Aldehoff,F.; Fe…
EPI_ISL_141367		A/mallard/Interior Alaska/10BM09548R0/2010			Wentworth,D.E.; Dugan,V.; Halpin,R.; Lin,X.; Bera,J.; Ghedin,E.; Fedorova,N.; Overton,L.; Tsitrin,T.; Stockwell,T.; Amedeo,P.; Bishop,B.; Chen,H.; Edworthy,P.; Gupta,N.; Katzel,D.; Li,K.; Schobel,S.; Shrivastava,S.; Thovarai,V.; Wang,S.; Runstadler,J.; Bao,Y.; Sanders,R.; Dernovoy,D.; Kiryutin,B.; Lipman,D.J.; Tatusova,T.
EPI_ISL_141366		A/mallard/Interior Alaska/10BM09539R0/2010			Wentworth,D.E.; Dugan,V.; Halpin,R.; Lin,X.; Bera,J.; Ghedin,E.; Fedorova,N.; Overton,L.; Tsitrin,T.; Stockwell,T.; Amedeo,P.; Bishop,B.; Chen,H.; Edworthy,P.; Gupta,N.; Katzel,D.; Li,K.; Schobel,S.; Shrivastava,S.; Thovarai,V.; Wang,S.; Runstadler,J.; Lindberg,M.; Huettmann,F.; Meixell,B.; Peterson,T.; Schultz,J.F.; Brady,C.; Amundson,C.; Gingrich,J.P.; Gildehaus,L.A.; Dillon,D.; Aldehoff,F.; Fe…
EPI_ISL_141365		A/mallard/Interior Alaska/10BM09528R0/2010			Wentworth,D.E.; Dugan,V.; Halpin,R.; Lin,X.; Bera,J.; Ghedin,E.; Fedorova,N.; Overton,L.; Tsitrin,T.; Stockwell,T.; Amedeo,P.; Bishop,B.; Chen,H.; Edworthy,P.; Gupta,N.; Katzel,D.; Li,K.; Schobel,S.; Shrivastava,S.; Thovarai,V.; Wang,S.; Runstadler,J.; Bao,Y.; Sanders,R.; Dernovoy,D.; Kiryutin,B.; Lipman,D.J.; Tatusova,T.
EPI_ISL_141364		A/northern pintail/Interior Alaska/10BM09348R0/2010			Wentworth,D.E.; Dugan,V.; Halpin,R.; Lin,X.; Bera,J.; Ghedin,E.; Fedorova,N.; Overton,L.; Tsitrin,T.; Stockwell,T.; Amedeo,P.; Bishop,B.; Chen,H.; Edworthy,P.; Gupta,N.; Katzel,D.; Li,K.; Schobel,S.; Shrivastava,S.; Thovarai,V.; Wang,S.; Runstadler,J.; Lindberg,M.; Huettmann,F.; Meixell,B.; Peterson,T.; Schultz,J.F.; Brady,C.; Amundson,C.; Gingrich,J.P.; Gildehaus,L.A.; Dillon,D.; Aldehoff,F.; Fe…
EPI_ISL_141363		A/northern pintail/Interior Alaska/10BM09347R0/2010			Wentworth,D.E.; Dugan,V.; Halpin,R.; Lin,X.; Bera,J.; Ghedin,E.; Fedorova,N.; Overton,L.; Tsitrin,T.; Stockwell,T.; Amedeo,P.; Bishop,B.; Chen,H.; Edworthy,P.; Gupta,N.; Katzel,D.; Li,K.; Schobel,S.; Shrivastava,S.; Thovarai,V.; Wang,S.; Runstadler,J.; Bao,Y.; Sanders,R.; Dernovoy,D.; Kiryutin,B.; Lipman,D.J.; Tatusova,T.
EPI_ISL_141362		A/northern pintail/Interior Alaska/10BM09181R0/2010			Wentworth,D.E.; Dugan,V.; Halpin,R.; Lin,X.; Bera,J.; Ghedin,E.; Fedorova,N.; Overton,L.; Tsitrin,T.; Stockwell,T.; Amedeo,P.; Bishop,B.; Chen,H.; Edworthy,P.; Gupta,N.; Katzel,D.; Li,K.; Schobel,S.; Shrivastava,S.; Thovarai,V.; Wang,S.; Runstadler,J.; Lindberg,M.; Huettmann,F.; Meixell,B.; Peterson,T.; Schultz,J.F.; Brady,C.; Amundson,C.; Gingrich,J.P.; Gildehaus,L.A.; Dillon,D.; Aldehoff,F.; Fe…
EPI_ISL_141361		A/mallard/Interior Alaska/10BM08884R0/2010			Wentworth,D.E.; Dugan,V.; Halpin,R.; Lin,X.; Bera,J.; Ghedin,E.; Fedorova,N.; Overton,L.; Tsitrin,T.; Stockwell,T.; Amedeo,P.; Bishop,B.; Chen,H.; Edworthy,P.; Gupta,N.; Katzel,D.; Li,K.; Schobel,S.; Shrivastava,S.; Thovarai,V.; Wang,S.; Runstadler,J.; Bao,Y.; Sanders,R.; Dernovoy,D.; Kiryutin,B.; Lipman,D.J.; Tatusova,T.
EPI_ISL_141360		A/mallard/Interior Alaska/10BM08883R0/2010			Wentworth,D.E.; Dugan,V.; Halpin,R.; Lin,X.; Bera,J.; Ghedin,E.; Fedorova,N.; Overton,L.; Tsitrin,T.; Stockwell,T.; Amedeo,P.; Bishop,B.; Chen,H.; Edworthy,P.; Gupta,N.; Katzel,D.; Li,K.; Schobel,S.; Shrivastava,S.; Thovarai,V.; Wang,S.; Runstadler,J.; Lindberg,M.; Huettmann,F.; Meixell,B.; Peterson,T.; Schultz,J.F.; Brady,C.; Amundson,C.; Gingrich,J.P.; Gildehaus,L.A.; Dillon,D.; Aldehoff,F.; Fe…
EPI_ISL_141359		A/mallard/Interior Alaska/10BM08874R0/2010			Wentworth,D.E.; Dugan,V.; Halpin,R.; Lin,X.; Bera,J.; Ghedin,E.; Fedorova,N.; Overton,L.; Tsitrin,T.; Stockwell,T.; Amedeo,P.; Bishop,B.; Chen,H.; Edworthy,P.; Gupta,N.; Katzel,D.; Li,K.; Schobel,S.; Shrivastava,S.; Thovarai,V.; Wang,S.; Runstadler,J.; Bao,Y.; Sanders,R.; Dernovoy,D.; Kiryutin,B.; Lipman,D.J.; Tatusova,T.
EPI_ISL_141358		A/northern pintail/Interior Alaska/10BM08705R0/2010			Wentworth,D.E.; Dugan,V.; Halpin,R.; Lin,X.; Bera,J.; Ghedin,E.; Fedorova,N.; Overton,L.; Tsitrin,T.; Stockwell,T.; Amedeo,P.; Bishop,B.; Chen,H.; Edworthy,P.; Gupta,N.; Katzel,D.; Li,K.; Schobel,S.; Shrivastava,S.; Thovarai,V.; Wang,S.; Runstadler,J.; Lindberg,M.; Huettmann,F.; Meixell,B.; Peterson,T.; Schultz,J.F.; Brady,C.; Amundson,C.; Gingrich,J.P.; Gildehaus,L.A.; Dillon,D.; Aldehoff,F.; Fe…
EPI_ISL_141357		A/northern pintail/Interior Alaska/10BM08586R0/2010			Wentworth,D.E.; Dugan,V.; Halpin,R.; Lin,X.; Bera,J.; Ghedin,E.; Fedorova,N.; Overton,L.; Tsitrin,T.; Stockwell,T.; Amedeo,P.; Bishop,B.; Chen,H.; Edworthy,P.; Gupta,N.; Katzel,D.; Li,K.; Schobel,S.; Shrivastava,S.; Thovarai,V.; Wang,S.; Runstadler,J.; Bao,Y.; Sanders,R.; Dernovoy,D.; Kiryutin,B.; Lipman,D.J.; Tatusova,T.
EPI_ISL_141356		A/northern pintail/Interior Alaska/10BM08400R0/2010			Wentworth,D.E.; Dugan,V.; Halpin,R.; Lin,X.; Bera,J.; Ghedin,E.; Fedorova,N.; Overton,L.; Tsitrin,T.; Stockwell,T.; Amedeo,P.; Bishop,B.; Chen,H.; Edworthy,P.; Gupta,N.; Katzel,D.; Li,K.; Schobel,S.; Shrivastava,S.; Thovarai,V.; Wang,S.; Runstadler,J.; Lindberg,M.; Huettmann,F.; Meixell,B.; Peterson,T.; Schultz,J.F.; Brady,C.; Amundson,C.; Gingrich,J.P.; Gildehaus,L.A.; Dillon,D.; Aldehoff,F.; Fe…
EPI_ISL_141355		A/mallard/Interior Alaska/10BM08120R0/2010			Wentworth,D.E.; Dugan,V.; Halpin,R.; Lin,X.; Bera,J.; Ghedin,E.; Fedorova,N.; Overton,L.; Tsitrin,T.; Stockwell,T.; Amedeo,P.; Bishop,B.; Chen,H.; Edworthy,P.; Gupta,N.; Katzel,D.; Li,K.; Schobel,S.; Shrivastava,S.; Thovarai,V.; Wang,S.; Runstadler,J.; Bao,Y.; Sanders,R.; Dernovoy,D.; Kiryutin,B.; Lipman,D.J.; Tatusova,T.
EPI_ISL_141354		A/mallard/Interior Alaska/10BM08100R0/2010			Wentworth,D.E.; Dugan,V.; Halpin,R.; Lin,X.; Bera,J.; Ghedin,E.; Fedorova,N.; Overton,L.; Tsitrin,T.; Stockwell,T.; Amedeo,P.; Bishop,B.; Chen,H.; Edworthy,P.; Gupta,N.; Katzel,D.; Li,K.; Schobel,S.; Shrivastava,S.; Thovarai,V.; Wang,S.; Runstadler,J.; Lindberg,M.; Huettmann,F.; Meixell,B.; Peterson,T.; Schultz,J.F.; Brady,C.; Amundson,C.; Gingrich,J.P.; Gildehaus,L.A.; Dillon,D.; Aldehoff,F.; Fe…
EPI_ISL_141350		A/northern pintail/Interior Alaska/10BM07737R0/2010			Wentworth,D.E.; Dugan,V.; Halpin,R.; Lin,X.; Bera,J.; Ghedin,E.; Fedorova,N.; Overton,L.; Tsitrin,T.; Stockwell,T.; Amedeo,P.; Bishop,B.; Chen,H.; Edworthy,P.; Gupta,N.; Katzel,D.; Li,K.; Schobel,S.; Shrivastava,S.; Thovarai,V.; Wang,S.; Runstadler,J.; Bao,Y.; Sanders,R.; Dernovoy,D.; Kiryutin,B.; Lipman,D.J.; Tatusova,T.
EPI_ISL_141349		A/mallard/Interior Alaska/10BM07575R0/2010			Wentworth,D.E.; Dugan,V.; Halpin,R.; Lin,X.; Bera,J.; Ghedin,E.; Fedorova,N.; Overton,L.; Tsitrin,T.; Stockwell,T.; Amedeo,P.; Bishop,B.; Chen,H.; Edworthy,P.; Gupta,N.; Katzel,D.; Li,K.; Schobel,S.; Shrivastava,S.; Thovarai,V.; Wang,S.; Runstadler,J.; Lindberg,M.; Huettmann,F.; Meixell,B.; Peterson,T.; Schultz,J.F.; Brady,C.; Amundson,C.; Gingrich,J.P.; Gildehaus,L.A.; Dillon,D.; Aldehoff,F.; Fe…
EPI_ISL_141348		A/mallard/Interior Alaska/10BM07501R0/2010			Wentworth,D.E.; Dugan,V.; Halpin,R.; Lin,X.; Bera,J.; Ghedin,E.; Fedorova,N.; Overton,L.; Tsitrin,T.; Stockwell,T.; Amedeo,P.; Bishop,B.; Chen,H.; Edworthy,P.; Gupta,N.; Katzel,D.; Li,K.; Schobel,S.; Shrivastava,S.; Thovarai,V.; Wang,S.; Runstadler,J.; Bao,Y.; Sanders,R.; Dernovoy,D.; Kiryutin,B.; Lipman,D.J.; Tatusova,T.
EPI_ISL_141347		A/northern pintail/Interior Alaska/10BM07469R0/2010			Wentworth,D.E.; Dugan,V.; Halpin,R.; Lin,X.; Bera,J.; Ghedin,E.; Fedorova,N.; Overton,L.; Tsitrin,T.; Stockwell,T.; Amedeo,P.; Bishop,B.; Chen,H.; Edworthy,P.; Gupta,N.; Katzel,D.; Li,K.; Schobel,S.; Shrivastava,S.; Thovarai,V.; Wang,S.; Runstadler,J.; Lindberg,M.; Huettmann,F.; Meixell,B.; Peterson,T.; Schultz,J.F.; Brady,C.; Amundson,C.; Gingrich,J.P.; Gildehaus,L.A.; Dillon,D.; Aldehoff,F.; Fe…
EPI_ISL_141351		A/northern pintail/Interior Alaska/10BM07458R0/2010			Wentworth,D.E.; Dugan,V.; Halpin,R.; Lin,X.; Bera,J.; Ghedin,E.; Fedorova,N.; Overton,L.; Tsitrin,T.; Stockwell,T.; Amedeo,P.; Bishop,B.; Chen,H.; Edworthy,P.; Gupta,N.; Katzel,D.; Li,K.; Schobel,S.; Shrivastava,S.; Thovarai,V.; Wang,S.; Runstadler,J.; Bao,Y.; Sanders,R.; Dernovoy,D.; Kiryutin,B.; Lipman,D.J.; Tatusova,T.
EPI_ISL_141344		A/northern pintail/Interior Alaska/10BM07121R0/2010			Wentworth,D.E.; Dugan,V.; Halpin,R.; Lin,X.; Bera,J.; Ghedin,E.; Fedorova,N.; Overton,L.; Tsitrin,T.; Stockwell,T.; Amedeo,P.; Bishop,B.; Chen,H.; Edworthy,P.; Gupta,N.; Katzel,D.; Li,K.; Schobel,S.; Shrivastava,S.; Thovarai,V.; Wang,S.; Runstadler,J.; Bao,Y.; Sanders,R.; Dernovoy,D.; Kiryutin,B.; Lipman,D.J.; Tatusova,T.
EPI_ISL_141346		A/northern pintail/Interior Alaska/10BM07120R0/2010			Wentworth,D.E.; Dugan,V.; Halpin,R.; Lin,X.; Bera,J.; Ghedin,E.; Fedorova,N.; Overton,L.; Tsitrin,T.; Stockwell,T.; Amedeo,P.; Bishop,B.; Chen,H.; Edworthy,P.; Gupta,N.; Katzel,D.; Li,K.; Schobel,S.; Shrivastava,S.; Thovarai,V.; Wang,S.; Runstadler,J.; Lindberg,M.; Huettmann,F.; Meixell,B.; Peterson,T.; Schultz,J.F.; Brady,C.; Amundson,C.; Gingrich,J.P.; Gildehaus,L.A.; Dillon,D.; Aldehoff,F.; Fe…
EPI_ISL_141342		A/northern pintail/Interior Alaska/10BM07114R0/2010			Wentworth,D.E.; Dugan,V.; Halpin,R.; Lin,X.; Bera,J.; Ghedin,E.; Fedorova,N.; Overton,L.; Tsitrin,T.; Stockwell,T.; Amedeo,P.; Bishop,B.; Chen,H.; Edworthy,P.; Gupta,N.; Katzel,D.; Li,K.; Schobel,S.; Shrivastava,S.; Thovarai,V.; Wang,S.; Runstadler,J.; Bao,Y.; Sanders,R.; Dernovoy,D.; Kiryutin,B.; Lipman,D.J.; Tatusova,T.
EPI_ISL_141341		A/northern pintail/Interior Alaska/10BM07106R0/2010			Wentworth,D.E.; Dugan,V.; Halpin,R.; Lin,X.; Bera,J.; Ghedin,E.; Fedorova,N.; Overton,L.; Tsitrin,T.; Stockwell,T.; Amedeo,P.; Bishop,B.; Chen,H.; Edworthy,P.; Gupta,N.; Katzel,D.; Li,K.; Schobel,S.; Shrivastava,S.; Thovarai,V.; Wang,S.; Runstadler,J.; Lindberg,M.; Huettmann,F.; Meixell,B.; Peterson,T.; Schultz,J.F.; Brady,C.; Amundson,C.; Gingrich,J.P.; Gildehaus,L.A.; Dillon,D.; Aldehoff,F.; Fe…
EPI_ISL_141343		A/mallard/Interior Alaska/10BM07092R0/2010			Wentworth,D.E.; Dugan,V.; Halpin,R.; Lin,X.; Bera,J.; Ghedin,E.; Fedorova,N.; Overton,L.; Tsitrin,T.; Stockwell,T.; Amedeo,P.; Bishop,B.; Chen,H.; Edworthy,P.; Gupta,N.; Katzel,D.; Li,K.; Schobel,S.; Shrivastava,S.; Thovarai,V.; Wang,S.; Runstadler,J.; Bao,Y.; Sanders,R.; Dernovoy,D.; Kiryutin,B.; Lipman,D.J.; Tatusova,T.
EPI_ISL_141340		A/mallard/Interior Alaska/10BM07085R0/2010			Wentworth,D.E.; Dugan,V.; Halpin,R.; Lin,X.; Bera,J.; Ghedin,E.; Fedorova,N.; Overton,L.; Tsitrin,T.; Stockwell,T.; Amedeo,P.; Bishop,B.; Chen,H.; Edworthy,P.; Gupta,N.; Katzel,D.; Li,K.; Schobel,S.; Shrivastava,S.; Thovarai,V.; Wang,S.; Runstadler,J.; Lindberg,M.; Huettmann,F.; Meixell,B.; Peterson,T.; Schultz,J.F.; Brady,C.; Amundson,C.; Gingrich,J.P.; Gildehaus,L.A.; Dillon,D.; Aldehoff,F.; Fe…
EPI_ISL_141339		A/mallard/Interior Alaska/10BM07072R0/2010			Wentworth,D.E.; Dugan,V.; Halpin,R.; Lin,X.; Bera,J.; Ghedin,E.; Fedorova,N.; Overton,L.; Tsitrin,T.; Stockwell,T.; Amedeo,P.; Bishop,B.; Chen,H.; Edworthy,P.; Gupta,N.; Katzel,D.; Li,K.; Schobel,S.; Shrivastava,S.; Thovarai,V.; Wang,S.; Runstadler,J.; Bao,Y.; Sanders,R.; Dernovoy,D.; Kiryutin,B.; Lipman,D.J.; Tatusova,T.
EPI_ISL_141338		A/mallard/Interior Alaska/10BM07066R0/2010			Wentworth,D.E.; Dugan,V.; Halpin,R.; Lin,X.; Bera,J.; Ghedin,E.; Fedorova,N.; Overton,L.; Tsitrin,T.; Stockwell,T.; Amedeo,P.; Bishop,B.; Chen,H.; Edworthy,P.; Gupta,N.; Katzel,D.; Li,K.; Schobel,S.; Shrivastava,S.; Thovarai,V.; Wang,S.; Runstadler,J.; Lindberg,M.; Huettmann,F.; Meixell,B.; Peterson,T.; Schultz,J.F.; Brady,C.; Amundson,C.; Gingrich,J.P.; Gildehaus,L.A.; Dillon,D.; Aldehoff,F.; Fe…
EPI_ISL_141337		A/northern pintail/Interior Alaska/10BM07029R0/2010			Wentworth,D.E.; Dugan,V.; Halpin,R.; Lin,X.; Bera,J.; Ghedin,E.; Fedorova,N.; Overton,L.; Tsitrin,T.; Stockwell,T.; Amedeo,P.; Bishop,B.; Chen,H.; Edworthy,P.; Gupta,N.; Katzel,D.; Li,K.; Schobel,S.; Shrivastava,S.; Thovarai,V.; Wang,S.; Runstadler,J.; Bao,Y.; Sanders,R.; Dernovoy,D.; Kiryutin,B.; Lipman,D.J.; Tatusova,T.
EPI_ISL_141621		A/northern pintail/Interior Alaska/10BM07399R0/2010			Wentworth,D.E.; Dugan,V.; Halpin,R.; Lin,X.; Bera,J.; Ghedin,E.; Fedorova,N.; Overton,L.; Tsitrin,T.; Stockwell,T.; Amedeo,P.; Bishop,B.; Chen,H.; Edworthy,P.; Gupta,N.; Katzel,D.; Li,K.; Schobel,S.; Shrivastava,S.; Thovarai,V.; Wang,S.; Runstadler,J.; Bao,Y.; Sanders,R.; Dernovoy,D.; Kiryutin,B.; Lipman,D.J.; Tatusova,T.
EPI_ISL_142030		A/duck/Zhejiang/DK16/2013			Wu,H.; Wu,N.; Yao,H.; Li,L.
EPI_ISL_142029		A/duck/Zhejiang/DK10/2013			Wu,H.; Wu,N.; Yao,H.; Li,L.
EPI_ISL_141226		A/blue-winged Teal/North Dakota/AI09-3760/2009			Wentworth,D.E.; Dugan,V.; Halpin,R.; Lin,X.; Bera,J.; Wester,E.; Ghedin,E.; Fedorova,N.; Tsitrin,T.; Stockwell,T.; Amedeo,P.; Bishop,B.; Edworthy,P.; Gupta,N.; Katzel,D.; Li,K.; Schobel,S.; Shrivastava,S.; Thovarai,V.; Wang,S.; Lebarbenchon,C.; Sreevatsan,S.; Poulson,B.; Yang,M.; Stallknecht,D.; Bao,Y.; Sanders,R.; Dernovoy,D.; Kiryutin,B.; Lipman,D.J.; Tatusova,T.
EPI_ISL_141323		A/blue-winged teal/Texas/578575/2002			Wentworth,D.E.; Dugan,V.; Halpin,R.; Lin,X.; Bera,J.; Wester,E.; Ghedin,E.; Fedorova,N.; Tsitrin,T.; Stockwell,T.; Amedeo,P.; Bishop,B.; Edworthy,P.; Gupta,N.; Katzel,D.; Li,K.; Schobel,S.; Shrivastava,S.; Thovarai,V.; Wang,S.; Lebarbenchon,C.; Sreevatsan,S.; Poulson,B.; Yang,M.; Stallknecht,D.; Bao,Y.; Sanders,R.; Dernovoy,D.; Kiryutin,B.; Lipman,D.J.; Tatusova,T.
EPI_ISL_141322		A/blue-winged teal/Texas/578585/2002			Wentworth,D.E.; Dugan,V.; Halpin,R.; Lin,X.; Bera,J.; Wester,E.; Ghedin,E.; Fedorova,N.; Tsitrin,T.; Stockwell,T.; Amedeo,P.; Bishop,B.; Edworthy,P.; Gupta,N.; Katzel,D.; Li,K.; Schobel,S.; Shrivastava,S.; Thovarai,V.; Wang,S.; Lebarbenchon,C.; Sreevatsan,S.; Poulson,B.; Yang,M.; Stallknecht,D.; Bao,Y.; Sanders,R.; Dernovoy,D.; Kiryutin,B.; Lipman,D.J.; Tatusova,T.
EPI_ISL_141295		A/mallard/Minnesota/182761/1998			Wentworth,D.E.; Dugan,V.; Halpin,R.; Lin,X.; Bera,J.; Wester,E.; Ghedin,E.; Fedorova,N.; Tsitrin,T.; Stockwell,T.; Amedeo,P.; Bishop,B.; Edworthy,P.; Gupta,N.; Katzel,D.; Li,K.; Schobel,S.; Shrivastava,S.; Thovarai,V.; Wang,S.; Lebarbenchon,C.; Sreevatsan,S.; Poulson,B.; Yang,M.; Stallknecht,D.; Bao,Y.; Sanders,R.; Dernovoy,D.; Kiryutin,B.; Lipman,D.J.; Tatusova,T.
EPI_ISL_141040		A/duck/Fukui/1/2004			Nakamura,M.; Takayama,I.; Nagata,S.; Takahashi,H.; Nakauchi,M.; Kageyama,T.; Tashiro,M.
EPI_ISL_140924		A/Shanghai/4664T/2013			Hu,Y.
EPI_ISL_140705		A/wild goose/Dongting/PC0360/2012			Zhu,Y.
EPI_ISL_138239		A/cinnamon teal/Mexico/2817/2006			Kapczynski,D.R.; Pantin-Jackwood,M.; Guzman,S.G.; Ricardez,Y.; Spackman,E.; Bertran,K.; Suarez,D.L.; Swayne,D.E.
EPI_ISL_137983		A/northern pintail/Interior Alaska/10BM06720R0/2010			Wentworth,D.E.; Dugan,V.; Halpin,R.; Lin,X.; Bera,J.; Ghedin,E.; Fedorova,N.; Overton,L.; Tsitrin,T.; Stockwell,T.; Amedeo,P.; Bishop,B.; Chen,H.; Edworthy,P.; Gupta,N.; Katzel,D.; Li,K.; Schobel,S.; Shrivastava,S.; Thovarai,V.; Wang,S.; Runstadler,J.; Lindberg,M.; Huettmann,F.; Meixell,B.; Peterson,T.; Schultz,J.F.; Brady,C.; Amundson,C.; Gingrich,J.P.; Gildehaus,L.A.; Dillon,D.; Aldehoff,F.; Fe…
EPI_ISL_137980		A/mallard/Interior Alaska/10BM06911R0/2010			Wentworth,D.E.; Dugan,V.; Halpin,R.; Lin,X.; Bera,J.; Ghedin,E.; Fedorova,N.; Overton,L.; Tsitrin,T.; Stockwell,T.; Amedeo,P.; Bishop,B.; Chen,H.; Edworthy,P.; Gupta,N.; Katzel,D.; Li,K.; Schobel,S.; Shrivastava,S.; Thovarai,V.; Wang,S.; Runstadler,J.; Bao,Y.; Sanders,R.; Dernovoy,D.; Kiryutin,B.; Lipman,D.J.; Tatusova,T.
EPI_ISL_137979		A/mallard/Interior Alaska/10BM06909R0/2010			Wentworth,D.E.; Dugan,V.; Halpin,R.; Lin,X.; Bera,J.; Ghedin,E.; Fedorova,N.; Overton,L.; Tsitrin,T.; Stockwell,T.; Amedeo,P.; Bishop,B.; Chen,H.; Edworthy,P.; Gupta,N.; Katzel,D.; Li,K.; Schobel,S.; Shrivastava,S.; Thovarai,V.; Wang,S.; Runstadler,J.; Lindberg,M.; Huettmann,F.; Meixell,B.; Peterson,T.; Schultz,J.F.; Brady,C.; Amundson,C.; Gingrich,J.P.; Gildehaus,L.A.; Dillon,D.; Aldehoff,F.; Fe…
EPI_ISL_137978		A/mallard/Interior Alaska/10BM06905R0/2010			Wentworth,D.E.; Dugan,V.; Halpin,R.; Lin,X.; Bera,J.; Ghedin,E.; Fedorova,N.; Overton,L.; Tsitrin,T.; Stockwell,T.; Amedeo,P.; Bishop,B.; Chen,H.; Edworthy,P.; Gupta,N.; Katzel,D.; Li,K.; Schobel,S.; Shrivastava,S.; Thovarai,V.; Wang,S.; Runstadler,J.; Bao,Y.; Sanders,R.; Dernovoy,D.; Kiryutin,B.; Lipman,D.J.; Tatusova,T.
EPI_ISL_137977		A/northern pintail/Interior Alaska/10BM06899R0/2010			Wentworth,D.E.; Dugan,V.; Halpin,R.; Lin,X.; Bera,J.; Ghedin,E.; Fedorova,N.; Overton,L.; Tsitrin,T.; Stockwell,T.; Amedeo,P.; Bishop,B.; Chen,H.; Edworthy,P.; Gupta,N.; Katzel,D.; Li,K.; Schobel,S.; Shrivastava,S.; Thovarai,V.; Wang,S.; Runstadler,J.; Lindberg,M.; Huettmann,F.; Meixell,B.; Peterson,T.; Schultz,J.F.; Brady,C.; Amundson,C.; Gingrich,J.P.; Gildehaus,L.A.; Dillon,D.; Aldehoff,F.; Fe…
EPI_ISL_137976		A/northern pintail/Interior Alaska/10BM06895R0/2010			Wentworth,D.E.; Dugan,V.; Halpin,R.; Lin,X.; Bera,J.; Ghedin,E.; Fedorova,N.; Overton,L.; Tsitrin,T.; Stockwell,T.; Amedeo,P.; Bishop,B.; Chen,H.; Edworthy,P.; Gupta,N.; Katzel,D.; Li,K.; Schobel,S.; Shrivastava,S.; Thovarai,V.; Wang,S.; Runstadler,J.; Bao,Y.; Sanders,R.; Dernovoy,D.; Kiryutin,B.; Lipman,D.J.; Tatusova,T.
EPI_ISL_137971		A/northern pintail/Interior Alaska/10BM06524R0/2010			Wentworth,D.E.; Dugan,V.; Halpin,R.; Lin,X.; Bera,J.; Ghedin,E.; Fedorova,N.; Overton,L.; Tsitrin,T.; Stockwell,T.; Amedeo,P.; Bishop,B.; Chen,H.; Edworthy,P.; Gupta,N.; Katzel,D.; Li,K.; Schobel,S.; Shrivastava,S.; Thovarai,V.; Wang,S.; Runstadler,J.; Lindberg,M.; Huettmann,F.; Meixell,B.; Peterson,T.; Schultz,J.F.; Brady,C.; Amundson,C.; Gingrich,J.P.; Gildehaus,L.A.; Dillon,D.; Aldehoff,F.; Fe…
EPI_ISL_137975		A/mallard/Interior Alaska/10BM06838R0/2010			Wentworth,D.E.; Dugan,V.; Halpin,R.; Lin,X.; Bera,J.; Ghedin,E.; Fedorova,N.; Overton,L.; Tsitrin,T.; Stockwell,T.; Amedeo,P.; Bishop,B.; Chen,H.; Edworthy,P.; Gupta,N.; Katzel,D.; Li,K.; Schobel,S.; Shrivastava,S.; Thovarai,V.; Wang,S.; Runstadler,J.; Bao,Y.; Sanders,R.; Dernovoy,D.; Kiryutin,B.; Lipman,D.J.; Tatusova,T.
EPI_ISL_137961		A/northern pintail/Interior Alaska/10BM06306R0/2010			Wentworth,D.E.; Dugan,V.; Halpin,R.; Lin,X.; Bera,J.; Ghedin,E.; Fedorova,N.; Overton,L.; Tsitrin,T.; Stockwell,T.; Amedeo,P.; Bishop,B.; Chen,H.; Edworthy,P.; Gupta,N.; Katzel,D.; Li,K.; Schobel,S.; Shrivastava,S.; Thovarai,V.; Wang,S.; Runstadler,J.; Lindberg,M.; Huettmann,F.; Meixell,B.; Peterson,T.; Schultz,J.F.; Brady,C.; Amundson,C.; Gingrich,J.P.; Gildehaus,L.A.; Dillon,D.; Aldehoff,F.; Fe…
EPI_ISL_137956		A/mallard/Interior Alaska/10BM05860R0/2010			Wentworth,D.E.; Dugan,V.; Halpin,R.; Lin,X.; Bera,J.; Ghedin,E.; Fedorova,N.; Overton,L.; Tsitrin,T.; Stockwell,T.; Amedeo,P.; Bishop,B.; Chen,H.; Edworthy,P.; Gupta,N.; Katzel,D.; Li,K.; Schobel,S.; Shrivastava,S.; Thovarai,V.; Wang,S.; Runstadler,J.; Bao,Y.; Sanders,R.; Dernovoy,D.; Kiryutin,B.; Lipman,D.J.; Tatusova,T.
EPI_ISL_137960		A/northern pintail/Interior Alaska/10BM06303R0/2010			Wentworth,D.E.; Dugan,V.; Halpin,R.; Lin,X.; Bera,J.; Ghedin,E.; Fedorova,N.; Overton,L.; Tsitrin,T.; Stockwell,T.; Amedeo,P.; Bishop,B.; Chen,H.; Edworthy,P.; Gupta,N.; Katzel,D.; Li,K.; Schobel,S.; Shrivastava,S.; Thovarai,V.; Wang,S.; Runstadler,J.; Bao,Y.; Sanders,R.; Dernovoy,D.; Kiryutin,B.; Lipman,D.J.; Tatusova,T.
EPI_ISL_137974		A/mallard/Interior Alaska/10BM05347R0/2010			Wentworth,D.E.; Dugan,V.; Halpin,R.; Lin,X.; Bera,J.; Ghedin,E.; Fedorova,N.; Overton,L.; Tsitrin,T.; Stockwell,T.; Amedeo,P.; Bishop,B.; Chen,H.; Edworthy,P.; Gupta,N.; Katzel,D.; Li,K.; Schobel,S.; Shrivastava,S.; Thovarai,V.; Wang,S.; Runstadler,J.; Bao,Y.; Sanders,R.; Dernovoy,D.; Kiryutin,B.; Lipman,D.J.; Tatusova,T.
EPI_ISL_137745		A/green-winged teal/New Brunswick/00392/2010			Wentworth,D.E.; Dugan,V.; Halpin,R.; Lin,X.; Bera,J.; Wester,E.; Ghedin,E.; Fedorova,N.; Tsitrin,T.; Stockwell,T.; Amedeo,P.; Bishop,B.; Edworthy,P.; Gupta,N.; Katzel,D.; Li,K.; Schobel,S.; Shrivastava,S.; Thovarai,V.; Wang,S.; Hall,J.; Bao,Y.; Sanders,R.; Dernovoy,D.; Kiryutin,B.; Lipman,D.J.; Tatusova,T.
EPI_ISL_137741		A/mallard/Nova Scotia/00372/2010			Wentworth,D.E.; Dugan,V.; Halpin,R.; Lin,X.; Bera,J.; Wester,E.; Ghedin,E.; Fedorova,N.; Tsitrin,T.; Stockwell,T.; Amedeo,P.; Bishop,B.; Edworthy,P.; Gupta,N.; Katzel,D.; Li,K.; Schobel,S.; Shrivastava,S.; Thovarai,V.; Wang,S.; Hall,J.; Bao,Y.; Sanders,R.; Dernovoy,D.; Kiryutin,B.; Lipman,D.J.; Tatusova,T.
EPI_ISL_137737		A/American black duck/New Brunswick/00344/2010			Wentworth,D.E.; Dugan,V.; Halpin,R.; Lin,X.; Bera,J.; Wester,E.; Ghedin,E.; Fedorova,N.; Tsitrin,T.; Stockwell,T.; Amedeo,P.; Bishop,B.; Edworthy,P.; Gupta,N.; Katzel,D.; Li,K.; Schobel,S.; Shrivastava,S.; Thovarai,V.; Wang,S.; Hall,J.; Bao,Y.; Sanders,R.; Dernovoy,D.; Kiryutin,B.; Lipman,D.J.; Tatusova,T.
EPI_ISL_137533		A/mallard/Interior Alaska/10BM04564R1/2010			Wentworth,D.E.; Dugan,V.; Halpin,R.; Lin,X.; Bera,J.; Ghedin,E.; Fedorova,N.; Overton,L.; Tsitrin,T.; Stockwell,T.; Amedeo,P.; Bishop,B.; Chen,H.; Edworthy,P.; Gupta,N.; Katzel,D.; Li,K.; Schobel,S.; Shrivastava,S.; Thovarai,V.; Wang,S.; Runstadler,J.; Bao,Y.; Sanders,R.; Dernovoy,D.; Kiryutin,B.; Lipman,D.J.; Tatusova,T.
EPI_ISL_135051		A/mallard/Missouri/10MO053/2010			Wentworth,D.E.; Dugan,V.; Halpin,R.; Lin,X.; Bera,J.; Wester,E.; Ghedin,E.; Fedorova,N.; Tsitrin,T.; Stockwell,T.; Amedeo,P.; Bishop,B.; Edworthy,P.; Gupta,N.; Katzel,D.; Li,K.; Schobel,S.; Shrivastava,S.; Thovarai,V.; Wang,S.; Slemons,R.; Nolting,J.; Foster,R.; Baker,J.; Bao,Y.; Sanders,R.; Dernovoy,D.; Kiryutin,B.; Lipman,D.J.; Tatusova,T.
EPI_ISL_135045		A/northern shoveler/Mississippi/11OS289/2011			Wentworth,D.E.; Dugan,V.; Halpin,R.; Lin,X.; Bera,J.; Wester,E.; Ghedin,E.; Fedorova,N.; Tsitrin,T.; Stockwell,T.; Amedeo,P.; Bishop,B.; Edworthy,P.; Gupta,N.; Katzel,D.; Li,K.; Schobel,S.; Shrivastava,S.; Thovarai,V.; Wang,S.; Slemons,R.; Nolting,J.; Bao,Y.; Sanders,R.; Dernovoy,D.; Kiryutin,B.; Lipman,D.J.; Tatusova,T.
EPI_ISL_135044		A/northern shoveler/Mississippi/11OS202/2011			Wentworth,D.E.; Dugan,V.; Halpin,R.; Lin,X.; Bera,J.; Wester,E.; Ghedin,E.; Fedorova,N.; Tsitrin,T.; Stockwell,T.; Amedeo,P.; Bishop,B.; Edworthy,P.; Gupta,N.; Katzel,D.; Li,K.; Schobel,S.; Shrivastava,S.; Thovarai,V.; Wang,S.; Slemons,R.; Nolting,J.; Bao,Y.; Sanders,R.; Dernovoy,D.; Kiryutin,B.; Lipman,D.J.; Tatusova,T.
EPI_ISL_135039		A/American green-winged teal/Mississippi/11OS255/2011			Wentworth,D.E.; Dugan,V.; Halpin,R.; Lin,X.; Bera,J.; Wester,E.; Ghedin,E.; Fedorova,N.; Tsitrin,T.; Stockwell,T.; Amedeo,P.; Bishop,B.; Edworthy,P.; Gupta,N.; Katzel,D.; Li,K.; Schobel,S.; Shrivastava,S.; Thovarai,V.; Wang,S.; Slemons,R.; Nolting,J.; Bao,Y.; Sanders,R.; Dernovoy,D.; Kiryutin,B.; Lipman,D.J.; Tatusova,T.
EPI_ISL_135038		A/American green-winged teal/Mississippi/11OS250/2011			Wentworth,D.E.; Dugan,V.; Halpin,R.; Lin,X.; Bera,J.; Wester,E.; Ghedin,E.; Fedorova,N.; Tsitrin,T.; Stockwell,T.; Amedeo,P.; Bishop,B.; Edworthy,P.; Gupta,N.; Katzel,D.; Li,K.; Schobel,S.; Shrivastava,S.; Thovarai,V.; Wang,S.; Slemons,R.; Nolting,J.; Bao,Y.; Sanders,R.; Dernovoy,D.; Kiryutin,B.; Lipman,D.J.; Tatusova,T.
EPI_ISL_135036		A/northern shoverl/Mississippi/11OS145/2011			Wentworth,D.E.; Dugan,V.; Halpin,R.; Lin,X.; Bera,J.; Wester,E.; Ghedin,E.; Fedorova,N.; Tsitrin,T.; Stockwell,T.; Amedeo,P.; Bishop,B.; Edworthy,P.; Gupta,N.; Katzel,D.; Li,K.; Schobel,S.; Shrivastava,S.; Thovarai,V.; Wang,S.; Slemons,R.; Nolting,J.; Bao,Y.; Sanders,R.; Dernovoy,D.; Kiryutin,B.; Lipman,D.J.; Tatusova,T.
EPI_ISL_135000		A/northern shoveler/Missouri/10OS4750/2010			Wentworth,D.E.; Dugan,V.; Halpin,R.; Lin,X.; Bera,J.; Wester,E.; Ghedin,E.; Fedorova,N.; Tsitrin,T.; Stockwell,T.; Amedeo,P.; Bishop,B.; Edworthy,P.; Gupta,N.; Katzel,D.; Li,K.; Schobel,S.; Shrivastava,S.; Thovarai,V.; Wang,S.; Slemons,R.; Nolting,J.; Foster,R.; Baker,J.; Bao,Y.; Sanders,R.; Dernovoy,D.; Kiryutin,B.; Lipman,D.J.; Tatusova,T.
EPI_ISL_134999		A/gadwall/Missouri/10OS4731/2010			Wentworth,D.E.; Dugan,V.; Halpin,R.; Lin,X.; Bera,J.; Wester,E.; Ghedin,E.; Fedorova,N.; Tsitrin,T.; Stockwell,T.; Amedeo,P.; Bishop,B.; Edworthy,P.; Gupta,N.; Katzel,D.; Li,K.; Schobel,S.; Shrivastava,S.; Thovarai,V.; Wang,S.; Slemons,R.; Nolting,J.; Bao,Y.; Sanders,R.; Dernovoy,D.; Kiryutin,B.; Lipman,D.J.; Tatusova,T.
EPI_ISL_134994		A/northern shoveler/Missouri/10OS4632/2010			Wentworth,D.E.; Dugan,V.; Halpin,R.; Lin,X.; Bera,J.; Wester,E.; Ghedin,E.; Fedorova,N.; Tsitrin,T.; Stockwell,T.; Amedeo,P.; Bishop,B.; Edworthy,P.; Gupta,N.; Katzel,D.; Li,K.; Schobel,S.; Shrivastava,S.; Thovarai,V.; Wang,S.; Slemons,R.; Nolting,J.; Foster,R.; Baker,J.; Bao,Y.; Sanders,R.; Dernovoy,D.; Kiryutin,B.; Lipman,D.J.; Tatusova,T.
EPI_ISL_134988		A/mallard/Wisconsin/10OS3171/2010			Wentworth,D.E.; Dugan,V.; Halpin,R.; Lin,X.; Bera,J.; Wester,E.; Ghedin,E.; Fedorova,N.; Tsitrin,T.; Stockwell,T.; Amedeo,P.; Bishop,B.; Edworthy,P.; Gupta,N.; Katzel,D.; Li,K.; Schobel,S.; Shrivastava,S.; Thovarai,V.; Wang,S.; Slemons,R.; Nolting,J.; Bao,Y.; Sanders,R.; Dernovoy,D.; Kiryutin,B.; Lipman,D.J.; Tatusova,T.
EPI_ISL_134983		A/American black duck/Wisconsin/10OS3949/2010			Wentworth,D.E.; Dugan,V.; Halpin,R.; Lin,X.; Bera,J.; Wester,E.; Ghedin,E.; Fedorova,N.; Tsitrin,T.; Stockwell,T.; Amedeo,P.; Bishop,B.; Edworthy,P.; Gupta,N.; Katzel,D.; Li,K.; Schobel,S.; Shrivastava,S.; Thovarai,V.; Wang,S.; Slemons,R.; Nolting,J.; Bao,Y.; Sanders,R.; Dernovoy,D.; Kiryutin,B.; Lipman,D.J.; Tatusova,T.
EPI_ISL_134962		A/northern shoveler/Wisconsin/10OS3226/2010			Wentworth,D.E.; Dugan,V.; Halpin,R.; Lin,X.; Bera,J.; Wester,E.; Ghedin,E.; Fedorova,N.; Tsitrin,T.; Stockwell,T.; Amedeo,P.; Bishop,B.; Edworthy,P.; Gupta,N.; Katzel,D.; Li,K.; Schobel,S.; Shrivastava,S.; Thovarai,V.; Wang,S.; Slemons,R.; Nolting,J.; Bao,Y.; Sanders,R.; Dernovoy,D.; Kiryutin,B.; Lipman,D.J.; Tatusova,T.
EPI_ISL_134955		A/common goldeneye/Wisconsin/10OS4202/2010			Wentworth,D.E.; Dugan,V.; Halpin,R.; Lin,X.; Bera,J.; Wester,E.; Ghedin,E.; Fedorova,N.; Tsitrin,T.; Stockwell,T.; Amedeo,P.; Bishop,B.; Edworthy,P.; Gupta,N.; Katzel,D.; Li,K.; Schobel,S.; Shrivastava,S.; Thovarai,V.; Wang,S.; Slemons,R.; Nolting,J.; Bao,Y.; Sanders,R.; Dernovoy,D.; Kiryutin,B.; Lipman,D.J.; Tatusova,T.
EPI_ISL_134943		A/American green-winged teal/Illinois/10OS4014/2010			Wentworth,D.E.; Dugan,V.; Halpin,R.; Lin,X.; Bera,J.; Wester,E.; Ghedin,E.; Fedorova,N.; Tsitrin,T.; Stockwell,T.; Amedeo,P.; Bishop,B.; Edworthy,P.; Gupta,N.; Katzel,D.; Li,K.; Schobel,S.; Shrivastava,S.; Thovarai,V.; Wang,S.; Slemons,R.; Nolting,J.; Bao,Y.; Sanders,R.; Dernovoy,D.; Kiryutin,B.; Lipman,D.J.; Tatusova,T.
EPI_ISL_134936		A/American green-winged teal/Illinois/10OS3368/2010			Wentworth,D.E.; Dugan,V.; Halpin,R.; Lin,X.; Bera,J.; Wester,E.; Ghedin,E.; Fedorova,N.; Tsitrin,T.; Stockwell,T.; Amedeo,P.; Bishop,B.; Edworthy,P.; Gupta,N.; Katzel,D.; Li,K.; Schobel,S.; Shrivastava,S.; Thovarai,V.; Wang,S.; Slemons,R.; Nolting,J.; Bao,Y.; Sanders,R.; Dernovoy,D.; Kiryutin,B.; Lipman,D.J.; Tatusova,T.
EPI_ISL_134933		A/American green-winged teal/Illinois/10OS3329/2010			Wentworth,D.E.; Dugan,V.; Halpin,R.; Lin,X.; Bera,J.; Wester,E.; Ghedin,E.; Fedorova,N.; Tsitrin,T.; Stockwell,T.; Amedeo,P.; Bishop,B.; Edworthy,P.; Gupta,N.; Katzel,D.; Li,K.; Schobel,S.; Shrivastava,S.; Thovarai,V.; Wang,S.; Slemons,R.; Nolting,J.; Bao,Y.; Sanders,R.; Dernovoy,D.; Kiryutin,B.; Lipman,D.J.; Tatusova,T.
EPI_ISL_134920		A/northern pintail/Illinois/10OS3959/2010			Wentworth,D.E.; Dugan,V.; Halpin,R.; Lin,X.; Bera,J.; Wester,E.; Ghedin,E.; Fedorova,N.; Tsitrin,T.; Stockwell,T.; Amedeo,P.; Bishop,B.; Edworthy,P.; Gupta,N.; Katzel,D.; Li,K.; Schobel,S.; Shrivastava,S.; Thovarai,V.; Wang,S.; Slemons,R.; Nolting,J.; Bao,Y.; Sanders,R.; Dernovoy,D.; Kiryutin,B.; Lipman,D.J.; Tatusova,T.
EPI_ISL_134885		A/quail/Thailand/CU-J2882/2009			Wongphatcharachai,M.; Wisedchanwet,T.; Nonthabenjawan,N.; Jairak,W.; Chaiyawong,S.; Noradechanon,K.; Bunpapong,N.; Amonsin,A.
EPI_ISL_133759		A/northern pintail/Interior Alaska/10BM02539R0/2010			Wentworth,D.E.; Dugan,V.; Halpin,R.; Lin,X.; Bera,J.; Ghedin,E.; Fedorova,N.; Overton,L.; Tsitrin,T.; Stockwell,T.; Amedeo,P.; Bishop,B.; Chen,H.; Edworthy,P.; Gupta,N.; Katzel,D.; Li,K.; Schobel,S.; Shrivastava,S.; Thovarai,V.; Wang,S.; Runstadler,J.; Bao,Y.; Sanders,R.; Dernovoy,D.; Kiryutin,B.; Lipman,D.J.; Tatusova,T.
EPI_ISL_133644		A/mallard/Ohio/11OS2010/2011			Wentworth,D.E.; Dugan,V.; Halpin,R.; Lin,X.; Bera,J.; Wester,E.; Ghedin,E.; Fedorova,N.; Tsitrin,T.; Stockwell,T.; Amedeo,P.; Bishop,B.; Edworthy,P.; Gupta,N.; Katzel,D.; Li,K.; Schobel,S.; Shrivastava,S.; Thovarai,V.; Wang,S.; Slemons,R.; Nolting,J.; Fries,A.; O'Connell,J.; Bao,Y.; Sanders,R.; Dernovoy,D.; Kiryutin,B.; Lipman,D.J.; Tatusova,T.
EPI_ISL_133643		A/mallard/Ohio/11OS2033/2011			Wentworth,D.E.; Dugan,V.; Halpin,R.; Lin,X.; Bera,J.; Wester,E.; Ghedin,E.; Fedorova,N.; Tsitrin,T.; Stockwell,T.; Amedeo,P.; Bishop,B.; Edworthy,P.; Gupta,N.; Katzel,D.; Li,K.; Schobel,S.; Shrivastava,S.; Thovarai,V.; Wang,S.; Slemons,R.; Nolting,J.; Bao,Y.; Sanders,R.; Dernovoy,D.; Kiryutin,B.; Lipman,D.J.; Tatusova,T.
EPI_ISL_133600		A/mallard/Missouri/10MO0551/2010			Wentworth,D.E.; Dugan,V.; Halpin,R.; Lin,X.; Bera,J.; Wester,E.; Ghedin,E.; Fedorova,N.; Tsitrin,T.; Stockwell,T.; Amedeo,P.; Bishop,B.; Edworthy,P.; Gupta,N.; Katzel,D.; Li,K.; Schobel,S.; Shrivastava,S.; Thovarai,V.; Wang,S.; Slemons,R.; Nolting,J.; Foster,R.; Baker,J.; Bao,Y.; Sanders,R.; Dernovoy,D.; Kiryutin,B.; Lipman,D.J.; Tatusova,T.
EPI_ISL_132868		A/equine/Prague/1956			Wentworth,D.E.; Dugan,V.; Halpin,R.; Lin,X.; Wester,E.; Bera,J.; Ghedin,E.; Fedorova,N.; Tsitrin,T.; Stockwell,T.; Amedeo,P.; Bishop,B.; Edworthy,P.; Gupta,N.; Katzel,D.; Li,K.; Schobel,S.; Shrivastava,S.; Thovarai,V.; Wang,S.; Webster,R.; Krauss,S.; Bao,Y.; Sanders,R.; Dernovoy,D.; Kiryutin,B.; Lipman,D.J.; Tatusova,T.
EPI_ISL_131904		A/black scoter/New Brunswick/00003/2009			Wentworth,D.E.; Dugan,V.; Halpin,R.; Lin,X.; Bera,J.; Ghedin,E.; Fedorova,N.; Overton,L.; Tsitrin,T.; Stockwell,T.; Amedeo,P.; Bishop,B.; Chen,H.; Edworthy,P.; Gupta,N.; Katzel,D.; Li,K.; Schobel,S.; Shrivastava,S.; Thovarai,V.; Wang,S.; Hall,J.; Bao,Y.; Sanders,R.; Dernovoy,D.; Kiryutin,B.; Lipman,D.J.; Tatusova,T.
EPI_ISL_131881		A/American black duck/New Brunswick/02490/2007			Wentworth,D.E.; Dugan,V.; Halpin,R.; Lin,X.; Bera,J.; Ghedin,E.; Fedorova,N.; Overton,L.; Tsitrin,T.; Stockwell,T.; Amedeo,P.; Bishop,B.; Chen,H.; Edworthy,P.; Gupta,N.; Katzel,D.; Li,K.; Schobel,S.; Shrivastava,S.; Thovarai,V.; Wang,S.; Hall,J.; Bao,Y.; Sanders,R.; Dernovoy,D.; Kiryutin,B.; Lipman,D.J.; Tatusova,T.
EPI_ISL_131880		A/American black duck/New Brunswick/04388/2007			Wentworth,D.E.; Dugan,V.; Halpin,R.; Lin,X.; Bera,J.; Ghedin,E.; Fedorova,N.; Overton,L.; Tsitrin,T.; Stockwell,T.; Amedeo,P.; Bishop,B.; Chen,H.; Edworthy,P.; Gupta,N.; Katzel,D.; Li,K.; Schobel,S.; Shrivastava,S.; Thovarai,V.; Wang,S.; Hall,J.; Bao,Y.; Sanders,R.; Dernovoy,D.; Kiryutin,B.; Lipman,D.J.; Tatusova,T.
EPI_ISL_131740		A/mallard/Nova Scotia/02286/2007			Wentworth,D.E.; Dugan,V.; Halpin,R.; Lin,X.; Bera,J.; Ghedin,E.; Fedorova,N.; Overton,L.; Tsitrin,T.; Stockwell,T.; Amedeo,P.; Bishop,B.; Chen,H.; Edworthy,P.; Gupta,N.; Katzel,D.; Li,K.; Schobel,S.; Shrivastava,S.; Thovarai,V.; Wang,S.; Hall,J.; Bao,Y.; Sanders,R.; Dernovoy,D.; Kiryutin,B.; Lipman,D.J.; Tatusova,T.
EPI_ISL_131725		A/American black duck/New Brunswick/02493/2007			Wentworth,D.E.; Dugan,V.; Halpin,R.; Lin,X.; Bera,J.; Ghedin,E.; Fedorova,N.; Overton,L.; Tsitrin,T.; Stockwell,T.; Amedeo,P.; Bishop,B.; Chen,H.; Edworthy,P.; Gupta,N.; Katzel,D.; Li,K.; Schobel,S.; Shrivastava,S.; Thovarai,V.; Wang,S.; Hall,J.; Bao,Y.; Sanders,R.; Dernovoy,D.; Kiryutin,B.; Lipman,D.J.; Tatusova,T.
EPI_ISL_131402		A/ruddy turnstone/Delaware Bay/220/1995			Wentworth,D.E.; Dugan,V.; Halpin,R.; Lin,X.; Bera,J.; Ghedin,E.; Fedorova,N.; Overton,L.; Tsitrin,T.; Stockwell,T.; Amedeo,P.; Bishop,B.; Chen,H.; Edworthy,P.; Gupta,N.; Katzel,D.; Li,K.; Schobel,S.; Shrivastava,S.; Thovarai,V.; Wang,S.; Bahl,J.; Krauss,S.; Webster,R.G.; Webby,R.J.; Smith,G.J.; Bao,Y.; Sanders,R.; Dernovoy,D.; Kiryutin,B.; Lipman,D.J.; Tatusova,T.
EPI_ISL_130362		A/guinea fowl/Nebraska/17096-1/2011			Killian,M.L.
EPI_ISL_129924		A/equine/Kirgiziya/26/1974			Strochkov,V.; Sandybayev,N.; Sultankulova,K.
EPI_ISL_128948		A/chicken/Netherlands/06022003/2006			Van Wielink,R.; Harmsen,M.M.; De Leeuw,O.; Martens,D.E.; Peeters,B.P.H.; Wijffels,R.H.; Moormann,R.J.M.
EPI_ISL_128313		A/mallard/Korea/5-80/2005			Lee,D.-H.; Song,C.-S.
EPI_ISL_128312		A/wild bird/Korea/5-77/2005			Lee,D.-H.; Song,C.-S.
EPI_ISL_128306		A/mallard/Korea/21-9/2008			Lee,D.-H.; Song,C.-S.
EPI_ISL_120875		A/duck/Korea/A76/10			Kim,H.R.; Park,C.K.; Lee,Y.J.; Oem,J.K.; Kang,H.M.; Choi,J.G.; Lee,O.S.; Bae,Y.C.; Kwon,J.H.
EPI_ISL_120880		A/wild bird/Korea/A72/10			Kim,H.R.; Park,C.K.; Lee,Y.J.; Oem,J.K.; Kang,H.M.; Choi,J.G.; Lee,O.S.; Bae,Y.C.; Kwon,J.H.
EPI_ISL_120872		A/duck/Korea/A349/09			Kim,H.R.; Park,C.K.; Lee,Y.J.; Oem,J.K.; Kang,H.M.; Choi,J.G.; Lee,O.S.; Bae,Y.C.; Kwon,J.H.
EPI_ISL_120873		A/duck/Korea/A79/10			Kim,H.R.; Park,C.K.; Lee,Y.J.; Oem,J.K.; Kang,H.M.; Choi,J.G.; Lee,O.S.; Bae,Y.C.; Kwon,J.H.
EPI_ISL_120879		A/duck/Korea/JSM/10			Kim,H.R.; Park,C.K.; Lee,Y.J.; Oem,J.K.; Kang,H.M.; Choi,J.G.; Lee,O.S.; Bae,Y.C.; Kwon,J.H.
EPI_ISL_120877		A/duck/Korea/LSY/10			Kim,H.R.; Park,C.K.; Lee,Y.J.; Oem,J.K.; Kang,H.M.; Choi,J.G.; Lee,O.S.; Bae,Y.C.; Kwon,J.H.
EPI_ISL_120878		A/duck/Korea/A75/10			Kim,H.R.; Park,C.K.; Lee,Y.J.; Oem,J.K.; Kang,H.M.; Choi,J.G.; Lee,O.S.; Bae,Y.C.; Kwon,J.H.
EPI_ISL_120882		A/mandarin duck/Korea/468/11			Kim,H.R.; Park,C.K.; Lee,Y.J.; Oem,J.K.; Kang,H.M.; Choi,J.G.; Lee,O.S.; Bae,Y.C.; Kwon,J.H.
EPI_ISL_120883		A/duck/Korea/A117/10			Kim,H.R.; Park,C.K.; Lee,Y.J.; Oem,J.K.; Kang,H.M.; Choi,J.G.; Lee,O.S.; Bae,Y.C.; Kwon,J.H.
EPI_ISL_120876		A/duck/Korea/A112/10			Kim,H.R.; Park,C.K.; Lee,Y.J.; Oem,J.K.; Kang,H.M.; Choi,J.G.; Lee,O.S.; Bae,Y.C.; Kwon,J.H.
EPI_ISL_120881		A/wild bird/Korea/A9/11			Kim,H.R.; Park,C.K.; Lee,Y.J.; Oem,J.K.; Kang,H.M.; Choi,J.G.; Lee,O.S.; Bae,Y.C.; Kwon,J.H.
EPI_ISL_120869		A/wild bird/Korea/A3/11			Kim,H.R.; Park,C.K.; Lee,Y.J.; Oem,J.K.; Kang,H.M.; Choi,J.G.; Lee,O.S.; Bae,Y.C.; Kwon,J.H.
EPI_ISL_120871		A/spot-billed duck/Korea/447/11			Kim,H.R.; Park,C.K.; Lee,Y.J.; Oem,J.K.; Kang,H.M.; Choi,J.G.; Lee,O.S.; Bae,Y.C.; Kwon,J.H.
EPI_ISL_120870		A/wild bird/Korea/A4/11			Kim,H.R.; Park,C.K.; Lee,Y.J.; Oem,J.K.; Kang,H.M.; Choi,J.G.; Lee,O.S.; Bae,Y.C.; Kwon,J.H.
EPI_ISL_120865		A/wild bird/Korea/A330/09			Kim,H.R.; Park,C.K.; Lee,Y.J.; Oem,J.K.; Kang,H.M.; Choi,J.G.; Lee,O.S.; Bae,Y.C.; Kwon,J.H.
EPI_ISL_120885		A/mallard/Korea/822/10			Kim,H.R.; Park,C.K.; Lee,Y.J.; Oem,J.K.; Kang,H.M.; Choi,J.G.; Lee,O.S.; Bae,Y.C.; Kwon,J.H.
EPI_ISL_120867		A/pintail/Korea/1173/09			Kim,H.R.; Park,C.K.; Lee,Y.J.; Oem,J.K.; Kang,H.M.; Choi,J.G.; Lee,O.S.; Bae,Y.C.; Kwon,J.H.
EPI_ISL_120866		A/wild bird/Korea/A331/09			Kim,H.R.; Park,C.K.; Lee,Y.J.; Oem,J.K.; Kang,H.M.; Choi,J.G.; Lee,O.S.; Bae,Y.C.; Kwon,J.H.
EPI_ISL_127948		A/black scoter/New Brunswick/00014/2009			Wentworth,D.E.; Dugan,V.; Halpin,R.; Lin,X.; Bera,J.; Ghedin,E.; Fedorova,N.; Overton,L.; Tsitrin,T.; Stockwell,T.; Amedeo,P.; Bishop,B.; Chen,H.; Edworthy,P.; Gupta,N.; Katzel,D.; Li,K.; Schobel,S.; Shrivastava,S.; Thovarai,V.; Wang,S.; Hall,J.; Bao,Y.; Sanders,R.; Dernovoy,D.; Kiryutin,B.; Lipman,D.J.; Tatusova,T.
EPI_ISL_127947		A/black scoter/New Brunswick/00010/2009			Wentworth,D.E.; Dugan,V.; Halpin,R.; Lin,X.; Bera,J.; Ghedin,E.; Fedorova,N.; Overton,L.; Tsitrin,T.; Stockwell,T.; Amedeo,P.; Bishop,B.; Chen,H.; Edworthy,P.; Gupta,N.; Katzel,D.; Li,K.; Schobel,S.; Shrivastava,S.; Thovarai,V.; Wang,S.; Hall,J.; Bao,Y.; Sanders,R.; Dernovoy,D.; Kiryutin,B.; Lipman,D.J.; Tatusova,T.
EPI_ISL_125860		A/Baer's pochard/HuNan/414/2010(H7N1)			Chai,H.L.; Chen,G.; Sun,J.; Cheng,C.; Hua,Y.P.
EPI_ISL_125859		A/wild duck/Mongolia/1-241/2008			Kang,H.M.; Kim,M.C.; Choi,J.G.; Batchuluun,D.; Erdene-Ochir,T.O.; Paek,M.R.; Sodnomdarjaa,R.; Kwon,J.H.; Lee,Y.J.; Kang,H.-M.; Kim,M.-C.; Choi,J.-G.; Erdene-Ochir,T.-O.; Paek,M.-R.; Sodnamdarjaa,R.; Kwon,J.-H.; Lee,Y.-J.
EPI_ISL_121187		A/environment/Mongolia/1-51/2007			Kang,H.-M.; Kim,M.-C.; Choi,J.-G.; Batchuluun,D.; Erdene-Ochir,T.-O.; Paek,M.-R.; Sodnamdarjaa,R.; Kwon,J.-H.; Lee,Y.-J.
EPI_ISL_125792		A/mallard/California/1390/2010			Wentworth,D.E.; Dugan,V.; Halpin,R.; Lin,X.; Bera,J.; Ghedin,E.; Fedorova,N.; Overton,L.; Tsitrin,T.; Stockwell,T.; Amedeo,P.; Bishop,B.; Chen,H.; Edworthy,P.; Gupta,N.; Katzel,D.; Li,K.; Schobel,S.; Shrivastava,S.; Thovarai,V.; Wang,S.; Boyce,W.M.; Goldstein,T.; Girard,Y.; Lindsay,L.; Plancarte,M.; Bao,Y.; Sanders,R.; Dernovoy,D.; Kiryutin,B.; Lipman,D.J.; Tatusova,T.
EPI_ISL_124205		A/chicken/Jalisco/CPA1/2012			Perez de la Rosa,J.; Perez de la Rosa,D.; Perez Sosa,J.; Vichido Chavez,R.; Bahena Beltran,E.; Gay,M.A.
EPI_ISL_121437		A/duck/Vietnam/OIE-0178/2012			Kida,H.; Sakoda,Y.; Okamatsu,M.; Nam,H.V.; Long,N.V.; Huy,C.D.; Tien,T.N.; Hatamachi,J.
EPI_ISL_119217		A/duck/Zhejiang/12/2011			Wu,H.; Guo,C.
EPI_ISL_119216		A/duck/Zhejiang/11/2011			Wu,H.; Guo,C.
EPI_ISL_119215		A/duck/Zhejiang/10/2011			Wu,H.; Guo,C.
EPI_ISL_119214		A/duck/Zhejiang/2/2011			Wu,H.; Guo,C.
EPI_ISL_107023		A/duck/Iwate/0303001/2012			Kida,H.; Sakoda,Y.; Okamatsu,M.; Hatamachi,J.
EPI_ISL_104862		A/duck/Iwate/301012/2012			Kida,H.; Sakoda,Y.; Okamatsu,M.; Hatamachi,J.
EPI_ISL_104860		A/duck/Hokkaido/W63/2011			Kida,H.; Sakoda,Y.; Okamatsu,M.; Hatamachi,J.
EPI_ISL_104859		A/duck/Hokkaido/W62/2011			Kida,H.; Sakoda,Y.; Okamatsu,M.; Hatamachi,J.
EPI_ISL_103701		A/tern/Potsdam/343/1979			Heider,A.; Mochalova,L.; Harder,T.; Tuzikov,A.; Bovin,N.; Schweiger,B.
EPI_ISL_103698		A/turkey/Ireland/PV8/1995			Heider,A.; Mochalova,L.; Harder,T.; Tuzikov,A.; Bovin,N.; Schweiger,B.
EPI_ISL_103697		A/turkey/Germany/R11/2001			Heider,A.; Mochalova,L.; Harder,T.; Tuzikov,A.; Bovin,N.; Schweiger,B.; Knepper,J.; Schierhorn,K.L.; Becher,A.; Budt,M.; Tonnies,M.; Bauer,T.T.; Schneider,P.; Neudecker,J.; Ruckert,J.C.; Gruber,A.D.; Suttorp,N.; Schweiger,B.; Hippenstiel,S.; Hocke,A.C.; Wolff,T.
EPI_ISL_103694		A/mallard/Germany/NVP41/2004			Heider,A.; Mochalova,L.; Harder,T.; Tuzikov,A.; Bovin,N.; Schweiger,B.
EPI_ISL_103680		A/chicken/Italy/445/1999			Heider,A.; Mochalova,L.; Harder,T.; Tuzikov,A.; Bovin,N.; Schweiger,B.
EPI_ISL_103677		A/chicken/Germany/01/1979			Heider,A.; Mochalova,L.; Harder,T.; Tuzikov,A.; Bovin,N.; Schweiger,B.
EPI_ISL_99412		A/shorebird/Delaware Bay/274/1994			The NIAID Influenza Genome Sequencing Consortium
EPI_ISL_99401		A/ruddy turnstone/Delaware Bay/135/1996			The NIAID Influenza Genome Sequencing Consortium
EPI_ISL_99341		A/shorebird/Delaware Bay/53/2002			The NIAID Influenza Genome Sequencing Consortium
EPI_ISL_99309		A/ruddy turnstone/Delaware Bay/281/2006			The NIAID Influenza Genome Sequencing Consortium
EPI_ISL_99308		A/ruddy turnstone/Delaware Bay/282/2006			The NIAID Influenza Genome Sequencing Consortium
EPI_ISL_99305		A/shorebird/Delaware Bay/513/2006			The NIAID Influenza Genome Sequencing Consortium
EPI_ISL_99304		A/shorebird/Delaware Bay/552/2006			The NIAID Influenza Genome Sequencing Consortium
EPI_ISL_99287		A/ruddy turnstone/Delaware Bay/124/2007			The NIAID Influenza Genome Sequencing Consortium
EPI_ISL_99175		A/swan/Czech Republic/5416/2011			Nagy,A.; Cernikova,L.; Hornickova,J.
EPI_ISL_96841		A/laughing gull/Delaware/22/2002			Philipp,J.; Matrosovich,T.
EPI_ISL_94931		A/environment/Maryland/1637/2006			Dugan,V.G.; Dunham,E.J.; Jin,G.; Sheng,Z.M.; Kaser,E.K.; Nolting,J.; Slemons,R.D.; Taubenberger,J.K.
EPI_ISL_94195		A/green-winged teal/California/11275/2008			The NIAID Influenza Genome Sequencing Consortium
EPI_ISL_94181		A/green-winged teal/California/1841/2009			The NIAID Influenza Genome Sequencing Consortium
EPI_ISL_94068		A/shoveler/Italy/2698-27/2006			The NIAID Influenza Genome Sequencing Consortium
EPI_ISL_89658		A/duck/Hokkaido/1/2010			Makiko,J.; Kida,H.; Sakoda,Y.; Okamatsu,M.
EPI_ISL_5878		A/chicken/Rostock/45/1934			Webster,R.G.; Krauss,S.; Franks,J.		45
EPI_ISL_83560		A/cinnamon teal/California/JN1310/2007			The NIAID Influenza Genome Sequencing Consortium
EPI_ISL_83555		A/cinnamon teal/California/JN611/2006			The NIAID Influenza Genome Sequencing Consortium
EPI_ISL_82512		A/duck/Chiba/20/2009			Tsukamoto,K.; Shishido,M.
EPI_ISL_30785		A/duck/Tsukuba/922/2008			Tsukamoto,K.; Shishido,M.		922
EPI_ISL_30787		A/duck/Tsukuba/700/2007			Tsukamoto,K.; Shishido,M.		700
EPI_ISL_30784		A/duck/Tsukuba/664/2007			Tsukamoto,K.; Shishido,M.		664
EPI_ISL_30788		A/duck/Tsukuba/30/2007			Tsukamoto,K.; Shishido,M.		30
EPI_ISL_30675		A/duck/Shiga/B149/2007			Tsukamoto,K.; Shishido,M.		B149
EPI_ISL_30674		A/duck/Shimane/18/2006			Tsukamoto,K.; Shishido,M.		18
EPI_ISL_82495		A/duck/Shimane/137/2006			Tsukamoto,K.; Shishido,M.
EPI_ISL_30669		A/duck/Shimane/83/2006			Tsukamoto,K.; Shishido,M.		83
EPI_ISL_82473		A/chicken/NJ/15086-3/1994			Tsukamoto,K.; Shishido,M.
EPI_ISL_18347		A/chicken/British Columbia/NS-01827-4/2004			Handel,K.A.; Hisanaga,T.; Leith,M.; Berhane,Y.; Pasick,J.M.		NS-01827-4
EPI_ISL_80955		A/seal/Massachusetts/1/1980			Kim,L.M.; Scott,M.A.; Suarez,D.L.; Spackman,E.; Swayne,D.E.; Afonso,C.L.
EPI_ISL_80761		A/swan/Slovenia/53/2009			Nagy,A.; Slavec,B.; Hornickova,J.
EPI_ISL_77444		A/tufted duck/PT/13771/2006			Henriques,A.M.; Fagulha,T.; Fevereiro,M.
EPI_ISL_77441		A/duck/Denmark/53-147-8/2008			Therkildsen,O.R.; Jensen,T.H.; Handberg,K.J.; Bragstad,K.; Jorgensen,P.H.
EPI_ISL_77213		A/blue-winged teal/Guatemala/CIP049-02/2008			Gonzalez,A.S.; Angel,M.; Morales-Betoulle,M.E.; Alvarez,D.; Betoulle,J.-L.; Perez,D.R.
EPI_ISL_77212		A/blue-winged teal/Guatemala/CIP049-01/2008			Gonzalez,A.S.; Angel,M.; Morales-Betoulle,M.E.; Alvarez,D.; Betoulle,J.-L.; Perez,D.R.
EPI_ISL_75888		A/quail/Aichi/6/2009			Uchida,Y.; Mase,M.; Yasuaki,H.; Takehiko,S.
EPI_ISL_75887		A/quail/Aichi/5/2009			Uchida,Y.; Mase,M.; Yasuaki,H.; Takehiko,S.
EPI_ISL_75886		A/quail/Aichi/4/2009			Uchida,Y.; Mase,M.; Yasuaki,H.; Takehiko,S.
EPI_ISL_75885		A/quail/Aichi/3/2009			Uchida,Y.; Mase,M.; Yasuaki,H.; Takehiko,S.
EPI_ISL_75884		A/quail/Aichi/2/2009			Uchida,Y.; Mase,M.; Yasuaki,H.; Takehiko,S.
EPI_ISL_75883		A/quail/Aichi/1/2009			Uchida,Y.; Mase,M.; Yasuaki,H.; Takehiko,S.
EPI_ISL_73980		A/mallard/New Zealand/1365-355/2005			The NIAID Influenza Genome Sequencing Consortium
EPI_ISL_73979		A/duck/Victoria/512/2007			The NIAID Influenza Genome Sequencing Consortium
EPI_ISL_73978		A/duck/Victoria/1976			The NIAID Influenza Genome Sequencing Consortium
EPI_ISL_71655		A/northern pintail/Alaska/44344-633/2007			Ramey,A.M.; Pearce,J.M.; Flint,P.L.; Ip,H.S.; Derksen,D.V.; Franson,J.C.; Petrula,M.; Scotton,B.; Wege,M.
EPI_ISL_71634		A/northern pintail/Alaska/44340-211/2007			Ramey,A.M.; Pearce,J.M.; Flint,P.L.; Ip,H.S.; Derksen,D.V.; Franson,J.C.; Petrula,M.; Scotton,B.; Wege,M.
EPI_ISL_71632		A/northern pintail/Alaska/44340-155/2007			Ramey,A.M.; Pearce,J.M.; Flint,P.L.; Ip,H.S.; Derksen,D.V.; Franson,J.C.; Petrula,M.; Scotton,B.; Wege,M.
EPI_ISL_70602		A/wild bird feces/Korea/ESD07/2005			Kim,M.-C.; Lee,Y.-J.
EPI_ISL_70583		A/wild bird feces/Shihwa/21/2006			Kang,H.M.; Lee,Y.-J.
EPI_ISL_70581		A/wild bird feces/Hadoree/8/2003			Kang,H.M.; Lee,Y.-J.
EPI_ISL_70579		A/mallard/Geumgang/1/2007			Kang,H.M.; Lee,Y.-J.
EPI_ISL_70577		A/wild bird feces/Nakdonggang/2-14/2004			Kang,H.M.; Lee,Y.-J.
EPI_ISL_70573		A/Northern shoveler/Seongdong/175/2008			Kang,H.M.; Lee,Y.-J.
EPI_ISL_70556		A/duck/Korea/BC10/2007			Kang,H.-M.; Park,H.-Y.; Lee,K.-J.; Choi,J.-G.; Lee,E.-K.; Song,B.-M.; Lee,H.-S.; Lee,Y.-J.; Kim,K.-I.
EPI_ISL_70555		A/duck/Korea/GJ56/2007			Kang,H.-M.; Park,H.-Y.; Lee,K.-J.; Choi,J.-G.; Lee,E.-K.; Song,B.-M.; Lee,H.-S.; Lee,Y.-J.; Kim,K.-I.
EPI_ISL_70554		A/magpie/Korea/YJD174/2007			Kim,M.-C.; Lee,Y.-J.
EPI_ISL_70553		A/mallard/Korea/GG2/2007			Kang,H.-M.; Park,H.-Y.; Lee,K.-J.; Choi,J.-G.; Lee,E.-K.; Song,B.-M.; Lee,H.-S.; Lee,Y.-J.; Kim,K.-I.
EPI_ISL_70552		A/mallard/Korea/GG3/2007			Kang,H.-M.; Park,H.-Y.; Lee,K.-J.; Choi,J.-G.; Lee,E.-K.; Song,B.-M.; Lee,H.-S.; Lee,Y.-J.; Kim,K.-I.
EPI_ISL_70551		A/mallard/Korea/GH170/2007			Kim,M.-C.; Lee,Y.-J.
EPI_ISL_70550		A/mallard/Korea/GH171/2007			Kim,M.-C.; Lee,Y.-J.
EPI_ISL_70549		A/wild bird feces/Korea/HDR16/2003			Kim,M.-C.; Lee,Y.-J.
EPI_ISL_70548		A/wild bird feces/Korea/HDR22/2006			Kang,H.-M.; Park,H.-Y.; Lee,K.-J.; Choi,J.-G.; Lee,E.-K.; Song,B.-M.; Lee,H.-S.; Lee,Y.-J.; Kim,K.-I.
EPI_ISL_66978		A/avian/New York/Sg-00428/2004			Sreevatsan,S.; Chander,Y.; Jindal,N.; Abin,M.C.; Ramakrishnan,M.A.; Wang,P.; Goyal,S.M.; Anderson,T.L.; Osterholm,M.T.
EPI_ISL_70149		A/turkey/Oregon/71			Tanaka,Y.; Kida,H.; Sakoda,Y.
EPI_ISL_33280		A/avian/New York/Sg-00338/1999			Sreevatsan,S.; Chander,Y.; Jindal,N.; Abin,M.C.; Ramakrishnan,M.A.; Wang,P.; Goyal,S.M.		Sg-00338
EPI_ISL_66934		A/avian/New York/Sg-00322/1999			Sreevatsan,S.; Chander,Y.; Jindal,N.; Abin,M.C.; Ramakrishnan,M.A.; Wang,P.; Goyal,S.M.
EPI_ISL_70061		A/Italy/445/99			Claessens,J.A.J.; Fuchs,W.
EPI_ISL_70017		A/SC35M			Stech,J.C.; Klenk,H.-D.
EPI_ISL_69997		A/turkey/Portchal/73			Weingartl,H.M.; Kumthekar,P.
EPI_ISL_69992		A/turkey/Israel/Ramon/79			Banks,J.; Speidel,E.C.; McCauley,J.W.; Alexander,D.J.
EPI_ISL_69980		A/ts1/1/A/FPV/Rostock/1934			Mucke,K.; Scholtissek,C.
EPI_ISL_69974		A/tern/Potsdam/342/6/79			Rohm,C.
EPI_ISL_69925		A/pintail/Alberta/21/1979			Kim,L.M.; Scott,M.A.; Suarez,D.L.; Spackman,E.; Swayne,D.E.; Afonso,C.L.
EPI_ISL_69909		A/goose/Leipzig/192/7/1979			Rohm,C.; Zhou,N.; Suss,J.; Mackenzie,J.; Webster,R.G.
EPI_ISL_69908		A/goose/Leipzig/137/8/1979			Rohm,C.; Zhou,N.; Suss,J.; Mackenzie,J.; Webster,R.G.
EPI_ISL_69907		A/fowl/Dobson/1927			Obenauer,J.C.; Denson,J.; Mehta,P.K.; Su,X.; Mukatira,S.; Finkelstein,D.B.; Xu,X.; Wang,J.; Ma,J.; Fan,Y.; Rakestraw,K.M.; Webster,R.G.; Hoffmann,E.; Krauss,S.; Zheng,J.; Zhang,Z.; Naeve,C.W.
EPI_ISL_69905		A/Santiago/77			Muller,I.; Martinez,R.; Jaureguiberry,B.; Valenzuela,P.D.T.
EPI_ISL_69889		A/duck/Victoria/76			Rohm,C.
EPI_ISL_69872		A/duck/Alberta/49/1976			Kim,L.M.; Scott,M.A.; Suarez,D.L.; Spackman,E.; Swayne,D.E.; Afonso,C.L.
EPI_ISL_69867		A/chicken/Victoria/75			Perdue,M.
EPI_ISL_69866		A/chicken/Victoria/1976			The NIAID Influenza Genome Sequencing Consortium
EPI_ISL_69862		A/chicken/Leipzig/79			Rohm,C.
EPI_ISL_69861		A/chicken/Japan/1925			Worobey,M.; Han,G.-Z.; Kawaoka,Y.; Muramoto,Y.; Rambaut,A.
EPI_ISL_69857		A/chicken/Germany/1934			Kim,L.M.; Scott,M.A.; Suarez,D.L.; Spackman,E.; Swayne,D.E.; Afonso,C.L.
EPI_ISL_69853		A/chicken/Brescia/1902			Kim,L.M.; Scott,M.A.; Suarez,D.L.; Spackman,E.; Swayne,D.E.; Afonso,C.L.
EPI_ISL_69812		A/duck/Taiwan			Chang,G.R.-L.; Lai,S.-Y.; Chang,P.-C.; Wang,M.-Y.; Chang,R.-l.
EPI_ISL_69808		A/R(equine/Prague/1/56-Bellamy/1942)			Jizou,M.; Kida,H.; Sakoda,Y.
EPI_ISL_69761		A/FPV/Egypt/45			Banks,J.; Speidel,E.C.; McCauley,J.W.; Alexander,D.J.
EPI_ISL_69760		A/FPV/Dutch/27			Garten,W.D.
EPI_ISL_66098		A/fowl/Weybridge			Karginov,V.A.; Blinov,V.M.; Safronov,P.F.; Mamaev,L.V.; Golovin,S.Y.; Netesov,S.V.; Samokhvalov,E.I.; Sharova,N.K.; Yuferov,V.P.; Urivaev,L.V.; Bukrinskaya,A.G.
EPI_ISL_68997		A/turkey/Ontario/81			Weingartl,H.M.; Kumthekar,P.
EPI_ISL_68993		A/turkey/Minnesota/38429/1988			Kim,L.M.; Scott,M.A.; Suarez,D.L.; Spackman,E.; Swayne,D.E.; Afonso,C.L.
EPI_ISL_68992		A/turkey/MN/24552/1982			Kim,L.M.; Scott,M.A.; Suarez,D.L.; Spackman,E.; Swayne,D.E.; Senne,D.A.; Afonso,C.L.
EPI_ISL_68980		A/swan/Potsdam/63/6/81			Rohm,C.
EPI_ISL_68979		A/starling/Victoria/1985			The NIAID Influenza Genome Sequencing Consortium
EPI_ISL_68977		A/seal/Mass/1/80			Naeve,C.; Webster,R.G.
EPI_ISL_68941		A/duck/Heinersdorf/S495/6/86			Rohm,C.
EPI_ISL_68849		A/ostrich/South Africa/1991			Kim,L.M.; Scott,M.A.; Suarez,D.L.; Spackman,E.; Swayne,D.E.; Afonso,C.L.
EPI_ISL_68834		A/softbill/California/33445-136/1992			Kim,L.M.; Scott,M.A.; Suarez,D.L.; Spackman,E.; Swayne,D.E.; Afonso,C.L.
EPI_ISL_68833		A/softbill/CA/33445-158/1992			Kim,L.M.; Scott,M.A.; Suarez,D.L.; Spackman,E.; Swayne,D.E.; Senne,D.A.; Afonso,C.L.
EPI_ISL_68734		A/chicken/Queensland/1994			The NIAID Influenza Genome Sequencing Consortium
EPI_ISL_68724		A/Pekin robin/California/30412/1994			Kim,L.M.; Scott,M.A.; Suarez,D.L.; Spackman,E.; Swayne,D.E.; Afonso,C.L.
EPI_ISL_68707		A/chicken/Pakistan/16/99/95			Banks,J.; Speidel,E.C.; McCauley,J.W.; Alexander,D.J.
EPI_ISL_68704		A/chicken/New York/1995			Perdue,M.L.
EPI_ISL_68687		A/England/AV877/1996			Kim,L.M.; Scott,M.A.; Suarez,D.L.; Spackman,E.; Swayne,D.E.; Afonso,C.L.
EPI_ISL_66933		A/chuckar/New Jersey/Sg-00317/1998			Sreevatsan,S.; Chander,Y.; Jindal,N.; Abin,M.C.; Ramakrishnan,M.A.; Wang,P.; Goyal,S.M.
EPI_ISL_68643		A/Quail/PA/20304/97_			Spackman,E.; Suarez,D.L.; Senne,D.A.; Davison,S.
EPI_ISL_68640		A/peregrine falcon/U.A.E./188/2384/98			Banks,J.; Speidel,E.C.; McCauley,J.W.; Alexander,D.J.
EPI_ISL_68561		A/turkey/Italy/977/1999			Kim,L.M.; Scott,M.A.; Suarez,D.L.; Spackman,E.; Swayne,D.E.; Afonso,C.L.
EPI_ISL_68558		A/turkey/Italy/4426/1999			Kim,L.M.; Scott,M.A.; Suarez,D.L.; Spackman,E.; Swayne,D.E.; Afonso,C.L.
EPI_ISL_68557		A/turkey/Italy/3675/1999			Kim,L.M.; Scott,M.A.; Suarez,D.L.; Spackman,E.; Swayne,D.E.; Afonso,C.L.
EPI_ISL_68556		A/turkey/Italy/3283/1999			Kim,L.M.; Scott,M.A.; Suarez,D.L.; Spackman,E.; Swayne,D.E.; Afonso,C.L.
EPI_ISL_68553		A/pintail/Minnesota/423/1999			Kim,L.M.; Scott,M.A.; Suarez,D.L.; Spackman,E.; Swayne,D.E.; Stallknecht,D.E.; Afonso,C.L.
EPI_ISL_68501		A/Turkey/Italy/13489/99			Di Trani,L.
EPI_ISL_68500		A/chicken/Italy/1067/1999			Kim,L.M.; Scott,M.A.; Suarez,D.L.; Spackman,E.; Swayne,D.E.; Afonso,C.L.
EPI_ISL_33281		A/avian/New York/Sg-00344/2000			Sreevatsan,S.; Chander,Y.; Jindal,N.; Abin,M.C.; Ramakrishnan,M.A.; Wang,P.; Goyal,S.M.		Sg-00344
EPI_ISL_68448		A/turkey/Italy/2379/2000			Kim,L.M.; Scott,M.A.; Suarez,D.L.; Spackman,E.; Swayne,D.E.; Afonso,C.L.
EPI_ISL_143664		A/Nanjing/5/2013	Lunbiao Cui (Jiangsu Provincial Center for Disease Control & Prevention)	Jiangsu Provincial Center for Disease Control & Prevention
EPI_ISL_84031		A/chicken/Netherlands/03013833/03(H7N7)	Guus Koch (Wageningen Bioveterinary Research)	Wageningen Bioveterinary Research
EPI_ISL_84030		A/chicken/Netherlands/03012010/03(H7N7)	Guus Koch (Wageningen Bioveterinary Research)	Wageningen Bioveterinary Research
EPI_ISL_84029		A/chicken/Netherlands/03012012/03(H7N7)	Guus Koch (Wageningen Bioveterinary Research)	Wageningen Bioveterinary Research
EPI_ISL_84028		A/chicken/Netherlands/03010736/03(H7N7)	Guus Koch (Wageningen Bioveterinary Research)	Wageningen Bioveterinary Research
EPI_ISL_84027		A/chicken/Netherlands/03010735/03(H7N7)	Guus Koch (Wageningen Bioveterinary Research)	Wageningen Bioveterinary Research
EPI_ISL_84026		A/chicken/Netherlands/03009334/03(H7N7)	Guus Koch (Wageningen Bioveterinary Research)	Wageningen Bioveterinary Research
EPI_ISL_84025		A/chicken/Netherlands/03009890/03(H7N7)	Guus Koch (Wageningen Bioveterinary Research)	Wageningen Bioveterinary Research
EPI_ISL_84024		A/chicken/Netherlands/03009862/03(H7N7)	Guus Koch (Wageningen Bioveterinary Research)	Wageningen Bioveterinary Research
EPI_ISL_84023		A/chicken/Netherlands/03008331/03(H7N7)	Guus Koch (Wageningen Bioveterinary Research)	Wageningen Bioveterinary Research
EPI_ISL_84022		A/chicken/Netherlands/03009432/03(H7N7)	Guus Koch (Wageningen Bioveterinary Research)	Wageningen Bioveterinary Research
EPI_ISL_84021		A/chicken/Netherlands/03009190/03(H7N7)	Guus Koch (Wageningen Bioveterinary Research)	Wageningen Bioveterinary Research
EPI_ISL_84020		A/chicken/Netherlands/03009755/03(H7N7)	Guus Koch (Wageningen Bioveterinary Research)	Wageningen Bioveterinary Research
EPI_ISL_84019		A/chicken/Netherlands/03009431/03(H7N7)	Guus Koch (Wageningen Bioveterinary Research)	Wageningen Bioveterinary Research
EPI_ISL_84018		A/chicken/Netherlands/03009694/03(H7N7)	Guus Koch (Wageningen Bioveterinary Research)	Wageningen Bioveterinary Research
EPI_ISL_84017		A/chicken/Netherlands/03009276/03(H7N7)	Guus Koch (Wageningen Bioveterinary Research)	Wageningen Bioveterinary Research
EPI_ISL_84016		A/chicken/Netherlands/03009281/03(H7N7)	Guus Koch (Wageningen Bioveterinary Research)	Wageningen Bioveterinary Research
EPI_ISL_84015		A/chicken/Netherlands/03009196/03(H7N7)	Guus Koch (Wageningen Bioveterinary Research)	Wageningen Bioveterinary Research
EPI_ISL_84014		A/chicken/Netherlands/03009145/03(H7N7)	Guus Koch (Wageningen Bioveterinary Research)	Wageningen Bioveterinary Research
EPI_ISL_84013		A/chicken/Netherlands/03009124/03(H7N7)	Guus Koch (Wageningen Bioveterinary Research)	Wageningen Bioveterinary Research
EPI_ISL_84012		A/chicken/Netherlands/03009119/03(H7N7)	Guus Koch (Wageningen Bioveterinary Research)	Wageningen Bioveterinary Research
EPI_ISL_84011		A/chicken/Netherlands/03009120/03(H7N7)	Guus Koch (Wageningen Bioveterinary Research)	Wageningen Bioveterinary Research
EPI_ISL_84010		A/chicken/Netherlands/03008932/03(H7N7)	Guus Koch (Wageningen Bioveterinary Research)	Wageningen Bioveterinary Research
EPI_ISL_84009		A/chicken/Netherlands/03009044/03(H7N7)	Guus Koch (Wageningen Bioveterinary Research)	Wageningen Bioveterinary Research
EPI_ISL_84008		A/chicken/Netherlands/03009048/03(H7N7)	Guus Koch (Wageningen Bioveterinary Research)	Wageningen Bioveterinary Research
EPI_ISL_84007		A/chicken/Netherlands/03009080/03(H7N7)	Guus Koch (Wageningen Bioveterinary Research)	Wageningen Bioveterinary Research
EPI_ISL_84006		A/chicken/Netherlands/03008200/03(H7N7)	Guus Koch (Wageningen Bioveterinary Research)	Wageningen Bioveterinary Research
EPI_ISL_84005		A/chicken/Netherlands/03008489/03(H7N7)	Guus Koch (Wageningen Bioveterinary Research)	Wageningen Bioveterinary Research
EPI_ISL_84004		A/chicken/Netherlands/03008885/03(H7N7)	Guus Koch (Wageningen Bioveterinary Research)	Wageningen Bioveterinary Research
EPI_ISL_84003		A/chicken/Netherlands/03006730/03(H7N7)	Guus Koch (Wageningen Bioveterinary Research)	Wageningen Bioveterinary Research
EPI_ISL_84002		A/chicken/Netherlands/03008110/03(H7N7)	Guus Koch (Wageningen Bioveterinary Research)	Wageningen Bioveterinary Research
EPI_ISL_84001		A/chicken/Netherlands/03008374/03(H7N7)	Guus Koch (Wageningen Bioveterinary Research)	Wageningen Bioveterinary Research
EPI_ISL_84000		A/chicken/Netherlands/03008379/03(H7N7)	Guus Koch (Wageningen Bioveterinary Research)	Wageningen Bioveterinary Research
EPI_ISL_83999		A/chicken/Netherlands/03008381/03(H7N7)	Guus Koch (Wageningen Bioveterinary Research)	Wageningen Bioveterinary Research
EPI_ISL_83998		A/chicken/Netherlands/03008344/03(H7N7)	Guus Koch (Wageningen Bioveterinary Research)	Wageningen Bioveterinary Research
EPI_ISL_83997		A/chicken/Netherlands/03008327/03(H7N7)	Guus Koch (Wageningen Bioveterinary Research)	Wageningen Bioveterinary Research
EPI_ISL_83996		A/chicken/Netherlands/03003633/03(H7N7)	Guus Koch (Wageningen Bioveterinary Research)	Wageningen Bioveterinary Research
EPI_ISL_83995		A/chicken/Netherlands/03008233/03(H7N7)	Guus Koch (Wageningen Bioveterinary Research)	Wageningen Bioveterinary Research
EPI_ISL_83994		A/chicken/Netherlands/03008201/03(H7N7)	Guus Koch (Wageningen Bioveterinary Research)	Wageningen Bioveterinary Research
EPI_ISL_83993		A/chicken/Netherlands/03007782/03(H7N7)	Guus Koch (Wageningen Bioveterinary Research)	Wageningen Bioveterinary Research
EPI_ISL_83992		A/chicken/Netherlands/03003258/03(H7N7)	Guus Koch (Wageningen Bioveterinary Research)	Wageningen Bioveterinary Research
EPI_ISL_83991		A/chicken/Netherlands/03003257/03(H7N7)	Guus Koch (Wageningen Bioveterinary Research)	Wageningen Bioveterinary Research
EPI_ISL_83990		A/chicken/Netherlands/621629/03(H7N7)	Guus Koch (Wageningen Bioveterinary Research)	Wageningen Bioveterinary Research
EPI_ISL_83989		A/chicken/Netherlands/621576/03(H7N7)	Guus Koch (Wageningen Bioveterinary Research)	Wageningen Bioveterinary Research
EPI_ISL_83988		A/chicken/Netherlands/621572/03(H7N7)	Guus Koch (Wageningen Bioveterinary Research)	Wageningen Bioveterinary Research
EPI_ISL_83987		A/chicken/Netherlands/03003214/03(H7N7)/strain2	Guus Koch (Wageningen Bioveterinary Research)	Wageningen Bioveterinary Research
EPI_ISL_83986		A/chicken/Netherlands/03003214/03(H7N7)/strain1	Guus Koch (Wageningen Bioveterinary Research)	Wageningen Bioveterinary Research
EPI_ISL_83985		A/chicken/Netherlands/03002974/03(H7N7)	Guus Koch (Wageningen Bioveterinary Research)	Wageningen Bioveterinary Research
EPI_ISL_83984		A/chicken/Netherlands/03002973/03(H7N7)	Guus Koch (Wageningen Bioveterinary Research)	Wageningen Bioveterinary Research
EPI_ISL_82471		A/domestic duck/Netherlands/621627/03(H7N7)	Guus Koch (Wageningen Bioveterinary Research)	Wageningen Bioveterinary Research
EPI_ISL_82470		A/chicken/Netherlands/03009430/03(H7N7)	Guus Koch (Wageningen Bioveterinary Research)	Wageningen Bioveterinary Research
EPI_ISL_82469		A/chicken/Netherlands/03013633/03(H7N7)	Guus Koch (Wageningen Bioveterinary Research)	Wageningen Bioveterinary Research
EPI_ISL_82468		A/chicken/Netherlands/03013566/03(H7N7)	Guus Koch (Wageningen Bioveterinary Research)	Wageningen Bioveterinary Research
EPI_ISL_82467		A/chicken/Netherlands/03013101/03(H7N7)	Guus Koch (Wageningen Bioveterinary Research)	Wageningen Bioveterinary Research
EPI_ISL_82466		A/chicken/Netherlands/03013011/03(H7N7)	Guus Koch (Wageningen Bioveterinary Research)	Wageningen Bioveterinary Research
EPI_ISL_82465		A/chicken/Netherlands/03013079/03(H7N7)	Guus Koch (Wageningen Bioveterinary Research)	Wageningen Bioveterinary Research
EPI_ISL_82464		A/chicken/Netherlands/03012785/03(H7N7)	Guus Koch (Wageningen Bioveterinary Research)	Wageningen Bioveterinary Research
EPI_ISL_82463		A/chicken/Netherlands/03012386/03(H7N7)	Guus Koch (Wageningen Bioveterinary Research)	Wageningen Bioveterinary Research
EPI_ISL_82462		A/chicken/Netherlands/03012011/03(H7N7)	Guus Koch (Wageningen Bioveterinary Research)	Wageningen Bioveterinary Research
EPI_ISL_82461		A/chicken/Netherlands/03011061/03(H7N7)	Guus Koch (Wageningen Bioveterinary Research)	Wageningen Bioveterinary Research
EPI_ISL_82460		A/turkey/Netherlands/03010737/03(H7N7)	Guus Koch (Wageningen Bioveterinary Research)	Wageningen Bioveterinary Research
EPI_ISL_82459		A/turkey/Netherlands/03010496/03(H7N7)	Guus Koch (Wageningen Bioveterinary Research)	Wageningen Bioveterinary Research
EPI_ISL_82458		A/turkey/Netherlands/03010495/03(H7N7)	Guus Koch (Wageningen Bioveterinary Research)	Wageningen Bioveterinary Research
EPI_ISL_82457		A/chicken/Netherlands/03009885/03(H7N7)	Guus Koch (Wageningen Bioveterinary Research)	Wageningen Bioveterinary Research
EPI_ISL_82456		A/chicken/Netherlands/03010134/03(H7N7)	Guus Koch (Wageningen Bioveterinary Research)	Wageningen Bioveterinary Research
EPI_ISL_82455		A/chicken/Netherlands/03009975/03(H7N7)	Guus Koch (Wageningen Bioveterinary Research)	Wageningen Bioveterinary Research
EPI_ISL_82454		A/chicken/Netherlands/03010040/03(H7N7)	Guus Koch (Wageningen Bioveterinary Research)	Wageningen Bioveterinary Research
EPI_ISL_82453		A/chicken/Netherlands/03009892/03(H7N7)	Guus Koch (Wageningen Bioveterinary Research)	Wageningen Bioveterinary Research
EPI_ISL_82451		A/chicken/Netherlands/03009941/03(H7N7)	Guus Koch (Wageningen Bioveterinary Research)	Wageningen Bioveterinary Research
EPI_ISL_82450		A/chicken/Netherlands/03009923/03(H7N7)	Guus Koch (Wageningen Bioveterinary Research)	Wageningen Bioveterinary Research
EPI_ISL_82449		A/chicken/Netherlands/03009921/03(H7N7)	Guus Koch (Wageningen Bioveterinary Research)	Wageningen Bioveterinary Research
EPI_ISL_82448		A/chicken/Netherlands/03009889/03(H7N7)	Guus Koch (Wageningen Bioveterinary Research)	Wageningen Bioveterinary Research
EPI_ISL_82447		A/chicken/Netherlands/03009888/03(H7N7)	Guus Koch (Wageningen Bioveterinary Research)	Wageningen Bioveterinary Research
EPI_ISL_82446		A/chicken/Netherlands/03009886/03(H7N7)	Guus Koch (Wageningen Bioveterinary Research)	Wageningen Bioveterinary Research
EPI_ISL_82445		A/chicken/Netherlands/03009884/03(H7N7)	Guus Koch (Wageningen Bioveterinary Research)	Wageningen Bioveterinary Research
EPI_ISL_82444		A/chicken/Netherlands/03009863/03(H7N7)	Guus Koch (Wageningen Bioveterinary Research)	Wageningen Bioveterinary Research
EPI_ISL_82443		A/chicken/Netherlands/03009831/03(H7N7)	Guus Koch (Wageningen Bioveterinary Research)	Wageningen Bioveterinary Research
EPI_ISL_82442		A/chicken/Netherlands/03009858/03(H7N7)	Guus Koch (Wageningen Bioveterinary Research)	Wageningen Bioveterinary Research
EPI_ISL_82441		A/chicken/Netherlands/03009857/03(H7N7)	Guus Koch (Wageningen Bioveterinary Research)	Wageningen Bioveterinary Research
EPI_ISL_82440		A/chicken/Netherlands/03009859/03(H7N7)	Guus Koch (Wageningen Bioveterinary Research)	Wageningen Bioveterinary Research
EPI_ISL_82439		A/chicken/Netherlands/03009833/03(H7N7)	Guus Koch (Wageningen Bioveterinary Research)	Wageningen Bioveterinary Research
EPI_ISL_82438		A/chicken/Netherlands/03009830/03(H7N7)	Guus Koch (Wageningen Bioveterinary Research)	Wageningen Bioveterinary Research
EPI_ISL_82437		A/chicken/Netherlands/03009828/03(H7N7)	Guus Koch (Wageningen Bioveterinary Research)	Wageningen Bioveterinary Research
EPI_ISL_82436		A/chicken/Netherlands/03009791/03(H7N7)	Guus Koch (Wageningen Bioveterinary Research)	Wageningen Bioveterinary Research
EPI_ISL_82435		A/chicken/Netherlands/03009787/03(H7N7)	Guus Koch (Wageningen Bioveterinary Research)	Wageningen Bioveterinary Research
EPI_ISL_82434		A/chicken/Netherlands/03009754/03(H7N7)	Guus Koch (Wageningen Bioveterinary Research)	Wageningen Bioveterinary Research
EPI_ISL_82433		A/chicken/Netherlands/03009403/03(H7N7)	Guus Koch (Wageningen Bioveterinary Research)	Wageningen Bioveterinary Research
EPI_ISL_82432		A/chicken/Netherlands/03009189/03(H7N7)	Guus Koch (Wageningen Bioveterinary Research)	Wageningen Bioveterinary Research
EPI_ISL_82431		A/chicken/Netherlands/03009125/03(H7N7)	Guus Koch (Wageningen Bioveterinary Research)	Wageningen Bioveterinary Research
EPI_ISL_82430		A/chicken/Netherlands/03009126/03(H7N7)	Guus Koch (Wageningen Bioveterinary Research)	Wageningen Bioveterinary Research
EPI_ISL_82429		A/chicken/Netherlands/03009123/03(H7N7)	Guus Koch (Wageningen Bioveterinary Research)	Wageningen Bioveterinary Research
EPI_ISL_82428		A/chicken/Netherlands/03003415/03(H7N7)	Guus Koch (Wageningen Bioveterinary Research)	Wageningen Bioveterinary Research
EPI_ISL_82427		A/chicken/Netherlands/03009008/03(H7N7)	Guus Koch (Wageningen Bioveterinary Research)	Wageningen Bioveterinary Research
EPI_ISL_82426		A/chicken/Netherlands/03009014/03(H7N7)	Guus Koch (Wageningen Bioveterinary Research)	Wageningen Bioveterinary Research
EPI_ISL_82425		A/chicken/Netherlands/03009059/03(H7N7)	Guus Koch (Wageningen Bioveterinary Research)	Wageningen Bioveterinary Research
EPI_ISL_82424		A/chicken/Netherlands/03009083/03(H7N7)	Guus Koch (Wageningen Bioveterinary Research)	Wageningen Bioveterinary Research
EPI_ISL_82423		A/chicken/Netherlands/03009104/03(H7N7)	Guus Koch (Wageningen Bioveterinary Research)	Wageningen Bioveterinary Research
EPI_ISL_82422		A/chicken/Netherlands/03008199/03(H7N7)	Guus Koch (Wageningen Bioveterinary Research)	Wageningen Bioveterinary Research
EPI_ISL_82421		A/chicken/Netherlands/03009007/03(H7N7)	Guus Koch (Wageningen Bioveterinary Research)	Wageningen Bioveterinary Research
EPI_ISL_82420		A/turkey/Netherlands/03007999/03(H7N7)	Guus Koch (Wageningen Bioveterinary Research)	Wageningen Bioveterinary Research
EPI_ISL_82419		A/chicken/Netherlands/03008998/03(H7N7)	Guus Koch (Wageningen Bioveterinary Research)	Wageningen Bioveterinary Research
EPI_ISL_82418		A/chicken/Netherlands/03008514/03(H7N7)	Guus Koch (Wageningen Bioveterinary Research)	Wageningen Bioveterinary Research
EPI_ISL_82417		A/chicken/Netherlands/03008235/03(H7N7)	Guus Koch (Wageningen Bioveterinary Research)	Wageningen Bioveterinary Research
EPI_ISL_82416		A/chicken/Netherlands/03008271/03(H7N7)	Guus Koch (Wageningen Bioveterinary Research)	Wageningen Bioveterinary Research
EPI_ISL_82415		A/chicken/Netherlands/03008451/03(H7N7)	Guus Koch (Wageningen Bioveterinary Research)	Wageningen Bioveterinary Research
EPI_ISL_82414		A/chicken/Netherlands/03008450/03(H7N7)	Guus Koch (Wageningen Bioveterinary Research)	Wageningen Bioveterinary Research
EPI_ISL_82413		A/chicken/Netherlands/03008034/03(H7N7)	Guus Koch (Wageningen Bioveterinary Research)	Wageningen Bioveterinary Research
EPI_ISL_82412		A/chicken/Netherlands/03008383/03(H7N7)	Guus Koch (Wageningen Bioveterinary Research)	Wageningen Bioveterinary Research
EPI_ISL_82411		A/chicken/Netherlands/03003441/03(H7N7)	Guus Koch (Wageningen Bioveterinary Research)	Wageningen Bioveterinary Research
EPI_ISL_82410		A/chicken/Netherlands/03006724/03(H7N7)	Guus Koch (Wageningen Bioveterinary Research)	Wageningen Bioveterinary Research
EPI_ISL_82409		A/chicken/Netherlands/03005432/03(H7N7)	Guus Koch (Wageningen Bioveterinary Research)	Wageningen Bioveterinary Research
EPI_ISL_82408		A/chicken/Netherlands/03008082/03(H7N7)	Guus Koch (Wageningen Bioveterinary Research)	Wageningen Bioveterinary Research
EPI_ISL_82407		A/chicken/Netherlands/03008059/03(H7N7)	Guus Koch (Wageningen Bioveterinary Research)	Wageningen Bioveterinary Research
EPI_ISL_82406		A/chicken/Netherlands/03004210/03(H7N7)	Guus Koch (Wageningen Bioveterinary Research)	Wageningen Bioveterinary Research
EPI_ISL_82405		A/chicken/Netherlands/621571/03(H7N7)	Guus Koch (Wageningen Bioveterinary Research)	Wageningen Bioveterinary Research
EPI_ISL_82404		A/chicken/Netherlands/03007894/03(H7N7)	Guus Koch (Wageningen Bioveterinary Research)	Wageningen Bioveterinary Research
EPI_ISL_82403		A/turkey/Netherlands/03007922/03(H7N7)	Guus Koch (Wageningen Bioveterinary Research)	Wageningen Bioveterinary Research
EPI_ISL_82402		A/chicken/Netherlands/03007158/03(H7N7)	Guus Koch (Wageningen Bioveterinary Research)	Wageningen Bioveterinary Research
EPI_ISL_82401		A/chicken/Netherlands/03006725/03(H7N7)	Guus Koch (Wageningen Bioveterinary Research)	Wageningen Bioveterinary Research
EPI_ISL_82400		A/chicken/Netherlands/03006728/03(H7N7)	Guus Koch (Wageningen Bioveterinary Research)	Wageningen Bioveterinary Research
EPI_ISL_82399		A/chicken/Netherlands/03005431/03(H7N7)	Guus Koch (Wageningen Bioveterinary Research)	Wageningen Bioveterinary Research
EPI_ISL_82398		A/chicken/Netherlands/03003256/03(H7N7)	Guus Koch (Wageningen Bioveterinary Research)	Wageningen Bioveterinary Research
EPI_ISL_82397		A/chicken/Netherlands/03004209/03(H7N7)	Guus Koch (Wageningen Bioveterinary Research)	Wageningen Bioveterinary Research
EPI_ISL_82396		A/turkey/Netherlands/03003568/03(H7N7)	Guus Koch (Wageningen Bioveterinary Research)	Wageningen Bioveterinary Research
EPI_ISL_82395		A/chicken/Netherlands/03003401/03(H7N7)	Guus Koch (Wageningen Bioveterinary Research)	Wageningen Bioveterinary Research
EPI_ISL_82394		A/chicken/Netherlands/03003246/03(H7N7)	Guus Koch (Wageningen Bioveterinary Research)	Wageningen Bioveterinary Research
EPI_ISL_82393		A/chicken/Netherlands/03003255/03(H7N7)	Guus Koch (Wageningen Bioveterinary Research)	Wageningen Bioveterinary Research
EPI_ISL_82392		A/chicken/Netherlands/03003325/03(H7N7)	Guus Koch (Wageningen Bioveterinary Research)	Wageningen Bioveterinary Research
EPI_ISL_82391		A/chicken/Netherlands/03003403/03(H7N7)	Guus Koch (Wageningen Bioveterinary Research)	Wageningen Bioveterinary Research
EPI_ISL_82390		A/chicken/Netherlands/03003402/03(H7N7)	Guus Koch (Wageningen Bioveterinary Research)	Wageningen Bioveterinary Research
EPI_ISL_82389		A/chicken/Netherlands/03003370/03(H7N7)	Guus Koch (Wageningen Bioveterinary Research)	Wageningen Bioveterinary Research
EPI_ISL_82388		A/chicken/Netherlands/03003243/03(H7N7)	Guus Koch (Wageningen Bioveterinary Research)	Wageningen Bioveterinary Research
EPI_ISL_82387		A/chicken/Netherlands/03003242/03(H7N7)	Guus Koch (Wageningen Bioveterinary Research)	Wageningen Bioveterinary Research
EPI_ISL_82386		A/chicken/Netherlands/03003111/03(H7N7)	Guus Koch (Wageningen Bioveterinary Research)	Wageningen Bioveterinary Research
EPI_ISL_82385		A/chicken/Netherlands/03003113/03(H7N7)	Guus Koch (Wageningen Bioveterinary Research)	Wageningen Bioveterinary Research
EPI_ISL_82384		A/chicken/Netherlands/03003106/03(H7N7)	Guus Koch (Wageningen Bioveterinary Research)	Wageningen Bioveterinary Research
EPI_ISL_82383		A/chicken/Netherlands/03003109/03(H7N7)	Guus Koch (Wageningen Bioveterinary Research)	Wageningen Bioveterinary Research
EPI_ISL_82382		A/chicken/Netherlands/03003105/03(H7N7)	Guus Koch (Wageningen Bioveterinary Research)	Wageningen Bioveterinary Research
EPI_ISL_82381		A/chicken/Netherlands/03003096/03(H7N7)	Guus Koch (Wageningen Bioveterinary Research)	Wageningen Bioveterinary Research
EPI_ISL_82380		A/chicken/Netherlands/03002971/03(H7N7)	Guus Koch (Wageningen Bioveterinary Research)	Wageningen Bioveterinary Research
EPI_ISL_82379		A/chicken/Netherlands/03002994/03(H7N7)	Guus Koch (Wageningen Bioveterinary Research)	Wageningen Bioveterinary Research
EPI_ISL_82378		A/chicken/Netherlands/03003008/03(H7N7)	Guus Koch (Wageningen Bioveterinary Research)	Wageningen Bioveterinary Research
EPI_ISL_82377		A/chicken/Netherlands/03003010/03(H7N7)	Guus Koch (Wageningen Bioveterinary Research)	Wageningen Bioveterinary Research
EPI_ISL_82376		A/chicken/Netherlands/03003217/03(H7N7)	Guus Koch (Wageningen Bioveterinary Research)	Wageningen Bioveterinary Research
EPI_ISL_82375		A/chicken/Netherlands/03003212/03(H7N7)	Guus Koch (Wageningen Bioveterinary Research)	Wageningen Bioveterinary Research
EPI_ISL_82374		A/chicken/Netherlands/621560/03(H7N7)	Guus Koch (Wageningen Bioveterinary Research)	Wageningen Bioveterinary Research
EPI_ISL_82373		A/chicken/Netherlands/03003093/03(H7N7)	Guus Koch (Wageningen Bioveterinary Research)	Wageningen Bioveterinary Research
EPI_ISL_146105		A/chicken/Rizhao/719b/2013			Lam,T.T.Y.; Wang,J.; Shen,Y.; Zhou,B.; Duan,L.; Cheung,C.L.; Ma,C.; Lycett,S.J.; Leung,C.Y.H.; Chen,X.; Li,L.; Hong,W.; Chai,Y.; Zhou,L.; Liang,H.; Ou,Z.; Liu,Y.; Farooqui,A.; Kelvin,D.J.; Poon,L.L.M.; Smith,D.K.; Pybus,O.G.; Leung,G.M.; Shu,Y.; Webster,R.G.; Webby,R.J.; Peiris,J.S.M.; Rambaut,A.; Zhu,H.; Guan,Y.
EPI_ISL_146104		A/chicken/Wenzhou/630b/2013			Lam,T.T.Y.; Wang,J.; Shen,Y.; Zhou,B.; Duan,L.; Cheung,C.L.; Ma,C.; Lycett,S.J.; Leung,C.Y.H.; Chen,X.; Li,L.; Hong,W.; Chai,Y.; Zhou,L.; Liang,H.; Ou,Z.; Liu,Y.; Farooqui,A.; Kelvin,D.J.; Poon,L.L.M.; Smith,D.K.; Pybus,O.G.; Leung,G.M.; Shu,Y.; Webster,R.G.; Webby,R.J.; Peiris,J.S.M.; Rambaut,A.; Zhu,H.; Guan,Y.
EPI_ISL_146103		A/chicken/Wenzhou/622b/2013			Lam,T.T.Y.; Wang,J.; Shen,Y.; Zhou,B.; Duan,L.; Cheung,C.L.; Ma,C.; Lycett,S.J.; Leung,C.Y.H.; Chen,X.; Li,L.; Hong,W.; Chai,Y.; Zhou,L.; Liang,H.; Ou,Z.; Liu,Y.; Farooqui,A.; Kelvin,D.J.; Poon,L.L.M.; Smith,D.K.; Pybus,O.G.; Leung,G.M.; Shu,Y.; Webster,R.G.; Webby,R.J.; Peiris,J.S.M.; Rambaut,A.; Zhu,H.; Guan,Y.
EPI_ISL_146102		A/chicken/Wenzhou/620b/2013			Lam,T.T.Y.; Wang,J.; Shen,Y.; Zhou,B.; Duan,L.; Cheung,C.L.; Ma,C.; Lycett,S.J.; Leung,C.Y.H.; Chen,X.; Li,L.; Hong,W.; Chai,Y.; Zhou,L.; Liang,H.; Ou,Z.; Liu,Y.; Farooqui,A.; Kelvin,D.J.; Poon,L.L.M.; Smith,D.K.; Pybus,O.G.; Leung,G.M.; Shu,Y.; Webster,R.G.; Webby,R.J.; Peiris,J.S.M.; Rambaut,A.; Zhu,H.; Guan,Y.
EPI_ISL_141019		A/duck/Fukui/160103/2012			Kageyama,T.; Fujisaki,S.; Takashita,E.; Xu,H.; Yamada,S.; Uchida,Y.; Neumann,G.; Saito,T.; Kawaoka,Y.; Tashiro,M.; Hikono,H.; Kanehira,K.; Takemae,N.
EPI_ISL_141018		A/duck/Fukui/160101/2012			Kageyama,T.; Fujisaki,S.; Takashita,E.; Xu,H.; Yamada,S.; Uchida,Y.; Neumann,G.; Saito,T.; Kawaoka,Y.; Tashiro,M.; Hikono,H.; Kanehira,K.; Takemae,N.
EPI_ISL_141017		A/duck/Fukui/160104/2012			Kageyama,T.; Fujisaki,S.; Takashita,E.; Xu,H.; Yamada,S.; Uchida,Y.; Neumann,G.; Saito,T.; Kawaoka,Y.; Tashiro,M.; Hikono,H.; Kanehira,K.; Takemae,N.
EPI_ISL_141016		A/duck/Fukui/161101/2011			Kageyama,T.; Fujisaki,S.; Takashita,E.; Xu,H.; Yamada,S.; Uchida,Y.; Neumann,G.; Saito,T.; Kawaoka,Y.; Tashiro,M.; Hikono,H.; Kanehira,K.; Takemae,N.
EPI_ISL_141015		A/duck/Tochigi/090209/2012			Kageyama,T.; Fujisaki,S.; Takashita,E.; Xu,H.; Yamada,S.; Uchida,Y.; Neumann,G.; Saito,T.; Kawaoka,Y.; Tashiro,M.; Hikono,H.; Kanehira,K.; Takemae,N.
EPI_ISL_141014		A/duck/Tochigi/090205/2012			Kageyama,T.; Fujisaki,S.; Takashita,E.; Xu,H.; Yamada,S.; Uchida,Y.; Neumann,G.; Saito,T.; Kawaoka,Y.; Tashiro,M.; Hikono,H.; Kanehira,K.; Takemae,N.
EPI_ISL_141013		A/duck/Gunma/11-610-118/2012			Kageyama,T.; Fujisaki,S.; Takashita,E.; Xu,H.; Yamada,S.; Uchida,Y.; Neumann,G.; Saito,T.; Kawaoka,Y.; Tashiro,M.; Hikono,H.; Kanehira,K.; Takemae,N.
EPI_ISL_141012		A/duck/Chiba/24-203-45/2012			Kageyama,T.; Fujisaki,S.; Takashita,E.; Xu,H.; Yamada,S.; Uchida,Y.; Neumann,G.; Saito,T.; Kawaoka,Y.; Tashiro,M.; Hikono,H.; Kanehira,K.; Takemae,N.
EPI_ISL_141011		A/duck/Chiba/24-203-46/2012			Kageyama,T.; Fujisaki,S.; Takashita,E.; Xu,H.; Yamada,S.; Uchida,Y.; Neumann,G.; Saito,T.; Kawaoka,Y.; Tashiro,M.; Hikono,H.; Kanehira,K.; Takemae,N.
EPI_ISL_141010		A/duck/Chiba/24-203-44/2012			Kageyama,T.; Fujisaki,S.; Takashita,E.; Xu,H.; Yamada,S.; Uchida,Y.; Neumann,G.; Saito,T.; Kawaoka,Y.; Tashiro,M.; Hikono,H.; Kanehira,K.; Takemae,N.
EPI_ISL_141008		A/duck/Tochigi/090206/2013			Kageyama,T.; Fujisaki,S.; Takashita,E.; Xu,H.; Yamada,S.; Uchida,Y.; Neumann,G.; Saito,T.; Kawaoka,Y.; Tashiro,M.; Hikono,H.; Kanehira,K.; Takemae,N.
EPI_ISL_141007		A/duck/Aichi/231108/2012			Kageyama,T.; Fujisaki,S.; Takashita,E.; Xu,H.; Yamada,S.; Uchida,Y.; Neumann,G.; Saito,T.; Kawaoka,Y.; Tashiro,M.; Hikono,H.; Kanehira,K.; Takemae,N.
EPI_ISL_141006		A/duck/Chiba/25-51-15/2013			Kageyama,T.; Fujisaki,S.; Takashita,E.; Xu,H.; Yamada,S.; Uchida,Y.; Neumann,G.; Saito,T.; Kawaoka,Y.; Tashiro,M.; Hikono,H.; Kanehira,K.; Takemae,N.
EPI_ISL_141005		A/duck/Gunma/466/2011			Kageyama,T.; Fujisaki,S.; Takashita,E.; Xu,H.; Yamada,S.; Uchida,Y.; Neumann,G.; Saito,T.; Kawaoka,Y.; Tashiro,M.; Hikono,H.; Kanehira,K.; Takemae,N.
EPI_ISL_140881		A/Fujian/1/2013			Weng,Y.; Zhang,Y.; Xie,J.; Huang,M.; Chen,W.; He,W.; Wu,B.; Wang,J.; Yang,S.; Zheng,K.; Yan,Y.
EPI_ISL_139501		A/chicken/Zhejiang/DTID-ZJU01/2013			Wu,H.; Wu,N.; Yao,H.; Chen,H.; Song,W.; Wang,P.; Zheng,M.; Lau,S.; Li,L.
EPI_ISL_139427		A/king eider/Alaska/44060-250/2006			Reeves,A.B.; Pearce,J.M.; Ramey,A.M.; Ely,C.R.; Schmutz,J.A.; Flint,P.L.; Derksen,D.V.; Ip,H.S.; Trust,K.A.
EPI_ISL_139418		A/emperor goose/Alaska/44063-061/2006			Reeves,A.B.; Pearce,J.M.; Ramey,A.M.; Ely,C.R.; Schmutz,J.A.; Flint,P.L.; Derksen,D.V.; Ip,H.S.; Trust,K.A.
EPI_ISL_132870		A/FPV/Dutch/1927			Wentworth,D.E.; Dugan,V.; Halpin,R.; Lin,X.; Wester,E.; Bera,J.; Ghedin,E.; Fedorova,N.; Tsitrin,T.; Stockwell,T.; Amedeo,P.; Bishop,B.; Edworthy,P.; Gupta,N.; Katzel,D.; Li,K.; Schobel,S.; Shrivastava,S.; Thovarai,V.; Wang,S.; Webster,R.; Krauss,S.; Bao,Y.; Sanders,R.; Dernovoy,D.; Kiryutin,B.; Lipman,D.J.; Tatusova,T.
EPI_ISL_132193		A/environment/Washington/NWRC186269-24/2007			Piaggio,A.J.; Shriner,S.A.; Vandalen,K.K.; Franklin,A.B.; Anderson,T.D.; Kolokotronis,S.O.; Piaggio,T.
EPI_ISL_132190		A/environment/Colorado/NWRC186223-18/2007			Piaggio,A.J.; Shriner,S.A.; Vandalen,K.K.; Franklin,A.B.; Anderson,T.D.; Kolokotronis,S.O.; Piaggio,T.
EPI_ISL_132181		A/environment/South Dakota/NWRC185706-06/2007			Piaggio,A.J.; Shriner,S.A.; Vandalen,K.K.; Franklin,A.B.; Anderson,T.D.; Kolokotronis,S.O.; Piaggio,T.
EPI_ISL_131127		A/duck/Mongolia/47/2012			Kida,H.; Sakoda,Y.; Okamatsu,M.; Hatamachi,J.
EPI_ISL_130360		A/goose/Nebraska/17097-4/2011			Killian,M.L.
EPI_ISL_129880		A/chicken/Jalisco/12283/2012			Suarez,D.L.; Kapczynski,D.R.; Pantin-Jackwood,M.; Spackman,E.; Ricardez,Y.; Gonzalez,S.; Swayne,D.E.
EPI_ISL_128317		A/Mexico/InDRE7218/2012			Barrera-Badillo,G.; Ramirez-Gonzalez,J.E.; Aparicio-Antonio,R.; Nunez-Garcia,T.; Arellano-Suarez,D.; Alcantara-Perez,P.A.; Rodriguez-Maldonado,A.P.; Rodriguez-Reyes,B.D.; Wong-Arambula,C.E.; Gonzalez-Duran,E.; Ortiz-Alcantara,J.M.; Diaz-Quinonez,J.A.; Reyes-Teran,G.; Vazquez-Perez,J.; Avila-Rios,S.; Lopez-Martinez,I.; Segura-Candelas,M.; Del Mazo-Lopez,J.C.; Serrano,S.; Nunez-Garcia,T.E.
EPI_ISL_124293		A/duck/Thailand/CU-10512C/2011			Chaiyawong,S.; Nonthabenjawan,N.; Bunpapong,N.; Boonyapisitsopa,S.; Jairak,W.; Wongphatcharachai,M.; Thanawongnuwech,R.; Amornsin,A.
EPI_ISL_124292		A/duck/Thailand/CU-LM7288T/2010			Chaiyawong,S.; Nonthabenjawan,N.; Bunpapong,N.; Boonyapisitsopa,S.; Jairak,W.; Wongphatcharachai,M.; Thanawongnuwech,R.; Amornsin,A.
EPI_ISL_124291		A/duck/Thailand/CU-10525T/2011			Chaiyawong,S.; Nonthabenjawan,N.; Bunpapong,N.; Boonyapisitsopa,S.; Jairak,W.; Wongphatcharachai,M.; Thanawongnuwech,R.; Amornsin,A.
EPI_ISL_124290		A/duck/Thailand/CU-LM7288C/2010			Chaiyawong,S.; Nonthabenjawan,N.; Bunpapong,N.; Boonyapisitsopa,S.; Jairak,W.; Wongphatcharachai,M.; Thanawongnuwech,R.; Amornsin,A.
EPI_ISL_124289		A/duck/Thailand/CU-10518C/2011			Chaiyawong,S.; Nonthabenjawan,N.; Bunpapong,N.; Boonyapisitsopa,S.; Jairak,W.; Wongphatcharachai,M.; Thanawongnuwech,R.; Amornsin,A.
EPI_ISL_124287		A/duck/Thailand/CU-LM7297T/2010			Chaiyawong,S.; Nonthabenjawan,N.; Bunpapong,N.; Boonyapisitsopa,S.; Jairak,W.; Wongphatcharachai,M.; Thanawongnuwech,R.; Amornsin,A.
EPI_ISL_124286		A/duck/Thailand/CU-LM7306T/2010			Chaiyawong,S.; Nonthabenjawan,N.; Bunpapong,N.; Boonyapisitsopa,S.; Jairak,W.; Wongphatcharachai,M.; Thanawongnuwech,R.; Amornsin,A.
EPI_ISL_124285		A/duck/Thailand/CU-LM7283C/2010			Chaiyawong,S.; Nonthabenjawan,N.; Bunpapong,N.; Boonyapisitsopa,S.; Jairak,W.; Wongphatcharachai,M.; Thanawongnuwech,R.; Amornsin,A.
EPI_ISL_124284		A/duck/Thailand/CU-LM7302T/2010			Chaiyawong,S.; Nonthabenjawan,N.; Bunpapong,N.; Boonyapisitsopa,S.; Jairak,W.; Wongphatcharachai,M.; Thanawongnuwech,R.; Amornsin,A.
EPI_ISL_124283		A/duck/Thailand/CU-9744C /2010			Chaiyawong,S.; Nonthabenjawan,N.; Bunpapong,N.; Boonyapisitsopa,S.; Jairak,W.; Wongphatcharachai,M.; Thanawongnuwech,R.; Amornsin,A.
EPI_ISL_124282		A/duck/Thailand/CU-10530T/2011			Chaiyawong,S.; Nonthabenjawan,N.; Bunpapong,N.; Boonyapisitsopa,S.; Jairak,W.; Wongphatcharachai,M.; Thanawongnuwech,R.; Amornsin,A.
EPI_ISL_124281		A/duck/Thailand/CU-10531T/2011			Chaiyawong,S.; Nonthabenjawan,N.; Bunpapong,N.; Boonyapisitsopa,S.; Jairak,W.; Wongphatcharachai,M.; Thanawongnuwech,R.; Amornsin,A.
EPI_ISL_124280		A/duck/Thailand/CU-LM7283T/2010			Chaiyawong,S.; Nonthabenjawan,N.; Bunpapong,N.; Boonyapisitsopa,S.; Jairak,W.; Wongphatcharachai,M.; Thanawongnuwech,R.; Amornsin,A.
EPI_ISL_124279		A/duck/Thailand/CU-10524C/2011			Chaiyawong,S.; Nonthabenjawan,N.; Bunpapong,N.; Boonyapisitsopa,S.; Jairak,W.; Wongphatcharachai,M.; Thanawongnuwech,R.; Amornsin,A.
EPI_ISL_124278		A/duck/Thailand/CU-LM7294T/2010			Chaiyawong,S.; Nonthabenjawan,N.; Bunpapong,N.; Boonyapisitsopa,S.; Jairak,W.; Wongphatcharachai,M.; Thanawongnuwech,R.; Amornsin,A.
EPI_ISL_124277		A/duck/Thailand/CU-LM7285C/2010			Chaiyawong,S.; Nonthabenjawan,N.; Bunpapong,N.; Boonyapisitsopa,S.; Jairak,W.; Wongphatcharachai,M.; Thanawongnuwech,R.; Amornsin,A.
EPI_ISL_124276		A/duck/Thailand/CU-LM7298T/2010			Chaiyawong,S.; Nonthabenjawan,N.; Bunpapong,N.; Boonyapisitsopa,S.; Jairak,W.; Wongphatcharachai,M.; Thanawongnuwech,R.; Amornsin,A.
EPI_ISL_124275		A/duck/Thailand/CU-10534C/2011			Chaiyawong,S.; Nonthabenjawan,N.; Bunpapong,N.; Boonyapisitsopa,S.; Jairak,W.; Wongphatcharachai,M.; Thanawongnuwech,R.; Amornsin,A.
EPI_ISL_124274		A/duck/Thailand/CU-LM7306C/2010			Chaiyawong,S.; Nonthabenjawan,N.; Bunpapong,N.; Boonyapisitsopa,S.; Jairak,W.; Wongphatcharachai,M.; Thanawongnuwech,R.; Amornsin,A.
EPI_ISL_124273		A/duck/Thailand/CU-LM7279T/2010			Chaiyawong,S.; Nonthabenjawan,N.; Bunpapong,N.; Boonyapisitsopa,S.; Jairak,W.; Wongphatcharachai,M.; Thanawongnuwech,R.; Amornsin,A.
EPI_ISL_124272		A/duck/Thailand/CU-9754C/2010			Chaiyawong,S.; Nonthabenjawan,N.; Bunpapong,N.; Boonyapisitsopa,S.; Jairak,W.; Wongphatcharachai,M.; Thanawongnuwech,R.; Amornsin,A.
EPI_ISL_124271		A/duck/Thailand/CU-LM7280C/2010			Chaiyawong,S.; Nonthabenjawan,N.; Bunpapong,N.; Boonyapisitsopa,S.; Jairak,W.; Wongphatcharachai,M.; Thanawongnuwech,R.; Amornsin,A.
EPI_ISL_124270		A/duck/Thailand/CU-LM7291C/2010			Chaiyawong,S.; Nonthabenjawan,N.; Bunpapong,N.; Boonyapisitsopa,S.; Jairak,W.; Wongphatcharachai,M.; Thanawongnuwech,R.; Amornsin,A.
EPI_ISL_124269		A/duck/Thailand/CU-LM7308T/2010			Chaiyawong,S.; Nonthabenjawan,N.; Bunpapong,N.; Boonyapisitsopa,S.; Jairak,W.; Wongphatcharachai,M.; Thanawongnuwech,R.; Amornsin,A.
EPI_ISL_124268		A/duck/Thailand/CU-LM7284C/2010			Chaiyawong,S.; Nonthabenjawan,N.; Bunpapong,N.; Boonyapisitsopa,S.; Jairak,W.; Wongphatcharachai,M.; Thanawongnuwech,R.; Amornsin,A.
EPI_ISL_124266		A/duck/Thailand/CU-10530C/2011			Chaiyawong,S.; Nonthabenjawan,N.; Bunpapong,N.; Boonyapisitsopa,S.; Jairak,W.; Wongphatcharachai,M.; Thanawongnuwech,R.; Amornsin,A.
EPI_ISL_124265		A/duck/Thailand/CU-LM7308C/2010			Chaiyawong,S.; Nonthabenjawan,N.; Bunpapong,N.; Boonyapisitsopa,S.; Jairak,W.; Wongphatcharachai,M.; Thanawongnuwech,R.; Amornsin,A.
EPI_ISL_124264		A/duck/Thailand/CU-10507T/2011			Chaiyawong,S.; Nonthabenjawan,N.; Bunpapong,N.; Boonyapisitsopa,S.; Jairak,W.; Wongphatcharachai,M.; Thanawongnuwech,R.; Amornsin,A.
EPI_ISL_124263		A/duck/Thailand/CU-LM7301T/2010			Chaiyawong,S.; Nonthabenjawan,N.; Bunpapong,N.; Boonyapisitsopa,S.; Jairak,W.; Wongphatcharachai,M.; Thanawongnuwech,R.; Amornsin,A.
EPI_ISL_124262		A/duck/Thailand/CU-LM7291T/2010			Chaiyawong,S.; Nonthabenjawan,N.; Bunpapong,N.; Boonyapisitsopa,S.; Jairak,W.; Wongphatcharachai,M.; Thanawongnuwech,R.; Amornsin,A.
EPI_ISL_123969		A/duck/Guangdong/1/1996			Jiao,P.; Wei,L.; Yuan,R.; Song,Y.; Cao,L.; Liao,M.
EPI_ISL_121330		A/environment/California/7451/2010			Wentworth,D.E.; Dugan,V.; Halpin,R.; Lin,X.; Bera,J.; Ghedin,E.; Fedorova,N.; Overton,L.; Tsitrin,T.; Stockwell,T.; Amedeo,P.; Bishop,B.; Chen,H.; Edworthy,P.; Gupta,N.; Katzel,D.; Li,K.; Schobel,S.; Shrivastava,S.; Thovarai,V.; Wang,S.; Boyce,W.M.; Goldstein,T.; Girard,Y.; Lindsay,L.; Plancarte,M.; Bao,Y.; Sanders,R.; Dernovoy,D.; Kiryutin,B.; Lipman,D.J.; Tatusova,T.
EPI_ISL_99346		A/mallard/Alberta/22/2001			The NIAID Influenza Genome Sequencing Consortium
EPI_ISL_99345		A/mallard/Alberta/27/2001			The NIAID Influenza Genome Sequencing Consortium
EPI_ISL_95383		A/mallard/Missouri/220/2009			The NIAID Influenza Genome Sequencing Consortium
EPI_ISL_94986		A/red knot/Sweden/1/2004			Fouchier,R.A.M.
EPI_ISL_94984		A/mallard/Sweden/65/2003			Fouchier,R.A.M.
EPI_ISL_94953		A/duck/Werribee/2563/2007			Hurt,A.C.
EPI_ISL_94206		A/northern shoveler/California/HKWF1372C/2007			The NIAID Influenza Genome Sequencing Consortium
EPI_ISL_94134		A/chicken/New York/16326-3/2005			The NIAID Influenza Genome Sequencing Consortium
EPI_ISL_94132		A/environment/New York/3181-4/2006			The NIAID Influenza Genome Sequencing Consortium
EPI_ISL_94130		A/chicken/New York/23164-4/2005			The NIAID Influenza Genome Sequencing Consortium
EPI_ISL_94123		A/chicken/New York/31621-6/2005			The NIAID Influenza Genome Sequencing Consortium
EPI_ISL_94117		A/environment/New York/63806-3/2005			The NIAID Influenza Genome Sequencing Consortium
EPI_ISL_94114		A/chicken/New York/79672/2005			The NIAID Influenza Genome Sequencing Consortium
EPI_ISL_94109		A/environment/New York/19495-1/2006			The NIAID Influenza Genome Sequencing Consortium
EPI_ISL_94077		A/chicken/Italy/1391/1999			The NIAID Influenza Genome Sequencing Consortium
EPI_ISL_94076		A/chicken/Italy/4616/2003			The NIAID Influenza Genome Sequencing Consortium
EPI_ISL_94075		A/turkey/Italy/8534/2002			The NIAID Influenza Genome Sequencing Consortium
EPI_ISL_93036		A/chicken/Abbottabad/NARC-2419/2005			Rashid,S.; Abbas,M.A.; Siddique,N.; Ahmed,Z.; Naeem,K.; Dundon,W.G.; Capua,I.
EPI_ISL_93035		A/chicken/Mansehra/NARC-1282/2004			Rashid,S.; Abbas,M.A.; Siddique,N.; Ahmed,Z.; Naeem,K.; Dundon,W.G.; Capua,I.
EPI_ISL_93034		A/chicken/Mansehra/NARC-214/2004			Rashid,S.; Abbas,M.A.; Siddique,N.; Ahmed,Z.; Naeem,K.; Dundon,W.G.; Capua,I.
EPI_ISL_93033		A/chicken/Mansehra/NARC-74/2004			Rashid,S.; Abbas,M.A.; Siddique,N.; Ahmed,Z.; Naeem,K.; Dundon,W.G.; Capua,I.
EPI_ISL_93032		A/chicken/Murree/NARC-70/2004			Rashid,S.; Abbas,M.A.; Siddique,N.; Ahmed,Z.; Naeem,K.; Dundon,W.G.; Capua,I.
EPI_ISL_89935		A/duck/Hubei/126/1985			He,X.; Tang,S.; Li,Y.; Kou,Z.; Wu,Y.; Chen,S.; Li,T.
EPI_ISL_89157		A/equine/Prague/2/1956			The NIAID Influenza Genome Sequencing Consortium
EPI_ISL_87505		A/environment/Maryland/1626/2006			The NIAID Influenza Genome Sequencing Consortium
EPI_ISL_85566		A/swine/KU/16/2001			Kwon,Ty.; Lee,Ss.; Kim,Cy.; Shin,Jy.; Sunwoo,Sy.; Lyoo,Y.S.
EPI_ISL_85270		A/northern pintail/Interior Alaska/8MP0262R2/2008			The NIAID Influenza Genome Sequencing Consortium
EPI_ISL_85183		A/environment/Indiana/08OS2885/2008			The NIAID Influenza Genome Sequencing Consortium
EPI_ISL_85181		A/mallard/Wisconsin/08OS2844/2008			The NIAID Influenza Genome Sequencing Consortium
EPI_ISL_85172		A/northern shoveler/Mississippi/09OS643/2009			The NIAID Influenza Genome Sequencing Consortium
EPI_ISL_85159		A/American green-winged teal/Mississippi/09OS046/2009			The NIAID Influenza Genome Sequencing Consortium
EPI_ISL_85107		A/mallard/Interior Alaska/6MP0984/2006			The NIAID Influenza Genome Sequencing Consortium
EPI_ISL_84571		A/mallard/Sweden/95/2005			The NIAID Influenza Genome Sequencing Consortium
EPI_ISL_84564		A/mallard/Netherlands/9/2005			The NIAID Influenza Genome Sequencing Consortium
EPI_ISL_84550		A/northern shoveler/California/JN1447/2007			The NIAID Influenza Genome Sequencing Consortium
EPI_ISL_83507		A/northern shoveler/California/44287-364/2007			The NIAID Influenza Genome Sequencing Consortium
EPI_ISL_83506		A/northern shoveler/California/28327/2007			The NIAID Influenza Genome Sequencing Consortium
EPI_ISL_83505		A/American green-winged teal/California/44287-305/2007			The NIAID Influenza Genome Sequencing Consortium
EPI_ISL_83503		A/northern shoveler/California/44287-179/2007			The NIAID Influenza Genome Sequencing Consortium
EPI_ISL_83502		A/northern shoveler/California/27985/2007			The NIAID Influenza Genome Sequencing Consortium
EPI_ISL_83501		A/northern shoveler/California/44287-164/2007			The NIAID Influenza Genome Sequencing Consortium
EPI_ISL_83498		A/American green-winged teal/California/44287-084/2007			The NIAID Influenza Genome Sequencing Consortium
EPI_ISL_83493		A/northern shoveler/Washington/44249-783/2006			The NIAID Influenza Genome Sequencing Consortium
EPI_ISL_82510		A/northern shoveler/Washington/44249-752/2006			The NIAID Influenza Genome Sequencing Consortium
EPI_ISL_82509		A/northern shoveler/Washington/44249-749/2006			The NIAID Influenza Genome Sequencing Consortium
EPI_ISL_82505		A/northern shoveler/Washington/44249-664/2006			The NIAID Influenza Genome Sequencing Consortium
EPI_ISL_82504		A/American green-winged teal/California/44242-906/2007			The NIAID Influenza Genome Sequencing Consortium
EPI_ISL_82503		A/American green-winged teal/California/28228/2007			The NIAID Influenza Genome Sequencing Consortium
EPI_ISL_82500		A/northern shoveler/California/27820/2007			The NIAID Influenza Genome Sequencing Consortium
EPI_ISL_82497		A/American coot/California/20116-002/2007			The NIAID Influenza Genome Sequencing Consortium
EPI_ISL_82488		A/northern shoveler/Washington/44249-690/2006			The NIAID Influenza Genome Sequencing Consortium
EPI_ISL_82476		A/chicken/NY/119055-7/2001			Tsukamoto,K.; Shishido,M.
EPI_ISL_82475		A/chicken/Chile/184240-2/2002			Tsukamoto,K.; Shishido,M.
EPI_ISL_81851		A/mallard/Alaska/44430-125/2008			Pearce,J.M.; Reeves,A.B.; Hupp,J.W.; Ip,H.S.
EPI_ISL_81841		A/mallard/Alaska/44187-130/2006			Pearce,J.M.; Reeves,A.B.; Hupp,J.W.; Ip,H.S.
EPI_ISL_81855		A/mallard/Alaska/44430-052/2008			Pearce,J.M.; Reeves,A.B.; Hupp,J.W.; Ip,H.S.
EPI_ISL_81840		A/mallard/Alaska/44300-075/2007			Pearce,J.M.; Reeves,A.B.; Hupp,J.W.; Ip,H.S.
EPI_ISL_81041		A/sanderling/New Jersey/125/2006			Kim,L.M.; Scott,M.A.; Suarez,D.L.; Spackman,E.; Swayne,D.E.; Stallknecht,D.E.; Afonso,C.L.
EPI_ISL_81040		A/red knot/New Jersey/96/2006			Kim,L.M.; Scott,M.A.; Suarez,D.L.; Spackman,E.; Swayne,D.E.; Stallknecht,D.E.; Afonso,C.L.
EPI_ISL_81044		A/ruddy turnstone/New Jersey/224/2006			Kim,L.M.; Scott,M.A.; Suarez,D.L.; Spackman,E.; Swayne,D.E.; Stallknecht,D.E.; Afonso,C.L.
EPI_ISL_81039		A/ruddy turnstone/New Jersey/171/2006			Kim,L.M.; Scott,M.A.; Suarez,D.L.; Spackman,E.; Swayne,D.E.; Stallknecht,D.E.; Afonso,C.L.
EPI_ISL_80592		A/goose/Czech Republic/1848-T14/2009			Nagy,A.; Vostinakova,V.; Pirchanova,Z.; Cernikova,L.; Mikulcova,H.; Hornickova,J.
EPI_ISL_90911		A/Netherlands/306/03	Adam Meijer (National Institute for Public Health and the Environment (RIVM))	National Institute for Public Health and the Environment (RIVM)	Meijer,A; Jonges,M; Fouchier,RAM	National Institute for Public Health and the Environment (RIVM)
EPI_ISL_90910		A/Netherlands/305/03	Adam Meijer (National Institute for Public Health and the Environment (RIVM))	National Institute for Public Health and the Environment (RIVM)	Meijer,A; Jonges,M; Fouchier,RAM	National Institute for Public Health and the Environment (RIVM)
EPI_ISL_90909		A/Netherlands/304/03	Adam Meijer (National Institute for Public Health and the Environment (RIVM))	National Institute for Public Health and the Environment (RIVM)	Meijer,A; Jonges,M; Fouchier,RAM	National Institute for Public Health and the Environment (RIVM)
EPI_ISL_90908		A/Netherlands/303/03	Adam Meijer (National Institute for Public Health and the Environment (RIVM))	National Institute for Public Health and the Environment (RIVM)	Meijer,A; Jonges,M; Fouchier,RAM	National Institute for Public Health and the Environment (RIVM)
EPI_ISL_90907		A/Netherlands/302/03	Adam Meijer (National Institute for Public Health and the Environment (RIVM))	National Institute for Public Health and the Environment (RIVM)	Meijer,A; Jonges,M; Fouchier,RAM	National Institute for Public Health and the Environment (RIVM)
EPI_ISL_90906		A/Netherlands/301/03	Adam Meijer (National Institute for Public Health and the Environment (RIVM))	National Institute for Public Health and the Environment (RIVM)	Meijer,A; Jonges,M; Fouchier,RAM	National Institute for Public Health and the Environment (RIVM)
EPI_ISL_90905		A/Netherlands/300/03	Adam Meijer (National Institute for Public Health and the Environment (RIVM))	National Institute for Public Health and the Environment (RIVM)	Meijer,A; Jonges,M; Fouchier,RAM	National Institute for Public Health and the Environment (RIVM)
EPI_ISL_90904		A/Netherlands/299/03	Adam Meijer (National Institute for Public Health and the Environment (RIVM))	National Institute for Public Health and the Environment (RIVM)	Meijer,A; Jonges,M; Fouchier,RAM	National Institute for Public Health and the Environment (RIVM)
EPI_ISL_90903		A/Netherlands/298/03	Adam Meijer (National Institute for Public Health and the Environment (RIVM))	National Institute for Public Health and the Environment (RIVM)	Meijer,A; Jonges,M; Fouchier,RAM	National Institute for Public Health and the Environment (RIVM)
EPI_ISL_90902		A/Netherlands/297/03	Adam Meijer (National Institute for Public Health and the Environment (RIVM))	National Institute for Public Health and the Environment (RIVM)	Meijer,A; Jonges,M; Fouchier,RAM	National Institute for Public Health and the Environment (RIVM)
EPI_ISL_90901		A/Netherlands/296/03	Adam Meijer (National Institute for Public Health and the Environment (RIVM))	National Institute for Public Health and the Environment (RIVM)	Meijer,A; Jonges,M; Fouchier,RAM	National Institute for Public Health and the Environment (RIVM)
EPI_ISL_90900		A/Netherlands/295/03	Adam Meijer (National Institute for Public Health and the Environment (RIVM))	National Institute for Public Health and the Environment (RIVM)	Meijer,A; Jonges,M; Fouchier,RAM	National Institute for Public Health and the Environment (RIVM)
EPI_ISL_90899		A/Netherlands/293/03	Adam Meijer (National Institute for Public Health and the Environment (RIVM))	National Institute for Public Health and the Environment (RIVM)	Meijer,A; Jonges,M; Fouchier,RAM	National Institute for Public Health and the Environment (RIVM)
EPI_ISL_90898		A/Netherlands/231/03	Adam Meijer (National Institute for Public Health and the Environment (RIVM))	National Institute for Public Health and the Environment (RIVM)	Meijer,A; Jonges,M; Fouchier,RAM	National Institute for Public Health and the Environment (RIVM)
EPI_ISL_90897		A/Netherlands/230/03	Adam Meijer (National Institute for Public Health and the Environment (RIVM))	National Institute for Public Health and the Environment (RIVM)	Meijer,A; Jonges,M; Fouchier,RAM	National Institute for Public Health and the Environment (RIVM)
EPI_ISL_90896		A/Netherlands/292/03	Adam Meijer (National Institute for Public Health and the Environment (RIVM))	National Institute for Public Health and the Environment (RIVM)	Meijer,A; Jonges,M; Fouchier,RAM	National Institute for Public Health and the Environment (RIVM)
EPI_ISL_90895		A/Netherlands/085/03	Adam Meijer (National Institute for Public Health and the Environment (RIVM))	National Institute for Public Health and the Environment (RIVM)	Meijer,A; Jonges,M; Fouchier,RAM	National Institute for Public Health and the Environment (RIVM)
EPI_ISL_90894		A/Netherlands/070/03	Adam Meijer (National Institute for Public Health and the Environment (RIVM))	National Institute for Public Health and the Environment (RIVM)	Meijer,A; Jonges,M; Fouchier,RAM	National Institute for Public Health and the Environment (RIVM)
EPI_ISL_90893		A/Netherlands/132/03	Adam Meijer (National Institute for Public Health and the Environment (RIVM))	National Institute for Public Health and the Environment (RIVM)	Meijer,A; Jonges,M; Fouchier,RAM	National Institute for Public Health and the Environment (RIVM)
EPI_ISL_90892		A/Netherlands/131/03	Adam Meijer (National Institute for Public Health and the Environment (RIVM))	National Institute for Public Health and the Environment (RIVM)	Meijer,A; Jonges,M; Fouchier,RAM	National Institute for Public Health and the Environment (RIVM)
EPI_ISL_90891		A/Netherlands/130/03	Adam Meijer (National Institute for Public Health and the Environment (RIVM))	National Institute for Public Health and the Environment (RIVM)	Meijer,A; Jonges,M; Fouchier,RAM	National Institute for Public Health and the Environment (RIVM)
EPI_ISL_90890		A/Netherlands/129/03	Adam Meijer (National Institute for Public Health and the Environment (RIVM))	National Institute for Public Health and the Environment (RIVM)	Meijer,A; Jonges,M; Fouchier,RAM	National Institute for Public Health and the Environment (RIVM)
EPI_ISL_90889		A/Netherlands/128/03	Adam Meijer (National Institute for Public Health and the Environment (RIVM))	National Institute for Public Health and the Environment (RIVM)	Meijer,A; Jonges,M; Fouchier,RAM	National Institute for Public Health and the Environment (RIVM)
EPI_ISL_90888		A/Netherlands/124/03	Adam Meijer (National Institute for Public Health and the Environment (RIVM))	National Institute for Public Health and the Environment (RIVM)	Meijer,A; Jonges,M; Fouchier,RAM	National Institute for Public Health and the Environment (RIVM)
EPI_ISL_90887		A/Netherlands/123/03	Adam Meijer (National Institute for Public Health and the Environment (RIVM))	National Institute for Public Health and the Environment (RIVM)	Meijer,A; Jonges,M; Fouchier,RAM	National Institute for Public Health and the Environment (RIVM)
EPI_ISL_90886		A/Netherlands/122/03	Adam Meijer (National Institute for Public Health and the Environment (RIVM))	National Institute for Public Health and the Environment (RIVM)	Meijer,A; Jonges,M; Fouchier,RAM	National Institute for Public Health and the Environment (RIVM)
EPI_ISL_90885		A/Netherlands/121/03	Adam Meijer (National Institute for Public Health and the Environment (RIVM))	National Institute for Public Health and the Environment (RIVM)	Meijer,A; Jonges,M; Fouchier,RAM	National Institute for Public Health and the Environment (RIVM)
EPI_ISL_90884		A/Netherlands/120/03	Adam Meijer (National Institute for Public Health and the Environment (RIVM))	National Institute for Public Health and the Environment (RIVM)	Meijer,A; Jonges,M; Fouchier,RAM	National Institute for Public Health and the Environment (RIVM)
EPI_ISL_90883		A/Netherlands/118/03	Adam Meijer (National Institute for Public Health and the Environment (RIVM))	National Institute for Public Health and the Environment (RIVM)	Meijer,A; Jonges,M; Fouchier,RAM	National Institute for Public Health and the Environment (RIVM)
EPI_ISL_90882		A/Netherlands/086/03	Adam Meijer (National Institute for Public Health and the Environment (RIVM))	National Institute for Public Health and the Environment (RIVM)	Meijer,A; Jonges,M; Fouchier,RAM	National Institute for Public Health and the Environment (RIVM)
EPI_ISL_90881		A/Netherlands/126/03	Adam Meijer (National Institute for Public Health and the Environment (RIVM))	National Institute for Public Health and the Environment (RIVM)	Meijer,A; Jonges,M; Fouchier,RAM	National Institute for Public Health and the Environment (RIVM)
EPI_ISL_90880		A/Netherlands/084/03	Adam Meijer (National Institute for Public Health and the Environment (RIVM))	National Institute for Public Health and the Environment (RIVM)	Meijer,A; Jonges,M; Fouchier,RAM	National Institute for Public Health and the Environment (RIVM)
EPI_ISL_90879		A/Netherlands/082/03	Adam Meijer (National Institute for Public Health and the Environment (RIVM))	National Institute for Public Health and the Environment (RIVM)	Meijer,A; Jonges,M; Fouchier,RAM	National Institute for Public Health and the Environment (RIVM)
EPI_ISL_90878		A/Netherlands/081/03	Adam Meijer (National Institute for Public Health and the Environment (RIVM))	National Institute for Public Health and the Environment (RIVM)	Meijer,A; Jonges,M; Fouchier,RAM	National Institute for Public Health and the Environment (RIVM)
EPI_ISL_90877		A/Netherlands/080/03	Adam Meijer (National Institute for Public Health and the Environment (RIVM))	National Institute for Public Health and the Environment (RIVM)	Meijer,A; Jonges,M; Fouchier,RAM	National Institute for Public Health and the Environment (RIVM)
EPI_ISL_90876		A/Netherlands/079/03	Adam Meijer (National Institute for Public Health and the Environment (RIVM))	National Institute for Public Health and the Environment (RIVM)	Meijer,A; Jonges,M; Fouchier,RAM	National Institute for Public Health and the Environment (RIVM)
EPI_ISL_90875		A/Netherlands/078/03	Adam Meijer (National Institute for Public Health and the Environment (RIVM))	National Institute for Public Health and the Environment (RIVM)	Meijer,A; Jonges,M; Fouchier,RAM	National Institute for Public Health and the Environment (RIVM)
EPI_ISL_90874		A/Netherlands/076/03	Adam Meijer (National Institute for Public Health and the Environment (RIVM))	National Institute for Public Health and the Environment (RIVM)	Meijer,A; Jonges,M; Fouchier,RAM	National Institute for Public Health and the Environment (RIVM)
EPI_ISL_90873		A/Netherlands/075/03	Adam Meijer (National Institute for Public Health and the Environment (RIVM))	National Institute for Public Health and the Environment (RIVM)	Meijer,A; Jonges,M; Fouchier,RAM	National Institute for Public Health and the Environment (RIVM)
EPI_ISL_90872		A/Netherlands/074/03	Adam Meijer (National Institute for Public Health and the Environment (RIVM))	National Institute for Public Health and the Environment (RIVM)	Meijer,A; Jonges,M; Fouchier,RAM	National Institute for Public Health and the Environment (RIVM)
EPI_ISL_90871		A/Netherlands/072/03	Adam Meijer (National Institute for Public Health and the Environment (RIVM))	National Institute for Public Health and the Environment (RIVM)	Meijer,A; Jonges,M; Fouchier,RAM	National Institute for Public Health and the Environment (RIVM)
EPI_ISL_90870		A/Netherlands/071/03	Adam Meijer (National Institute for Public Health and the Environment (RIVM))	National Institute for Public Health and the Environment (RIVM)	Meijer,A; Jonges,M; Fouchier,RAM	National Institute for Public Health and the Environment (RIVM)
EPI_ISL_144746		A/Environment/Huzhou/C291-30/2013	Hao Fangyuan (Jiangsu University)	Jiangsu University	Han, J. ; Wang, L. ; Liu, J. ; Jin, M. ; Zhang, C. ; Lan, K	Huzhou Center for Disease Control and Prevention
EPI_ISL_144745		A/Environment/Huzhou/C291-29/2013	Hao Fangyuan (Jiangsu University)	Jiangsu University	Han, J. ; Wang, L. ; Liu, J. ; Jin, M. ; Zhang, C. ; Lan, K	Huzhou Center for Disease Control and Prevention
EPI_ISL_144743		A/Environment/Huzhou/C291-20/2013	Hao Fangyuan (Jiangsu University)	Jiangsu University	Han, J. ; Wang, L. ; Liu, J. ; Jin, M. ; Zhang, C. ; Lan, K	Huzhou Center for Disease Control and Prevention
EPI_ISL_144742		A/Environment/Huzhou/C291-11/2013	Hao Fangyuan (Jiangsu University)	Jiangsu University	Han, J. ; Wang, L. ; Liu, J. ; Jin, M. ; Zhang, C. ; Lan, K	Huzhou Center for Disease Control and Prevention
EPI_ISL_144740		A/Huzhou/6/2013	Hao Fangyuan (Jiangsu University)	Jiangsu University	Han, J. ; Wang, L. ; Liu, J. ; Jin, M. ; Zhang, C. ; Lan, K	Huzhou Center for Disease Control and Prevention
EPI_ISL_144739		A/Environment/Huzhou/C291-9/2013	Hao Fangyuan (Jiangsu University)	Jiangsu University	Han, J. ; Wang, L. ; Liu, J. ; Jin, M. ; Zhang, C. ; Lan, K	Huzhou Center for Disease Control and Prevention
EPI_ISL_144734		A/Chicken/Huzhou/C57-15/2013	Hao Fangyuan (Jiangsu University)	Jiangsu University	Han, J. ; Wang, L. ; Liu, J. ; Jin, M. ; Zhang, C. ; Lan, K	Huzhou Center for Disease Control and Prevention
EPI_ISL_144728		A/Chicken/Huzhou/C56-7/2013	Hao Fangyuan (Jiangsu University)	Jiangsu University	Han, J. ; Wang, L. ; Liu, J. ; Jin, M. ; Zhang, C. ; Lan, K	Huzhou Center for Disease Control and Prevention
EPI_ISL_144726		A/Chicken/Huzhou/C56-4/2013	Hao Fangyuan (Jiangsu University)	Jiangsu University	Han, J. ; Wang, L. ; Liu, J. ; Jin, M. ; Zhang, C. ; Lan, K	Huzhou Center for Disease Control and Prevention
EPI_ISL_144724		A/Chicken/Huzhou/C56-28/2013	Hao Fangyuan (Jiangsu University)	Jiangsu University	Han, J. ; Wang, L. ; Liu, J. ; Jin, M. ; Zhang, C. ; Lan, K	Huzhou Center for Disease Control and Prevention
EPI_ISL_144723		A/Chicken/Huzhou/C56-27/2013	Hao Fangyuan (Jiangsu University)	Jiangsu University	Han, J. ; Wang, L. ; Liu, J. ; Jin, M. ; Zhang, C. ; Lan, K	Huzhou Center for Disease Control and Prevention
EPI_ISL_144722		A/Chicken/Huzhou/C56-22/2013	Hao Fangyuan (Jiangsu University)	Jiangsu University	Han, J. ; Wang, L. ; Liu, J. ; Jin, M. ; Zhang, C. ; Lan, K	Huzhou Center for Disease Control and Prevention
EPI_ISL_144718		A/Chicken/Huzhou/C56-16/2013	Hao Fangyuan (Jiangsu University)	Jiangsu University	Han, J. ; Wang, L. ; Liu, J. ; Jin, M. ; Zhang, C. ; Lan, K	Huzhou Center for Disease Control and Prevention
EPI_ISL_144717		A/Chicken/Huzhou/C56-13/2013	Hao Fangyuan (Jiangsu University)	Jiangsu University	Han, J. ; Wang, L. ; Liu, J. ; Jin, M. ; Zhang, C. ; Lan, K	Huzhou Center for Disease Control and Prevention
EPI_ISL_144716		A/Chicken/Huzhou/C56-12/2013	Hao Fangyuan (Jiangsu University)	Jiangsu University	Han, J. ; Wang, L. ; Liu, J. ; Jin, M. ; Zhang, C. ; Lan, K	Huzhou Center for Disease Control and Prevention
EPI_ISL_144715		A/Chicken/Huzhou/C56-1/2013	Hao Fangyuan (Jiangsu University)	Jiangsu University	Han, J. ; Wang, L. ; Liu, J. ; Jin, M. ; Zhang, C. ; Lan, K	Huzhou Center for Disease Control and Prevention
EPI_ISL_144711		A/Huzhou/10/2013	Hao Fangyuan (Jiangsu University)	Jiangsu University	Han, J. ; Wang, L. ; Liu, J. ; Jin, M. ; Zhang, C. ; Lan, K	Huzhou Center for Disease Control and Prevention
EPI_ISL_144699		A/Huzhou/1/2013	Hao Fangyuan (Jiangsu University)	Jiangsu University	Han, J. ; Wang, L. ; Liu, J. ; Jin, M. ; Zhang, C. ; Lan, K	Huzhou Center for Disease Control and Prevention
EPI_ISL_144709		A/Environment/Huzhou/C357/2013	Hao Fangyuan (Jiangsu University)	Jiangsu University	Han, J. ; Wang, L. ; Liu, J. ; Jin, M. ; Zhang, C. ; Lan, K	Huzhou Center for Disease Control and Prevention
EPI_ISL_144706		A/Chicken/Huzhou/C72/2013	Hao Fangyuan (Jiangsu University)	Jiangsu University	Han, J. ; Wang, L. ; Liu, J. ; Jin, M. ; Zhang, C. ; Lan, K	Huzhou Center for Disease Control and Prevention
EPI_ISL_144705		A/Chicken/Huzhou/C54/2013	Hao Fangyuan (Jiangsu University)	Jiangsu University	Han, J. ; Wang, L. ; Liu, J. ; Jin, M. ; Zhang, C. ; Lan, K	Huzhou Center for Disease Control and Prevention
EPI_ISL_141856		A/Shanghai/4664T/2013(H7N9)	zhenghong yuan (Shanghai Public Health Clinical Center)	Shanghai Public Health Clinical Center		Shanghai public health clinical center
EPI_ISL_142045		A/Shanghai/Patient3/2013	Pei Hao (Institut Pasteur of Shanghai, CAS)	Institut Pasteur of Shanghai, CAS		Shanghai public health clinical center
EPI_ISL_142043		A/Shanghai/Patient4/2013	Pei Hao (Institut Pasteur of Shanghai, CAS)	Institut Pasteur of Shanghai, CAS		Shanghai public health clinical center
EPI_ISL_142041		A/Shanghai/Patient2/2013	Pei Hao (Institut Pasteur of Shanghai, CAS)	Institut Pasteur of Shanghai, CAS		Shanghai public health clinical center
EPI_ISL_141911		A/Shanghai/patient1/2013	Pei Hao (Institut Pasteur of Shanghai, CAS)	Institut Pasteur of Shanghai, CAS	Yunwen, Hu; Zhenghong, Yuan	Shanghai public health clinical center
EPI_ISL_139496		A/chicken/Jiangsu/K89/2013	Jiming Chen (China Animal Health and Epidemiology Center (CAHEC))	China Animal Health and Epidemiology Center (CAHEC)		China Animal Health and Epidemiology Center, CAHEC
EPI_ISL_139495		A/chicken/Jiangsu/K27/2013	Jiming Chen (China Animal Health and Epidemiology Center (CAHEC))	China Animal Health and Epidemiology Center (CAHEC)	Chen, J; Liu, L.; Zhuang, Q.; Hou, G.; Li, J.; Jiang, W.; Wang, K.	China Animal Health and Epidemiology Center, CAHEC
EPI_ISL_139653		A/Zhejiang/2/2013	Yi Sun (Zhejiang Provincial Center for Disease Control and Prevention)	Zhejiang Provincial Center for Disease Control and Prevention	Sun, Y; Zhang, YJ	Zhejiang Provincial Center for Disease Control and Prevention	ZJ-201304002
EPI_ISL_139652		A/Zhejiang/1/2013	Yi Sun (Zhejiang Provincial Center for Disease Control and Prevention)	Zhejiang Provincial Center for Disease Control and Prevention	Sun, Y; Zhang, YJ	Zhejiang Provincial Center for Disease Control and Prevention	ZJ-201304001
EPI_ISL_143663		A/Nanjing/3/2013	Lunbiao Cui (Jiangsu Provincial Center for Disease Control & Prevention)	Jiangsu Provincial Center for Disease Control & Prevention		Jiangsu Provincial Center for Disease Control and Prevention
EPI_ISL_143658		A/Nanjing/f0874/2013	Lunbiao Cui (Jiangsu Provincial Center for Disease Control & Prevention)	Jiangsu Provincial Center for Disease Control & Prevention		Jiangsu Provincial Center for Disease Control and Prevention
EPI_ISL_141601		A/Nanjing/M2/2013	Lunbiao Cui (Jiangsu Provincial Center for Disease Control & Prevention)	Jiangsu Provincial Center for Disease Control & Prevention		Jiangsu Provincial Center for Disease Control and Prevention
EPI_ISL_141776		A/Hangzhou/327/2013	Jun Li (Hangzhou Center for Disease Control and Prevention )	Hangzhou Center for Disease Control and Prevention	Li,J;Jin,T;Yu,XF;Pu,XY;Liu,J;Pan,JC	Hangzhou Center for Disease Control and Prevention
EPI_ISL_141775		A/Hangzhou/254/2013	Jun Li (Hangzhou Center for Disease Control and Prevention )	Hangzhou Center for Disease Control and Prevention	Li,J;Jin,T;Yu,XF;Pu,XY;Liu,J;Pan,JC	Hangzhou Center for Disease Control and Prevention
EPI_ISL_139908		A/environment/Hangzhou/109-1/2013(H7N9)	Jun Li (Hangzhou Center for Disease Control and Prevention )	Hangzhou Center for Disease Control and Prevention	Li,J;Yu,XF;Pu,XY;Xie,L;Sun,YX;Xiao,HX;Wang,FJ;Din,H;Wu,Y;Liu,D;Zhao,GQ;Liu,J;Pan,JC	Hangzhou Center for Disease Control and Prevention
EPI_ISL_139907		A/chicken/Hangzhou/50-1/2013(H7N9)	Jun Li (Hangzhou Center for Disease Control and Prevention )	Hangzhou Center for Disease Control and Prevention	Li,J;Yu,XF;Pu,XY;Xie,L;Sun,YX;Xiao,HX;Wang,FJ;Din,H;Wu,Y;Liu,D;Zhao,GQ;Liu,J;Pan,JC	Hangzhou Center for Disease Control and Prevention
EPI_ISL_139906		A/chicken/Hangzhou/48-1/2013(H7N9)	Jun Li (Hangzhou Center for Disease Control and Prevention )	Hangzhou Center for Disease Control and Prevention	Li,J;Yu,XF;Pu,XY;Xie,L;Sun,YX;Xiao,HX;Wang,FJ;Din,H;Wu,Y;Liu,D;Zhao,GQ;Liu,J;Pan,JC	Hangzhou Center for Disease Control and Prevention
EPI_ISL_139905		A/environment/Hangzhou/37/2013	Jun Li (Hangzhou Center for Disease Control and Prevention )	Hangzhou Center for Disease Control and Prevention	Li,J;Yu,XF;Pu,XY;Xie,L;Sun,YX;Xiao,HX;Wang,FJ;Din,H;Wu,Y;Liu,D;Zhao,GQ;Liu,J;Pan,JC	Hangzhou Center for Disease Control and Prevention
EPI_ISL_139904		A/Hangzhou/173/2013	Jun Li (Hangzhou Center for Disease Control and Prevention )	Hangzhou Center for Disease Control and Prevention	Li,J;Yu,XF;Pu,XY;Xie,L;Sun,YX;Xiao,HX;Wang,FJ;Din,H;Wu,Y;Liu,D;Zhao,GQ;Liu,J;Pan,JC	Hangzhou Center for Disease Control and Prevention
EPI_ISL_139903		A/Hangzhou/169/2013	Jun Li (Hangzhou Center for Disease Control and Prevention )	Hangzhou Center for Disease Control and Prevention	Li,J;Yu,XF;Pu,XY;Xie,L;Sun,YX;Xiao,HX;Wang,FJ;Din,H;Wu,Y;Liu,D;Zhao,GQ;Liu,J;Pan,JC	Hangzhou Center for Disease Control and Prevention
EPI_ISL_139500		A/environment/Hangzhou/34-1/2013(H7N9)	Di Liu (Institute of Microbiology, Chinese Academy of Sciences)	Hangzhou Center for Disease Control and Prevention	Jing-Cao, Pan	Hangzhou Center for Disease Control and Prevention
EPI_ISL_99642		A/duck/Turkey/55/Cetinkaya/49/2006	Amanda Hanna (Animal and Plant Health Agency (APHA) / Virology Department)	Animal and Plant Health Agency (APHA)	'Collins,S; Russell,C; Focosi-Snyman,R; Essen,S; Shell,W; Akcadag,B; Iyisan,S; Unsal Baca,A; Reid,S; Manvell,R; Banks,J'	Pendik Veterinary Control and Research Institute	55 Cetinkaya 49
EPI_ISL_144702		A/Huzhou/5/2013	Hao Fangyuan (Jiangsu University)	Jiangsu University	Han, J. ; Wang, L. ; Liu, J. ; Jin, M. ; Zhang, C. ; Lan, K	Chiba Prefectural Institute of Public Health
EPI_ISL_144701		A/Huzhou/4/2013	Hao Fangyuan (Jiangsu University)	Jiangsu University	Han, J. ; Wang, L. ; Liu, J. ; Jin, M. ; Zhang, C. ; Lan, K	Chiba Prefectural Institute of Public Health
EPI_ISL_144700		A/Huzhou/3/2013	Hao Fangyuan (Jiangsu University)	Jiangsu University	Han, J. ; Wang, L. ; Liu, J. ; Jin, M. ; Zhang, C. ; Lan, K	Chiba Prefectural Institute of Public Health
EPI_ISL_139251		A/duck/Vietnam/NCVD-197/2009	Yunho Jang (Centers for Disease Control and Prevention / WHO Collaborating Center for Surveillance, Epidemiology and Control of Influenza, Influenza Division)	Centers for Disease Control and Prevention		National Centre of Veterinary Diagnostics	NCVD-09-197 DUCK
EPI_ISL_120206		A/shoveler/Egypt/00017-NAMRU3/2007	nancy gerloff (Centers for Disease Control and Prevention / WHO Collaborating Center for Surveillance, Epidemiology and Control of Influenza, Influenza Division)	Centers for Disease Control and Prevention	Gerloff, Nancy; Simpson, Natosha; Jones, Joyce; Kis, Zoltan; Bahgat, Verina; Soliman,Atef; Elassal, Emad; Ahmed, Lu'ay; Gaynor, Anne; Cornelius, Claire; Davis,Todd	U.S. Naval Medical Research Unit No.3	2007900017
EPI_ISL_120202		A/shoveler/Egypt/00241-NAMRU3/2007	nancy gerloff (Centers for Disease Control and Prevention / WHO Collaborating Center for Surveillance, Epidemiology and Control of Influenza, Influenza Division)	Centers for Disease Control and Prevention	Gerloff, Nancy; Simpson, Natosha; Jones, Joyce; Kis, Zoltan; Bahgat, Verina; Soliman,Atef; Elassal, Emad; Ahmed, Lu'ay; Gaynor, Anne; Cornelius, Claire; Davis,Todd	U.S. Naval Medical Research Unit No.3	2007900241
EPI_ISL_120201		A/shoveler/Egypt/00215-NAMRU3/2007	nancy gerloff (Centers for Disease Control and Prevention / WHO Collaborating Center for Surveillance, Epidemiology and Control of Influenza, Influenza Division)	Centers for Disease Control and Prevention	Gerloff, Nancy; Simpson, Natosha; Jones, Joyce; Kis, Zoltan; Bahgat, Verina; Soliman,Atef; Elassal, Emad; Ahmed, Lu'ay; Gaynor, Anne; Cornelius, Claire; Davis,Todd	U.S. Naval Medical Research Unit No.3	2007900215
EPI_ISL_120199		A/Egyptian goose/Egypt/05588-NAMRU3/2006	nancy gerloff (Centers for Disease Control and Prevention / WHO Collaborating Center for Surveillance, Epidemiology and Control of Influenza, Influenza Division)	Centers for Disease Control and Prevention	Gerloff, Nancy; Simpson, Natosha; Jones, Joyce; Kis, Zoltan; Bahgat, Verina; Soliman,Atef; Elassal, Emad; Ahmed, Lu'ay; Gaynor, Anne; Cornelius, Claire; Davis,Todd	U.S. Naval Medical Research Unit No.3	2006905588
EPI_ISL_120195		A/shoveler/Egypt/14879-NAMRU3/2006	nancy gerloff (Centers for Disease Control and Prevention / WHO Collaborating Center for Surveillance, Epidemiology and Control of Influenza, Influenza Division)	Centers for Disease Control and Prevention	Gerloff, Nancy; Simpson, Natosha; Jones, Joyce; Kis, Zoltan; Bahgat, Verina; Soliman,Atef; Elassal, Emad; Ahmed, Lu'ay; Gaynor, Anne; Cornelius, Claire; Davis,Todd	U.S. Naval Medical Research Unit No.3	2006914879
EPI_ISL_120190		A/shoveler/Egypt/09864-NAMRU3/2004	nancy gerloff (Centers for Disease Control and Prevention / WHO Collaborating Center for Surveillance, Epidemiology and Control of Influenza, Influenza Division)	Centers for Disease Control and Prevention	Gerloff, Nancy; Simpson, Natosha; Jones, Joyce; Kis, Zoltan; Bahgat, Verina; Soliman,Atef; Elassal, Emad; Ahmed, Lu'ay; Gaynor, Anne; Cornelius, Claire; Davis,Todd	U.S. Naval Medical Research Unit No.3	2004909864
EPI_ISL_120188		A/teal/Egypt/00835-NAMRU3/2004	nancy gerloff (Centers for Disease Control and Prevention / WHO Collaborating Center for Surveillance, Epidemiology and Control of Influenza, Influenza Division)	Centers for Disease Control and Prevention	Gerloff, Nancy; Simpson, Natosha; Jones, Joyce; Kis, Zoltan; Bahgat, Verina; Soliman,Atef; Elassal, Emad; Ahmed, Lu'ay; Gaynor, Anne; Cornelius, Claire; Davis,Todd	U.S. Naval Medical Research Unit No.3	2004900835
EPI_ISL_120185		A/shoveler/Egypt/00597-NAMRU3/2004	nancy gerloff (Centers for Disease Control and Prevention / WHO Collaborating Center for Surveillance, Epidemiology and Control of Influenza, Influenza Division)	Centers for Disease Control and Prevention	Gerloff, Nancy; Simpson, Natosha; Jones, Joyce; Kis, Zoltan; Bahgat, Verina; Soliman,Atef; Elassal, Emad; Ahmed, Lu'ay; Gaynor, Anne; Cornelius, Claire; Davis,Todd	U.S. Naval Medical Research Unit No.3	2004900597
EPI_ISL_142904		A/homing pigeon/Jiangsu/SD184/2013	Huihui Kong (Harbin Veterinary Research Institute (CAAS) / Ministry of Agriculture)	Harbin Veterinary Research Institute (CAAS)	Zhang, Q.; Shi, J.; Deng, G.; Guo, J.; Zeng, X.; He, X.; Kong, H.; Gu, C.; Li, X.; Liu, J.; Wang, G.; Chen, Y.; Liu, L.; Liang, L.; Li, Y.; Fan, J.; Wang, J.; Li, W.; Guan, L.; Li, Q.; Yang, H.; Chen, P.; Jiang, L.; Guan, Y.; Xin, X.; Jiang, Y.; Tian, G.; Wang, X.; Qiao, C.; Li, C.; Bu, Z.; Chen, H.	Harbin Veterinary Research Institute (CAAS)
EPI_ISL_142901		A/wild pigeon/Jiangsu/SD001/2013	Huihui Kong (Harbin Veterinary Research Institute (CAAS) / Ministry of Agriculture)	Harbin Veterinary Research Institute (CAAS)	Zhang, Q.; Shi, J.; Deng, G.; Guo, J.; Zeng, X.; He, X.; Kong, H.; Gu, C.; Li, X.; Liu, J.; Wang, G.; Chen, Y.; Liu, L.; Liang, L.; Li, Y.; Fan, J.; Wang, J.; Li, W.; Guan, L.; Li, Q.; Yang, H.; Chen, P.; Jiang, L.; Guan, Y.; Xin, X.; Jiang, Y.; Tian, G.; Wang, X.; Qiao, C.; Li, C.; Bu, Z.; Chen, H.	Harbin Veterinary Research Institute (CAAS)
EPI_ISL_138985		A/Pigeon/Shanghai/S1069/2013	Huihui Kong (Harbin Veterinary Research Institute (CAAS) / Ministry of Agriculture)	Harbin Veterinary Research Institute (CAAS)		Harbin Veterinary Research Institute (CAAS)
EPI_ISL_138984		A/Environment/Shanghai/S1088/2013	Huihui Kong (Harbin Veterinary Research Institute (CAAS) / Ministry of Agriculture)	Harbin Veterinary Research Institute (CAAS)		Harbin Veterinary Research Institute (CAAS)
EPI_ISL_138983		A/Chicken/Shanghai/S1053/2013	Huihui Kong (Harbin Veterinary Research Institute (CAAS) / Ministry of Agriculture)	Harbin Veterinary Research Institute (CAAS)		Harbin Veterinary Research Institute (CAAS)
EPI_ISL_74018		A/mallard/Poland/446/09	Krzysztof Smietanka (National Veterinary Research Institut Poland, PIWet-PIB)	National Veterinary Research Institut Poland, PIWet-PIB	Smietanka,K; Pikula,A; Minta,Z	National Veterinary Research Institut Poland, PIWet-PIB
EPI_ISL_70152		A/turkey/Italy/7159/02	Alice Fusaro (Istituto Zooprofilattico Sperimentale Delle Venezie)	Istituto Zooprofilattico Sperimentale Delle Venezie		Istituto Zooprofilattico Sperimentale Delle Venezie
EPI_ISL_127729		A/chicken/Netherlands/12014794/2012	Guus Koch (Wageningen Bioveterinary Research)	Wageningen Bioveterinary Research	Heutink,Rene;Pritz-Verschuren,Sylvia;Bouwstra,Ruth;Koch, Guus	Wageningen Bioveterinary Research	RAA01409895
EPI_ISL_93575		A/Chicken/Netherlands/11011326/2011	Guus Koch (Wageningen Bioveterinary Research)	Wageningen Bioveterinary Research	Pritz-Vershuren, Sylvia J.; Heutink, Rene; Koch, Rene	Wageningen Bioveterinary Research	A/Ch/Netherlands/110011326/2011
EPI_ISL_90286		A/chicken/Neth/11008327/11	Guus Koch (Wageningen Bioveterinary Research)	Wageningen Bioveterinary Research	Heutink, Rene; Pritz-Verschuren, Sylvia; Koch, Guus	Wageningen Bioveterinary Research
EPI_ISL_89885		A/chicken/Netherlands/11004875/11	Guus Koch (Wageningen Bioveterinary Research)	Wageningen Bioveterinary Research	Heutink R., S. Pritz-Verschuren and G.Koch	Wageningen Bioveterinary Research	11004875-01
EPI_ISL_109745		A/Branta canadensis/Belgium/13000-9-2/2010	Thierry van den Berg (Veterinary and Agrochemical Research Centre CODA-CERVA)	Veterinary and Agrochemical Research Centre CODA-CERVA		Veterinary and Agrochemical Research Centre CODA-CERVA
EPI_ISL_156839		A/turkey/Italy/4829/1999	Alice Fusaro (Istituto Zooprofilattico Sperimentale Delle Venezie)	Istituto Zooprofilattico Sperimentale Delle Venezie
EPI_ISL_156838		A/turkey/Italy/4756/1999	Alice Fusaro (Istituto Zooprofilattico Sperimentale Delle Venezie)	Istituto Zooprofilattico Sperimentale Delle Venezie
EPI_ISL_156837		A/turkey/Italy/4749/1999	Alice Fusaro (Istituto Zooprofilattico Sperimentale Delle Venezie)	Istituto Zooprofilattico Sperimentale Delle Venezie
EPI_ISL_156836		A/turkey/Italy/4827/1999	Alice Fusaro (Istituto Zooprofilattico Sperimentale Delle Venezie)	Istituto Zooprofilattico Sperimentale Delle Venezie
EPI_ISL_156835		A/turkey/Italy/4828/1999	Alice Fusaro (Istituto Zooprofilattico Sperimentale Delle Venezie)	Istituto Zooprofilattico Sperimentale Delle Venezie
EPI_ISL_156834		A/turkey/Italy/4618/1999	Alice Fusaro (Istituto Zooprofilattico Sperimentale Delle Venezie)	Istituto Zooprofilattico Sperimentale Delle Venezie
EPI_ISL_146472		A/turkey/Germany-NI/R534/2013	Elke Starick (Friedrich-Loeffler-Institut)	Friedrich-Loeffler-Institut			R534/2013
EPI_ISL_157771		A/Guizhou/01502/2014	Lei Yang (WHO Chinese National Influenza Center / Virology Institute, Chinese CDC)	WHO Chinese National Influenza Center
EPI_ISL_157296		A/Guangxi/08309/2014	Lei Yang (WHO Chinese National Influenza Center / Virology Institute, Chinese CDC)	WHO Chinese National Influenza Center	Wang,Dayan;Gao,Rongbao;Yang,Lei;Li,Xiyan;Cheng,Yanhui;Zou,Shumei;Zhou,Jianfang;Zhu,Wenfei;Guo,Junfeng;Dong,Jie;Zhang,Ye;Liu,Liqi;Bo,Hong;Xin,Li;Huang,Weijuan;Dong,Libo;Zhao,Xiang;Lan,Yu;Li,Xiaodan;Shu,Yuelong
EPI_ISL_157295		A/Guangxi/08971/2014	Lei Yang (WHO Chinese National Influenza Center / Virology Institute, Chinese CDC)	WHO Chinese National Influenza Center	Wang,Dayan;Gao,Rongbao;Yang,Lei;Li,Xiyan;Cheng,Yanhui;Zou,Shumei;Zhou,Jianfang;Zhu,Wenfei;Guo,Junfeng;Dong,Jie;Zhang,Ye;Liu,Liqi;Bo,Hong;Xin,Li;Huang,Weijuan;Dong,Libo;Zhao,Xiang;Lan,Yu;Li,Xiaodan;Shu,Yuelong
EPI_ISL_157294		A/Guangxi/08970/2014	Lei Yang (WHO Chinese National Influenza Center / Virology Institute, Chinese CDC)	WHO Chinese National Influenza Center	Wang,Dayan;Gao,Rongbao;Yang,Lei;Li,Xiyan;Cheng,Yanhui;Zou,Shumei;Zhou,Jianfang;Zhu,Wenfei;Guo,Junfeng;Dong,Jie;Zhang,Ye;Liu,Liqi;Bo,Hong;Xin,Li;Huang,Weijuan;Dong,Libo;Zhao,Xiang;Lan,Yu;Li,Xiaodan;Shu,Yuelong
EPI_ISL_157293		A/Hebei/01/2013	Lei Yang (WHO Chinese National Influenza Center / Virology Institute, Chinese CDC)	WHO Chinese National Influenza Center	Wang,Dayan;Gao,Rongbao;Yang,Lei;Li,Xiyan;Cheng,Yanhui;Zou,Shumei;Zhou,Jianfang;Zhu,Wenfei;Guo,Junfeng;Dong,Jie;Zhang,Ye;Liu,Liqi;Bo,Hong;Xin,Li;Huang,Weijuan;Dong,Libo;Zhao,Xiang;Lan,Yu;Li,Xiaodan;Shu,Yuelong
EPI_ISL_157292		A/Fujian/05/2013	Lei Yang (WHO Chinese National Influenza Center / Virology Institute, Chinese CDC)	WHO Chinese National Influenza Center	Wang,Dayan;Gao,Rongbao;Yang,Lei;Li,Xiyan;Cheng,Yanhui;Zou,Shumei;Zhou,Jianfang;Zhu,Wenfei;Guo,Junfeng;Dong,Jie;Zhang,Ye;Liu,Liqi;Bo,Hong;Xin,Li;Huang,Weijuan;Dong,Libo;Zhao,Xiang;Lan,Yu;Li,Xiaodan;Shu,Yuelong
EPI_ISL_157290		A/Fujian/04/2013	Lei Yang (WHO Chinese National Influenza Center / Virology Institute, Chinese CDC)	WHO Chinese National Influenza Center	Wang,Dayan;Gao,Rongbao;Yang,Lei;Li,Xiyan;Cheng,Yanhui;Zou,Shumei;Zhou,Jianfang;Zhu,Wenfei;Guo,Junfeng;Dong,Jie;Zhang,Ye;Liu,Liqi;Bo,Hong;Xin,Li;Huang,Weijuan;Dong,Libo;Zhao,Xiang;Lan,Yu;Li,Xiaodan;Shu,Yuelong
EPI_ISL_157289		A/Fujian/03/2013	Lei Yang (WHO Chinese National Influenza Center / Virology Institute, Chinese CDC)	WHO Chinese National Influenza Center	Wang,Dayan;Gao,Rongbao;Yang,Lei;Li,Xiyan;Cheng,Yanhui;Zou,Shumei;Zhou,Jianfang;Zhu,Wenfei;Guo,Junfeng;Dong,Jie;Zhang,Ye;Liu,Liqi;Bo,Hong;Xin,Li;Huang,Weijuan;Dong,Libo;Zhao,Xiang;Lan,Yu;Li,Xiaodan;Shu,Yuelong
EPI_ISL_157288		A/Fujian/02/2013	Lei Yang (WHO Chinese National Influenza Center / Virology Institute, Chinese CDC)	WHO Chinese National Influenza Center	Wang,Dayan;Gao,Rongbao;Yang,Lei;Li,Xiyan;Cheng,Yanhui;Zou,Shumei;Zhou,Jianfang;Zhu,Wenfei;Guo,Junfeng;Dong,Jie;Zhang,Ye;Liu,Liqi;Bo,Hong;Xin,Li;Huang,Weijuan;Dong,Libo;Zhao,Xiang;Lan,Yu;Li,Xiaodan;Shu,Yuelong
EPI_ISL_157287		A/Anhui/04/2013	Lei Yang (WHO Chinese National Influenza Center / Virology Institute, Chinese CDC)	WHO Chinese National Influenza Center	Wang,Dayan;Gao,Rongbao;Yang,Lei;Li,Xiyan;Cheng,Yanhui;Zou,Shumei;Zhou,Jianfang;Zhu,Wenfei;Guo,Junfeng;Dong,Jie;Zhang,Ye;Liu,Liqi;Bo,Hong;Xin,Li;Huang,Weijuan;Dong,Libo;Zhao,Xiang;Lan,Yu;Li,Xiaodan;Shu,Yuelong
EPI_ISL_157286		A/Beijing/02/2013	Lei Yang (WHO Chinese National Influenza Center / Virology Institute, Chinese CDC)	WHO Chinese National Influenza Center	Wang,Dayan;Gao,Rongbao;Yang,Lei;Li,Xiyan;Cheng,Yanhui;Zou,Shumei;Zhou,Jianfang;Zhu,Wenfei;Guo,Junfeng;Dong,Jie;Zhang,Ye;Liu,Liqi;Bo,Hong;Xin,Li;Huang,Weijuan;Dong,Libo;Zhao,Xiang;Lan,Yu;Li,Xiaodan;Shu,Yuelong
EPI_ISL_157285		A/Hunan/0070/2013	Lei Yang (WHO Chinese National Influenza Center / Virology Institute, Chinese CDC)	WHO Chinese National Influenza Center	Wang,Dayan;Gao,Rongbao;Yang,Lei;Li,Xiyan;Cheng,Yanhui;Zou,Shumei;Zhou,Jianfang;Zhu,Wenfei;Guo,Junfeng;Dong,Jie;Zhang,Ye;Liu,Liqi;Bo,Hong;Xin,Li;Huang,Weijuan;Dong,Libo;Zhao,Xiang;Lan,Yu;Li,Xiaodan;Shu,Yuelong
EPI_ISL_157284		A/Henan/02/2013	Lei Yang (WHO Chinese National Influenza Center / Virology Institute, Chinese CDC)	WHO Chinese National Influenza Center	Wang,Dayan;Gao,Rongbao;Yang,Lei;Li,Xiyan;Cheng,Yanhui;Zou,Shumei;Zhou,Jianfang;Zhu,Wenfei;Guo,Junfeng;Dong,Jie;Zhang,Ye;Liu,Liqi;Bo,Hong;Xin,Li;Huang,Weijuan;Dong,Libo;Zhao,Xiang;Lan,Yu;Li,Xiaodan;Shu,Yuelong
EPI_ISL_188976		A/Anhui/DEWH72-06/2013			Wentworth,D.E.; Halpin,R.A.; Lin,X.; Bera,J.; Akopov,A.; Ransier,A.; Mohan,M.; Fedorova,N.; Tsitrin,T.; Puri,V.; Stockwell,T.; Amedeo,P.; Appalla,L.; Bishop,B.; Edworthy,P.; Gupta,N.; Hoover,J.; Katzel,D.; Schobel,S.; Shrivastava,S.; Thovarai,V.; Wang,S.; Bao,Y.; Sanders,R.; Zhdanov,S.; Kiryutin,B.; Lipman,D.J.; Tatusova,T.; Fouchier,R.A.M.
EPI_ISL_182439		A/environment/Guangzhou/XN12917/2014			Yuan,J.; Li,K.
EPI_ISL_182438		A/environment/Guangzhou/XN07874/2014			Yuan,J.; Li,K.
EPI_ISL_182437		A/environment/Guangzhou/XN07390/2014			Yuan,J.; Li,K.
EPI_ISL_181462		A/duck/Jiangxi/5453/2014			Ma,C.; Lam,T.T.Y.; Chai,Y.; Wang,J.; Fan,X.; Hong,W.; Zhang,Y.; Li,L.; Liu,Y.; Smith,D.K.; Webby,R.J.; Peiris,J.S.M.; Zhu,H.; Guan,Y.
EPI_ISL_181453		A/duck/Jiangxi/32213/2013			Ma,C.; Lam,T.T.Y.; Chai,Y.; Wang,J.; Fan,X.; Hong,W.; Zhang,Y.; Li,L.; Liu,Y.; Smith,D.K.; Webby,R.J.; Peiris,J.S.M.; Zhu,H.; Guan,Y.
EPI_ISL_181339		A/mallard/MN/AI07-4315/2007			Lebarbenchon,C.; Pedersen,J.C.; Sreevatsan,S.; Ramey,A.M.; Dugan,V.G.; Halpin,R.A.; Ferro,P.J.; Lupiani,B.; Enomoto,S.; Poulson,R.L.; Smeltzer,M.; Cardona,C.J.; Tompkins,S.M.; Wentworth,D.E.; Stallknecht,D.E.; Brown,J.D.; Wang,P.
EPI_ISL_181338		A/mallard/MN/AI07-3302/2007			Lebarbenchon,C.; Pedersen,J.C.; Sreevatsan,S.; Ramey,A.M.; Dugan,V.G.; Halpin,R.A.; Ferro,P.J.; Lupiani,B.; Enomoto,S.; Poulson,R.L.; Smeltzer,M.; Cardona,C.J.; Tompkins,S.M.; Wentworth,D.E.; Stallknecht,D.E.; Brown,J.D.; Wang,P.
EPI_ISL_181337		A/mallard/MN/AI07-3022/2007			Lebarbenchon,C.; Pedersen,J.C.; Sreevatsan,S.; Ramey,A.M.; Dugan,V.G.; Halpin,R.A.; Ferro,P.J.; Lupiani,B.; Enomoto,S.; Poulson,R.L.; Smeltzer,M.; Cardona,C.J.; Tompkins,S.M.; Wentworth,D.E.; Stallknecht,D.E.; Brown,J.D.; Wang,P.
EPI_ISL_181336		A/American wigeon/MN/AI07-5102/2007			Lebarbenchon,C.; Pedersen,J.C.; Sreevatsan,S.; Ramey,A.M.; Dugan,V.G.; Halpin,R.A.; Ferro,P.J.; Lupiani,B.; Enomoto,S.; Poulson,R.L.; Smeltzer,M.; Cardona,C.J.; Tompkins,S.M.; Wentworth,D.E.; Stallknecht,D.E.; Brown,J.D.; Wang,P.
EPI_ISL_181335		A/mallard/MN/AI08-3940/2008			Lebarbenchon,C.; Pedersen,J.C.; Sreevatsan,S.; Ramey,A.M.; Dugan,V.G.; Halpin,R.A.; Ferro,P.J.; Lupiani,B.; Enomoto,S.; Poulson,R.L.; Smeltzer,M.; Cardona,C.J.; Tompkins,S.M.; Wentworth,D.E.; Stallknecht,D.E.; Brown,J.D.; Wang,P.
EPI_ISL_181334		A/mallard/MN/AI07-5159/2007			Lebarbenchon,C.; Pedersen,J.C.; Sreevatsan,S.; Ramey,A.M.; Dugan,V.G.; Halpin,R.A.; Ferro,P.J.; Lupiani,B.; Enomoto,S.; Poulson,R.L.; Smeltzer,M.; Cardona,C.J.; Tompkins,S.M.; Wentworth,D.E.; Stallknecht,D.E.; Brown,J.D.; Wang,P.
EPI_ISL_181333		A/mallard/MN/AI07-4252/2007			Lebarbenchon,C.; Pedersen,J.C.; Sreevatsan,S.; Ramey,A.M.; Dugan,V.G.; Halpin,R.A.; Ferro,P.J.; Lupiani,B.; Enomoto,S.; Poulson,R.L.; Smeltzer,M.; Cardona,C.J.; Tompkins,S.M.; Wentworth,D.E.; Stallknecht,D.E.; Brown,J.D.; Wang,P.
EPI_ISL_176376		A/chicken/Dongguan/1433/2014			Lam,T.Y.; Zhou,B.; Wang,J.; Chai,Y.; Shen,Y.; Chen,X.; Ma,C.; Hong,W.; Chen,Y.; Zhang,Y.; Duan,L.; Chen,P.; Jiang,J.; Li,L.; Poon,L.M.; Webby,R.J.; Smith,D.K.; Leung,G.M.; Peiris,J.M.; Holmes,E.C.; Guan,Y.; Zhu,H.
EPI_ISL_176374		A/chicken/Dongguan/1421/2014			Lam,T.Y.; Zhou,B.; Wang,J.; Chai,Y.; Shen,Y.; Chen,X.; Ma,C.; Hong,W.; Chen,Y.; Zhang,Y.; Duan,L.; Chen,P.; Jiang,J.; Li,L.; Poon,L.M.; Webby,R.J.; Smith,D.K.; Leung,G.M.; Peiris,J.M.; Holmes,E.C.; Guan,Y.; Zhu,H.
EPI_ISL_176373		A/chicken/Dongguan/1401/2014			Lam,T.Y.; Zhou,B.; Wang,J.; Chai,Y.; Shen,Y.; Chen,X.; Ma,C.; Hong,W.; Chen,Y.; Zhang,Y.; Duan,L.; Chen,P.; Jiang,J.; Li,L.; Poon,L.M.; Webby,R.J.; Smith,D.K.; Leung,G.M.; Peiris,J.M.; Holmes,E.C.; Guan,Y.; Zhu,H.
EPI_ISL_176372		A/chicken/Dongguan/1393/2014			Lam,T.Y.; Zhou,B.; Wang,J.; Chai,Y.; Shen,Y.; Chen,X.; Ma,C.; Hong,W.; Chen,Y.; Zhang,Y.; Duan,L.; Chen,P.; Jiang,J.; Li,L.; Poon,L.M.; Webby,R.J.; Smith,D.K.; Leung,G.M.; Peiris,J.M.; Holmes,E.C.; Guan,Y.; Zhu,H.
EPI_ISL_176371		A/chicken/Dongguan/1382/2014			Lam,T.Y.; Zhou,B.; Wang,J.; Chai,Y.; Shen,Y.; Chen,X.; Ma,C.; Hong,W.; Chen,Y.; Zhang,Y.; Duan,L.; Chen,P.; Jiang,J.; Li,L.; Poon,L.M.; Webby,R.J.; Smith,D.K.; Leung,G.M.; Peiris,J.M.; Holmes,E.C.; Guan,Y.; Zhu,H.
EPI_ISL_176368		A/chicken/Dongguan/1318/2014			Lam,T.Y.; Zhou,B.; Wang,J.; Chai,Y.; Shen,Y.; Chen,X.; Ma,C.; Hong,W.; Chen,Y.; Zhang,Y.; Duan,L.; Chen,P.; Jiang,J.; Li,L.; Poon,L.M.; Webby,R.J.; Smith,D.K.; Leung,G.M.; Peiris,J.M.; Holmes,E.C.; Guan,Y.; Zhu,H.
EPI_ISL_176367		A/chicken/Dongguan/1314/2014			Lam,T.Y.; Zhou,B.; Wang,J.; Chai,Y.; Shen,Y.; Chen,X.; Ma,C.; Hong,W.; Chen,Y.; Zhang,Y.; Duan,L.; Chen,P.; Jiang,J.; Li,L.; Poon,L.M.; Webby,R.J.; Smith,D.K.; Leung,G.M.; Peiris,J.M.; Holmes,E.C.; Guan,Y.; Zhu,H.
EPI_ISL_176366		A/chicken/Dongguan/1307/2014			Lam,T.Y.; Zhou,B.; Wang,J.; Chai,Y.; Shen,Y.; Chen,X.; Ma,C.; Hong,W.; Chen,Y.; Zhang,Y.; Duan,L.; Chen,P.; Jiang,J.; Li,L.; Poon,L.M.; Webby,R.J.; Smith,D.K.; Leung,G.M.; Peiris,J.M.; Holmes,E.C.; Guan,Y.; Zhu,H.
EPI_ISL_176365		A/chicken/Dongguan/1303/2014			Lam,T.Y.; Zhou,B.; Wang,J.; Chai,Y.; Shen,Y.; Chen,X.; Ma,C.; Hong,W.; Chen,Y.; Zhang,Y.; Duan,L.; Chen,P.; Jiang,J.; Li,L.; Poon,L.M.; Webby,R.J.; Smith,D.K.; Leung,G.M.; Peiris,J.M.; Holmes,E.C.; Guan,Y.; Zhu,H.
EPI_ISL_176364		A/silkie chicken/Dongguan/1271/2014			Lam,T.Y.; Zhou,B.; Wang,J.; Chai,Y.; Shen,Y.; Chen,X.; Ma,C.; Hong,W.; Chen,Y.; Zhang,Y.; Duan,L.; Chen,P.; Jiang,J.; Li,L.; Poon,L.M.; Webby,R.J.; Smith,D.K.; Leung,G.M.; Peiris,J.M.; Holmes,E.C.; Guan,Y.; Zhu,H.
EPI_ISL_176362		A/chicken/Dongguan/1230/2014			Lam,T.Y.; Zhou,B.; Wang,J.; Chai,Y.; Shen,Y.; Chen,X.; Ma,C.; Hong,W.; Chen,Y.; Zhang,Y.; Duan,L.; Chen,P.; Jiang,J.; Li,L.; Poon,L.M.; Webby,R.J.; Smith,D.K.; Leung,G.M.; Peiris,J.M.; Holmes,E.C.; Guan,Y.; Zhu,H.
EPI_ISL_176361		A/chicken/Dongguan/1188/2014			Lam,T.Y.; Zhou,B.; Wang,J.; Chai,Y.; Shen,Y.; Chen,X.; Ma,C.; Hong,W.; Chen,Y.; Zhang,Y.; Duan,L.; Chen,P.; Jiang,J.; Li,L.; Poon,L.M.; Webby,R.J.; Smith,D.K.; Leung,G.M.; Peiris,J.M.; Holmes,E.C.; Guan,Y.; Zhu,H.
EPI_ISL_176359		A/chicken/Dongguan/1124/2014			Lam,T.Y.; Zhou,B.; Wang,J.; Chai,Y.; Shen,Y.; Chen,X.; Ma,C.; Hong,W.; Chen,Y.; Zhang,Y.; Duan,L.; Chen,P.; Jiang,J.; Li,L.; Poon,L.M.; Webby,R.J.; Smith,D.K.; Leung,G.M.; Peiris,J.M.; Holmes,E.C.; Guan,Y.; Zhu,H.
EPI_ISL_176357		A/chicken/Dongguan/1022/2014			Lam,T.Y.; Zhou,B.; Wang,J.; Chai,Y.; Shen,Y.; Chen,X.; Ma,C.; Hong,W.; Chen,Y.; Zhang,Y.; Duan,L.; Chen,P.; Jiang,J.; Li,L.; Poon,L.M.; Webby,R.J.; Smith,D.K.; Leung,G.M.; Peiris,J.M.; Holmes,E.C.; Guan,Y.; Zhu,H.
EPI_ISL_176358		A/chicken/Dongguan/1009/2014			Lam,T.Y.; Zhou,B.; Wang,J.; Chai,Y.; Shen,Y.; Chen,X.; Ma,C.; Hong,W.; Chen,Y.; Zhang,Y.; Duan,L.; Chen,P.; Jiang,J.; Li,L.; Poon,L.M.; Webby,R.J.; Smith,D.K.; Leung,G.M.; Peiris,J.M.; Holmes,E.C.; Guan,Y.; Zhu,H.
EPI_ISL_176355		A/silkie chicken/Dongguan/986/2014			Lam,T.Y.; Zhou,B.; Wang,J.; Chai,Y.; Shen,Y.; Chen,X.; Ma,C.; Hong,W.; Chen,Y.; Zhang,Y.; Duan,L.; Chen,P.; Jiang,J.; Li,L.; Poon,L.M.; Webby,R.J.; Smith,D.K.; Leung,G.M.; Peiris,J.M.; Holmes,E.C.; Guan,Y.; Zhu,H.
EPI_ISL_176354		A/silkie chicken/Dongguan/981/2014			Lam,T.Y.; Zhou,B.; Wang,J.; Chai,Y.; Shen,Y.; Chen,X.; Ma,C.; Hong,W.; Chen,Y.; Zhang,Y.; Duan,L.; Chen,P.; Jiang,J.; Li,L.; Poon,L.M.; Webby,R.J.; Smith,D.K.; Leung,G.M.; Peiris,J.M.; Holmes,E.C.; Guan,Y.; Zhu,H.
EPI_ISL_176311		A/silkie chicken/Dongguan/979/2014			Lam,T.Y.; Zhou,B.; Wang,J.; Chai,Y.; Shen,Y.; Chen,X.; Ma,C.; Hong,W.; Chen,Y.; Zhang,Y.; Duan,L.; Chen,P.; Jiang,J.; Li,L.; Poon,L.M.; Webby,R.J.; Smith,D.K.; Leung,G.M.; Peiris,J.M.; Holmes,E.C.; Guan,Y.; Zhu,H.
EPI_ISL_176310		A/silkie chicken/Dongguan/969/2014			Lam,T.Y.; Zhou,B.; Wang,J.; Chai,Y.; Shen,Y.; Chen,X.; Ma,C.; Hong,W.; Chen,Y.; Zhang,Y.; Duan,L.; Chen,P.; Jiang,J.; Li,L.; Poon,L.M.; Webby,R.J.; Smith,D.K.; Leung,G.M.; Peiris,J.M.; Holmes,E.C.; Guan,Y.; Zhu,H.
EPI_ISL_176309		A/silkie chicken/Dongguan/967/2014			Lam,T.Y.; Zhou,B.; Wang,J.; Chai,Y.; Shen,Y.; Chen,X.; Ma,C.; Hong,W.; Chen,Y.; Zhang,Y.; Duan,L.; Chen,P.; Jiang,J.; Li,L.; Poon,L.M.; Webby,R.J.; Smith,D.K.; Leung,G.M.; Peiris,J.M.; Holmes,E.C.; Guan,Y.; Zhu,H.
EPI_ISL_176307		A/chicken/Dongguan/934/2014			Lam,T.Y.; Zhou,B.; Wang,J.; Chai,Y.; Shen,Y.; Chen,X.; Ma,C.; Hong,W.; Chen,Y.; Zhang,Y.; Duan,L.; Chen,P.; Jiang,J.; Li,L.; Poon,L.M.; Webby,R.J.; Smith,D.K.; Leung,G.M.; Peiris,J.M.; Holmes,E.C.; Guan,Y.; Zhu,H.
EPI_ISL_176306		A/chicken/Dongguan/899/2014			Lam,T.Y.; Zhou,B.; Wang,J.; Chai,Y.; Shen,Y.; Chen,X.; Ma,C.; Hong,W.; Chen,Y.; Zhang,Y.; Duan,L.; Chen,P.; Jiang,J.; Li,L.; Poon,L.M.; Webby,R.J.; Smith,D.K.; Leung,G.M.; Peiris,J.M.; Holmes,E.C.; Guan,Y.; Zhu,H.
EPI_ISL_176305		A/chicken/Dongguan/874/2014			Lam,T.Y.; Zhou,B.; Wang,J.; Chai,Y.; Shen,Y.; Chen,X.; Ma,C.; Hong,W.; Chen,Y.; Zhang,Y.; Duan,L.; Chen,P.; Jiang,J.; Li,L.; Poon,L.M.; Webby,R.J.; Smith,D.K.; Leung,G.M.; Peiris,J.M.; Holmes,E.C.; Guan,Y.; Zhu,H.
EPI_ISL_176304		A/chicken/Dongguan/864/2014			Lam,T.Y.; Zhou,B.; Wang,J.; Chai,Y.; Shen,Y.; Chen,X.; Ma,C.; Hong,W.; Chen,Y.; Zhang,Y.; Duan,L.; Chen,P.; Jiang,J.; Li,L.; Poon,L.M.; Webby,R.J.; Smith,D.K.; Leung,G.M.; Peiris,J.M.; Holmes,E.C.; Guan,Y.; Zhu,H.
EPI_ISL_176303		A/chicken/Dongguan/851/2014			Lam,T.Y.; Zhou,B.; Wang,J.; Chai,Y.; Shen,Y.; Chen,X.; Ma,C.; Hong,W.; Chen,Y.; Zhang,Y.; Duan,L.; Chen,P.; Jiang,J.; Li,L.; Poon,L.M.; Webby,R.J.; Smith,D.K.; Leung,G.M.; Peiris,J.M.; Holmes,E.C.; Guan,Y.; Zhu,H.
EPI_ISL_176302		A/chicken/Dongguan/850/2014			Lam,T.Y.; Zhou,B.; Wang,J.; Chai,Y.; Shen,Y.; Chen,X.; Ma,C.; Hong,W.; Chen,Y.; Zhang,Y.; Duan,L.; Chen,P.; Jiang,J.; Li,L.; Poon,L.M.; Webby,R.J.; Smith,D.K.; Leung,G.M.; Peiris,J.M.; Holmes,E.C.; Guan,Y.; Zhu,H.
EPI_ISL_176301		A/chicken/Dongguan/843/2014			Lam,T.Y.; Zhou,B.; Wang,J.; Chai,Y.; Shen,Y.; Chen,X.; Ma,C.; Hong,W.; Chen,Y.; Zhang,Y.; Duan,L.; Chen,P.; Jiang,J.; Li,L.; Poon,L.M.; Webby,R.J.; Smith,D.K.; Leung,G.M.; Peiris,J.M.; Holmes,E.C.; Guan,Y.; Zhu,H.
EPI_ISL_176300		A/chicken/Dongguan/836/2014			Lam,T.Y.; Zhou,B.; Wang,J.; Chai,Y.; Shen,Y.; Chen,X.; Ma,C.; Hong,W.; Chen,Y.; Zhang,Y.; Duan,L.; Chen,P.; Jiang,J.; Li,L.; Poon,L.M.; Webby,R.J.; Smith,D.K.; Leung,G.M.; Peiris,J.M.; Holmes,E.C.; Guan,Y.; Zhu,H.
EPI_ISL_176299		A/chicken/Dongguan/835/2014			Lam,T.Y.; Zhou,B.; Wang,J.; Chai,Y.; Shen,Y.; Chen,X.; Ma,C.; Hong,W.; Chen,Y.; Zhang,Y.; Duan,L.; Chen,P.; Jiang,J.; Li,L.; Poon,L.M.; Webby,R.J.; Smith,D.K.; Leung,G.M.; Peiris,J.M.; Holmes,E.C.; Guan,Y.; Zhu,H.
EPI_ISL_176298		A/chicken/Dongguan/815/2014			Lam,T.Y.; Zhou,B.; Wang,J.; Chai,Y.; Shen,Y.; Chen,X.; Ma,C.; Hong,W.; Chen,Y.; Zhang,Y.; Duan,L.; Chen,P.; Jiang,J.; Li,L.; Poon,L.M.; Webby,R.J.; Smith,D.K.; Leung,G.M.; Peiris,J.M.; Holmes,E.C.; Guan,Y.; Zhu,H.
EPI_ISL_176297		A/chicken/Dongguan/803/2014			Lam,T.Y.; Zhou,B.; Wang,J.; Chai,Y.; Shen,Y.; Chen,X.; Ma,C.; Hong,W.; Chen,Y.; Zhang,Y.; Duan,L.; Chen,P.; Jiang,J.; Li,L.; Poon,L.M.; Webby,R.J.; Smith,D.K.; Leung,G.M.; Peiris,J.M.; Holmes,E.C.; Guan,Y.; Zhu,H.
EPI_ISL_176294		A/chicken/Dongguan/749/2014			Lam,T.Y.; Zhou,B.; Wang,J.; Chai,Y.; Shen,Y.; Chen,X.; Ma,C.; Hong,W.; Chen,Y.; Zhang,Y.; Duan,L.; Chen,P.; Jiang,J.; Li,L.; Poon,L.M.; Webby,R.J.; Smith,D.K.; Leung,G.M.; Peiris,J.M.; Holmes,E.C.; Guan,Y.; Zhu,H.
EPI_ISL_176293		A/chicken/Dongguan/748/2014			Lam,T.Y.; Zhou,B.; Wang,J.; Chai,Y.; Shen,Y.; Chen,X.; Ma,C.; Hong,W.; Chen,Y.; Zhang,Y.; Duan,L.; Chen,P.; Jiang,J.; Li,L.; Poon,L.M.; Webby,R.J.; Smith,D.K.; Leung,G.M.; Peiris,J.M.; Holmes,E.C.; Guan,Y.; Zhu,H.
EPI_ISL_176292		A/chicken/Dongguan/744/2014			Lam,T.Y.; Zhou,B.; Wang,J.; Chai,Y.; Shen,Y.; Chen,X.; Ma,C.; Hong,W.; Chen,Y.; Zhang,Y.; Duan,L.; Chen,P.; Jiang,J.; Li,L.; Poon,L.M.; Webby,R.J.; Smith,D.K.; Leung,G.M.; Peiris,J.M.; Holmes,E.C.; Guan,Y.; Zhu,H.
EPI_ISL_176291		A/chicken/Dongguan/711/2014			Lam,T.Y.; Zhou,B.; Wang,J.; Chai,Y.; Shen,Y.; Chen,X.; Ma,C.; Hong,W.; Chen,Y.; Zhang,Y.; Duan,L.; Chen,P.; Jiang,J.; Li,L.; Poon,L.M.; Webby,R.J.; Smith,D.K.; Leung,G.M.; Peiris,J.M.; Holmes,E.C.; Guan,Y.; Zhu,H.
EPI_ISL_176290		A/chicken/Dongguan/709/2014			Lam,T.Y.; Zhou,B.; Wang,J.; Chai,Y.; Shen,Y.; Chen,X.; Ma,C.; Hong,W.; Chen,Y.; Zhang,Y.; Duan,L.; Chen,P.; Jiang,J.; Li,L.; Poon,L.M.; Webby,R.J.; Smith,D.K.; Leung,G.M.; Peiris,J.M.; Holmes,E.C.; Guan,Y.; Zhu,H.
EPI_ISL_176286		A/chicken/Dongguan/262/2014			Lam,T.Y.; Zhou,B.; Wang,J.; Chai,Y.; Shen,Y.; Chen,X.; Ma,C.; Hong,W.; Chen,Y.; Zhang,Y.; Duan,L.; Chen,P.; Jiang,J.; Li,L.; Poon,L.M.; Webby,R.J.; Smith,D.K.; Leung,G.M.; Peiris,J.M.; Holmes,E.C.; Guan,Y.; Zhu,H.
EPI_ISL_176285		A/chicken/Dongguan/248/2014			Lam,T.Y.; Zhou,B.; Wang,J.; Chai,Y.; Shen,Y.; Chen,X.; Ma,C.; Hong,W.; Chen,Y.; Zhang,Y.; Duan,L.; Chen,P.; Jiang,J.; Li,L.; Poon,L.M.; Webby,R.J.; Smith,D.K.; Leung,G.M.; Peiris,J.M.; Holmes,E.C.; Guan,Y.; Zhu,H.
EPI_ISL_176284		A/chicken/Dongguan/237/2014			Lam,T.Y.; Zhou,B.; Wang,J.; Chai,Y.; Shen,Y.; Chen,X.; Ma,C.; Hong,W.; Chen,Y.; Zhang,Y.; Duan,L.; Chen,P.; Jiang,J.; Li,L.; Poon,L.M.; Webby,R.J.; Smith,D.K.; Leung,G.M.; Peiris,J.M.; Holmes,E.C.; Guan,Y.; Zhu,H.
EPI_ISL_176283		A/chicken/Dongguan/213/2014			Lam,T.Y.; Zhou,B.; Wang,J.; Chai,Y.; Shen,Y.; Chen,X.; Ma,C.; Hong,W.; Chen,Y.; Zhang,Y.; Duan,L.; Chen,P.; Jiang,J.; Li,L.; Poon,L.M.; Webby,R.J.; Smith,D.K.; Leung,G.M.; Peiris,J.M.; Holmes,E.C.; Guan,Y.; Zhu,H.
EPI_ISL_176282		A/chicken/Dongguan/210/2014			Lam,T.Y.; Zhou,B.; Wang,J.; Chai,Y.; Shen,Y.; Chen,X.; Ma,C.; Hong,W.; Chen,Y.; Zhang,Y.; Duan,L.; Chen,P.; Jiang,J.; Li,L.; Poon,L.M.; Webby,R.J.; Smith,D.K.; Leung,G.M.; Peiris,J.M.; Holmes,E.C.; Guan,Y.; Zhu,H.
EPI_ISL_176281		A/chicken/Dongguan/191/2014			Lam,T.Y.; Zhou,B.; Wang,J.; Chai,Y.; Shen,Y.; Chen,X.; Ma,C.; Hong,W.; Chen,Y.; Zhang,Y.; Duan,L.; Chen,P.; Jiang,J.; Li,L.; Poon,L.M.; Webby,R.J.; Smith,D.K.; Leung,G.M.; Peiris,J.M.; Holmes,E.C.; Guan,Y.; Zhu,H.
EPI_ISL_176279		A/chicken/Dongguan/178/2014			Lam,T.Y.; Zhou,B.; Wang,J.; Chai,Y.; Shen,Y.; Chen,X.; Ma,C.; Hong,W.; Chen,Y.; Zhang,Y.; Duan,L.; Chen,P.; Jiang,J.; Li,L.; Poon,L.M.; Webby,R.J.; Smith,D.K.; Leung,G.M.; Peiris,J.M.; Holmes,E.C.; Guan,Y.; Zhu,H.
EPI_ISL_176280		A/chicken/Dongguan/1108/2014			Lam,T.Y.; Zhou,B.; Wang,J.; Chai,Y.; Shen,Y.; Chen,X.; Ma,C.; Hong,W.; Chen,Y.; Zhang,Y.; Duan,L.; Chen,P.; Jiang,J.; Li,L.; Poon,L.M.; Webby,R.J.; Smith,D.K.; Leung,G.M.; Peiris,J.M.; Holmes,E.C.; Guan,Y.; Zhu,H.
EPI_ISL_176278		A/chicken/Dongguan/1091/2014			Lam,T.Y.; Zhou,B.; Wang,J.; Chai,Y.; Shen,Y.; Chen,X.; Ma,C.; Hong,W.; Chen,Y.; Zhang,Y.; Duan,L.; Chen,P.; Jiang,J.; Li,L.; Poon,L.M.; Webby,R.J.; Smith,D.K.; Leung,G.M.; Peiris,J.M.; Holmes,E.C.; Guan,Y.; Zhu,H.
EPI_ISL_176277		A/chicken/Dongguan/1673/2014			Lam,T.Y.; Zhou,B.; Wang,J.; Chai,Y.; Shen,Y.; Chen,X.; Ma,C.; Hong,W.; Chen,Y.; Zhang,Y.; Duan,L.; Chen,P.; Jiang,J.; Li,L.; Poon,L.M.; Webby,R.J.; Smith,D.K.; Leung,G.M.; Peiris,J.M.; Holmes,E.C.; Guan,Y.; Zhu,H.
EPI_ISL_176275		A/chicken/Dongguan/1666/2014			Lam,T.Y.; Zhou,B.; Wang,J.; Chai,Y.; Shen,Y.; Chen,X.; Ma,C.; Hong,W.; Chen,Y.; Zhang,Y.; Duan,L.; Chen,P.; Jiang,J.; Li,L.; Poon,L.M.; Webby,R.J.; Smith,D.K.; Leung,G.M.; Peiris,J.M.; Holmes,E.C.; Guan,Y.; Zhu,H.
EPI_ISL_176273		A/chicken/Dongguan/1619/2014			Lam,T.Y.; Zhou,B.; Wang,J.; Chai,Y.; Shen,Y.; Chen,X.; Ma,C.; Hong,W.; Chen,Y.; Zhang,Y.; Duan,L.; Chen,P.; Jiang,J.; Li,L.; Poon,L.M.; Webby,R.J.; Smith,D.K.; Leung,G.M.; Peiris,J.M.; Holmes,E.C.; Guan,Y.; Zhu,H.
EPI_ISL_176272		A/chicken/Dongguan/1526/2014			Lam,T.Y.; Zhou,B.; Wang,J.; Chai,Y.; Shen,Y.; Chen,X.; Ma,C.; Hong,W.; Chen,Y.; Zhang,Y.; Duan,L.; Chen,P.; Jiang,J.; Li,L.; Poon,L.M.; Webby,R.J.; Smith,D.K.; Leung,G.M.; Peiris,J.M.; Holmes,E.C.; Guan,Y.; Zhu,H.
EPI_ISL_176268		A/silkie chicken/Dongguan/1516/2014			Lam,T.Y.; Zhou,B.; Wang,J.; Chai,Y.; Shen,Y.; Chen,X.; Ma,C.; Hong,W.; Chen,Y.; Zhang,Y.; Duan,L.; Chen,P.; Jiang,J.; Li,L.; Poon,L.M.; Webby,R.J.; Smith,D.K.; Leung,G.M.; Peiris,J.M.; Holmes,E.C.; Guan,Y.; Zhu,H.
EPI_ISL_176267		A/chicken/Dongguan/1506/2014			Lam,T.Y.; Zhou,B.; Wang,J.; Chai,Y.; Shen,Y.; Chen,X.; Ma,C.; Hong,W.; Chen,Y.; Zhang,Y.; Duan,L.; Chen,P.; Jiang,J.; Li,L.; Poon,L.M.; Webby,R.J.; Smith,D.K.; Leung,G.M.; Peiris,J.M.; Holmes,E.C.; Guan,Y.; Zhu,H.
EPI_ISL_176266		A/chicken/Dongguan/1505/2014			Lam,T.Y.; Zhou,B.; Wang,J.; Chai,Y.; Shen,Y.; Chen,X.; Ma,C.; Hong,W.; Chen,Y.; Zhang,Y.; Duan,L.; Chen,P.; Jiang,J.; Li,L.; Poon,L.M.; Webby,R.J.; Smith,D.K.; Leung,G.M.; Peiris,J.M.; Holmes,E.C.; Guan,Y.; Zhu,H.
EPI_ISL_176265		A/chicken/Dongguan/1494/2014			Lam,T.Y.; Zhou,B.; Wang,J.; Chai,Y.; Shen,Y.; Chen,X.; Ma,C.; Hong,W.; Chen,Y.; Zhang,Y.; Duan,L.; Chen,P.; Jiang,J.; Li,L.; Poon,L.M.; Webby,R.J.; Smith,D.K.; Leung,G.M.; Peiris,J.M.; Holmes,E.C.; Guan,Y.; Zhu,H.
EPI_ISL_176263		A/chicken/Dongguan/1459/2014			Lam,T.Y.; Zhou,B.; Wang,J.; Chai,Y.; Shen,Y.; Chen,X.; Ma,C.; Hong,W.; Chen,Y.; Zhang,Y.; Duan,L.; Chen,P.; Jiang,J.; Li,L.; Poon,L.M.; Webby,R.J.; Smith,D.K.; Leung,G.M.; Peiris,J.M.; Holmes,E.C.; Guan,Y.; Zhu,H.
EPI_ISL_176262		A/chicken/Dongguan/1456/2014			Lam,T.Y.; Zhou,B.; Wang,J.; Chai,Y.; Shen,Y.; Chen,X.; Ma,C.; Hong,W.; Chen,Y.; Zhang,Y.; Duan,L.; Chen,P.; Jiang,J.; Li,L.; Poon,L.M.; Webby,R.J.; Smith,D.K.; Leung,G.M.; Peiris,J.M.; Holmes,E.C.; Guan,Y.; Zhu,H.
EPI_ISL_176261		A/silkie chicken/Dongguan/1451/2014			Lam,T.Y.; Zhou,B.; Wang,J.; Chai,Y.; Shen,Y.; Chen,X.; Ma,C.; Hong,W.; Chen,Y.; Zhang,Y.; Duan,L.; Chen,P.; Jiang,J.; Li,L.; Poon,L.M.; Webby,R.J.; Smith,D.K.; Leung,G.M.; Peiris,J.M.; Holmes,E.C.; Guan,Y.; Zhu,H.
EPI_ISL_176260		A/silkie chicken/Dongguan/1450/2014			Lam,T.Y.; Zhou,B.; Wang,J.; Chai,Y.; Shen,Y.; Chen,X.; Ma,C.; Hong,W.; Chen,Y.; Zhang,Y.; Duan,L.; Chen,P.; Jiang,J.; Li,L.; Poon,L.M.; Webby,R.J.; Smith,D.K.; Leung,G.M.; Peiris,J.M.; Holmes,E.C.; Guan,Y.; Zhu,H.
EPI_ISL_176258		A/silkie chicken/Dongguan/1448/2014			Lam,T.Y.; Zhou,B.; Wang,J.; Chai,Y.; Shen,Y.; Chen,X.; Ma,C.; Hong,W.; Chen,Y.; Zhang,Y.; Duan,L.; Chen,P.; Jiang,J.; Li,L.; Poon,L.M.; Webby,R.J.; Smith,D.K.; Leung,G.M.; Peiris,J.M.; Holmes,E.C.; Guan,Y.; Zhu,H.
EPI_ISL_176207		A/chicken/Dongguan/1374/2014			Lam,T.Y.; Zhou,B.; Wang,J.; Chai,Y.; Shen,Y.; Chen,X.; Ma,C.; Hong,W.; Chen,Y.; Zhang,Y.; Duan,L.; Chen,P.; Jiang,J.; Li,L.; Poon,L.M.; Webby,R.J.; Smith,D.K.; Leung,G.M.; Peiris,J.M.; Holmes,E.C.; Guan,Y.; Zhu,H.
EPI_ISL_176206		A/chicken/Dongguan/1312/2014			Lam,T.Y.; Zhou,B.; Wang,J.; Chai,Y.; Shen,Y.; Chen,X.; Ma,C.; Hong,W.; Chen,Y.; Zhang,Y.; Duan,L.; Chen,P.; Jiang,J.; Li,L.; Poon,L.M.; Webby,R.J.; Smith,D.K.; Leung,G.M.; Peiris,J.M.; Holmes,E.C.; Guan,Y.; Zhu,H.
EPI_ISL_176205		A/chicken/Dongguan/1297/2014			Lam,T.Y.; Zhou,B.; Wang,J.; Chai,Y.; Shen,Y.; Chen,X.; Ma,C.; Hong,W.; Chen,Y.; Zhang,Y.; Duan,L.; Chen,P.; Jiang,J.; Li,L.; Poon,L.M.; Webby,R.J.; Smith,D.K.; Leung,G.M.; Peiris,J.M.; Holmes,E.C.; Guan,Y.; Zhu,H.
EPI_ISL_176204		A/silkie chicken/Dongguan/1274/2014			Lam,T.Y.; Zhou,B.; Wang,J.; Chai,Y.; Shen,Y.; Chen,X.; Ma,C.; Hong,W.; Chen,Y.; Zhang,Y.; Duan,L.; Chen,P.; Jiang,J.; Li,L.; Poon,L.M.; Webby,R.J.; Smith,D.K.; Leung,G.M.; Peiris,J.M.; Holmes,E.C.; Guan,Y.; Zhu,H.
EPI_ISL_176203		A/silkie chicken/Dongguan/1268/2014			Lam,T.Y.; Zhou,B.; Wang,J.; Chai,Y.; Shen,Y.; Chen,X.; Ma,C.; Hong,W.; Chen,Y.; Zhang,Y.; Duan,L.; Chen,P.; Jiang,J.; Li,L.; Poon,L.M.; Webby,R.J.; Smith,D.K.; Leung,G.M.; Peiris,J.M.; Holmes,E.C.; Guan,Y.; Zhu,H.
EPI_ISL_176202		A/silkie chicken/Dongguan/1264/2014			Lam,T.Y.; Zhou,B.; Wang,J.; Chai,Y.; Shen,Y.; Chen,X.; Ma,C.; Hong,W.; Chen,Y.; Zhang,Y.; Duan,L.; Chen,P.; Jiang,J.; Li,L.; Poon,L.M.; Webby,R.J.; Smith,D.K.; Leung,G.M.; Peiris,J.M.; Holmes,E.C.; Guan,Y.; Zhu,H.
EPI_ISL_176201		A/chicken/Dongguan/1177/2014			Lam,T.Y.; Zhou,B.; Wang,J.; Chai,Y.; Shen,Y.; Chen,X.; Ma,C.; Hong,W.; Chen,Y.; Zhang,Y.; Duan,L.; Chen,P.; Jiang,J.; Li,L.; Poon,L.M.; Webby,R.J.; Smith,D.K.; Leung,G.M.; Peiris,J.M.; Holmes,E.C.; Guan,Y.; Zhu,H.
EPI_ISL_176200		A/chicken/Dongguan/1143/2014			Lam,T.Y.; Zhou,B.; Wang,J.; Chai,Y.; Shen,Y.; Chen,X.; Ma,C.; Hong,W.; Chen,Y.; Zhang,Y.; Duan,L.; Chen,P.; Jiang,J.; Li,L.; Poon,L.M.; Webby,R.J.; Smith,D.K.; Leung,G.M.; Peiris,J.M.; Holmes,E.C.; Guan,Y.; Zhu,H.
EPI_ISL_176199		A/chicken/Dongguan/1075/2014			Lam,T.Y.; Zhou,B.; Wang,J.; Chai,Y.; Shen,Y.; Chen,X.; Ma,C.; Hong,W.; Chen,Y.; Zhang,Y.; Duan,L.; Chen,P.; Jiang,J.; Li,L.; Poon,L.M.; Webby,R.J.; Smith,D.K.; Leung,G.M.; Peiris,J.M.; Holmes,E.C.; Guan,Y.; Zhu,H.
EPI_ISL_176198		A/chicken/Dongguan/1057/2014			Lam,T.Y.; Zhou,B.; Wang,J.; Chai,Y.; Shen,Y.; Chen,X.; Ma,C.; Hong,W.; Chen,Y.; Zhang,Y.; Duan,L.; Chen,P.; Jiang,J.; Li,L.; Poon,L.M.; Webby,R.J.; Smith,D.K.; Leung,G.M.; Peiris,J.M.; Holmes,E.C.; Guan,Y.; Zhu,H.
EPI_ISL_176197		A/chicken/Dongguan/1051/2014			Lam,T.Y.; Zhou,B.; Wang,J.; Chai,Y.; Shen,Y.; Chen,X.; Ma,C.; Hong,W.; Chen,Y.; Zhang,Y.; Duan,L.; Chen,P.; Jiang,J.; Li,L.; Poon,L.M.; Webby,R.J.; Smith,D.K.; Leung,G.M.; Peiris,J.M.; Holmes,E.C.; Guan,Y.; Zhu,H.
EPI_ISL_176196		A/silkie chicken/Dongguan/991/2014			Lam,T.Y.; Zhou,B.; Wang,J.; Chai,Y.; Shen,Y.; Chen,X.; Ma,C.; Hong,W.; Chen,Y.; Zhang,Y.; Duan,L.; Chen,P.; Jiang,J.; Li,L.; Poon,L.M.; Webby,R.J.; Smith,D.K.; Leung,G.M.; Peiris,J.M.; Holmes,E.C.; Guan,Y.; Zhu,H.
EPI_ISL_176195		A/silkie chicken/Dongguan/988/2014			Lam,T.Y.; Zhou,B.; Wang,J.; Chai,Y.; Shen,Y.; Chen,X.; Ma,C.; Hong,W.; Chen,Y.; Zhang,Y.; Duan,L.; Chen,P.; Jiang,J.; Li,L.; Poon,L.M.; Webby,R.J.; Smith,D.K.; Leung,G.M.; Peiris,J.M.; Holmes,E.C.; Guan,Y.; Zhu,H.
EPI_ISL_176193		A/silkie chicken/Dongguan/963/2014			Lam,T.Y.; Zhou,B.; Wang,J.; Chai,Y.; Shen,Y.; Chen,X.; Ma,C.; Hong,W.; Chen,Y.; Zhang,Y.; Duan,L.; Chen,P.; Jiang,J.; Li,L.; Poon,L.M.; Webby,R.J.; Smith,D.K.; Leung,G.M.; Peiris,J.M.; Holmes,E.C.; Guan,Y.; Zhu,H.
EPI_ISL_176189		A/chicken/Dongguan/856/2014			Lam,T.Y.; Zhou,B.; Wang,J.; Chai,Y.; Shen,Y.; Chen,X.; Ma,C.; Hong,W.; Chen,Y.; Zhang,Y.; Duan,L.; Chen,P.; Jiang,J.; Li,L.; Poon,L.M.; Webby,R.J.; Smith,D.K.; Leung,G.M.; Peiris,J.M.; Holmes,E.C.; Guan,Y.; Zhu,H.
EPI_ISL_176188		A/chicken/Dongguan/695/2014			Lam,T.Y.; Zhou,B.; Wang,J.; Chai,Y.; Shen,Y.; Chen,X.; Ma,C.; Hong,W.; Chen,Y.; Zhang,Y.; Duan,L.; Chen,P.; Jiang,J.; Li,L.; Poon,L.M.; Webby,R.J.; Smith,D.K.; Leung,G.M.; Peiris,J.M.; Holmes,E.C.; Guan,Y.; Zhu,H.
EPI_ISL_176186		A/silkie chicken/Dongguan/656/2014			Lam,T.Y.; Zhou,B.; Wang,J.; Chai,Y.; Shen,Y.; Chen,X.; Ma,C.; Hong,W.; Chen,Y.; Zhang,Y.; Duan,L.; Chen,P.; Jiang,J.; Li,L.; Poon,L.M.; Webby,R.J.; Smith,D.K.; Leung,G.M.; Peiris,J.M.; Holmes,E.C.; Guan,Y.; Zhu,H.
EPI_ISL_176185		A/silkie chicken/Dongguan/635/2014			Lam,T.Y.; Zhou,B.; Wang,J.; Chai,Y.; Shen,Y.; Chen,X.; Ma,C.; Hong,W.; Chen,Y.; Zhang,Y.; Duan,L.; Chen,P.; Jiang,J.; Li,L.; Poon,L.M.; Webby,R.J.; Smith,D.K.; Leung,G.M.; Peiris,J.M.; Holmes,E.C.; Guan,Y.; Zhu,H.
EPI_ISL_176171		A/chicken/Dongguan/584/2014			Lam,T.Y.; Zhou,B.; Wang,J.; Chai,Y.; Shen,Y.; Chen,X.; Ma,C.; Hong,W.; Chen,Y.; Zhang,Y.; Duan,L.; Chen,P.; Jiang,J.; Li,L.; Poon,L.M.; Webby,R.J.; Smith,D.K.; Leung,G.M.; Peiris,J.M.; Holmes,E.C.; Guan,Y.; Zhu,H.
EPI_ISL_176170		A/chicken/Dongguan/568/2014			Lam,T.Y.; Zhou,B.; Wang,J.; Chai,Y.; Shen,Y.; Chen,X.; Ma,C.; Hong,W.; Chen,Y.; Zhang,Y.; Duan,L.; Chen,P.; Jiang,J.; Li,L.; Poon,L.M.; Webby,R.J.; Smith,D.K.; Leung,G.M.; Peiris,J.M.; Holmes,E.C.; Guan,Y.; Zhu,H.
EPI_ISL_176169		A/chicken/Dongguan/536/2014			Lam,T.Y.; Zhou,B.; Wang,J.; Chai,Y.; Shen,Y.; Chen,X.; Ma,C.; Hong,W.; Chen,Y.; Zhang,Y.; Duan,L.; Chen,P.; Jiang,J.; Li,L.; Poon,L.M.; Webby,R.J.; Smith,D.K.; Leung,G.M.; Peiris,J.M.; Holmes,E.C.; Guan,Y.; Zhu,H.
EPI_ISL_176168		A/chicken/Dongguan/518/2014			Lam,T.Y.; Zhou,B.; Wang,J.; Chai,Y.; Shen,Y.; Chen,X.; Ma,C.; Hong,W.; Chen,Y.; Zhang,Y.; Duan,L.; Chen,P.; Jiang,J.; Li,L.; Poon,L.M.; Webby,R.J.; Smith,D.K.; Leung,G.M.; Peiris,J.M.; Holmes,E.C.; Guan,Y.; Zhu,H.
EPI_ISL_176167		A/chicken/Dongguan/449/2014			Lam,T.Y.; Zhou,B.; Wang,J.; Chai,Y.; Shen,Y.; Chen,X.; Ma,C.; Hong,W.; Chen,Y.; Zhang,Y.; Duan,L.; Chen,P.; Jiang,J.; Li,L.; Poon,L.M.; Webby,R.J.; Smith,D.K.; Leung,G.M.; Peiris,J.M.; Holmes,E.C.; Guan,Y.; Zhu,H.
EPI_ISL_176164		A/chicken/Dongguan/189/2014			Lam,T.Y.; Zhou,B.; Wang,J.; Chai,Y.; Shen,Y.; Chen,X.; Ma,C.; Hong,W.; Chen,Y.; Zhang,Y.; Duan,L.; Chen,P.; Jiang,J.; Li,L.; Poon,L.M.; Webby,R.J.; Smith,D.K.; Leung,G.M.; Peiris,J.M.; Holmes,E.C.; Guan,Y.; Zhu,H.
EPI_ISL_176165		A/chicken/Dongguan/173/2014			Lam,T.Y.; Zhou,B.; Wang,J.; Chai,Y.; Shen,Y.; Chen,X.; Ma,C.; Hong,W.; Chen,Y.; Zhang,Y.; Duan,L.; Chen,P.; Jiang,J.; Li,L.; Poon,L.M.; Webby,R.J.; Smith,D.K.; Leung,G.M.; Peiris,J.M.; Holmes,E.C.; Guan,Y.; Zhu,H.
EPI_ISL_176163		A/chicken/Dongguan/169/2014			Lam,T.Y.; Zhou,B.; Wang,J.; Chai,Y.; Shen,Y.; Chen,X.; Ma,C.; Hong,W.; Chen,Y.; Zhang,Y.; Duan,L.; Chen,P.; Jiang,J.; Li,L.; Poon,L.M.; Webby,R.J.; Smith,D.K.; Leung,G.M.; Peiris,J.M.; Holmes,E.C.; Guan,Y.; Zhu,H.
EPI_ISL_176162		A/silkie chicken/Dongguan/157/2014			Lam,T.Y.; Zhou,B.; Wang,J.; Chai,Y.; Shen,Y.; Chen,X.; Ma,C.; Hong,W.; Chen,Y.; Zhang,Y.; Duan,L.; Chen,P.; Jiang,J.; Li,L.; Poon,L.M.; Webby,R.J.; Smith,D.K.; Leung,G.M.; Peiris,J.M.; Holmes,E.C.; Guan,Y.; Zhu,H.
EPI_ISL_180865		A/environment/Maryland/06OS280/2006			Das,S.R.; Halpin,R.A.; Lin,X.; Simenauer,A.; Akopov,A.; Fedorova,N.; Puri,V.; Stockwell,T.; Amedeo,P.; Bishop,B.; Katzel,D.; Schobel,S.; Shrivastava,S.; Nolting,J.; Bao,Y.; Sanders,R.; Zhdanov,S.; Kiryutin,B.; Lipman,D.J.; Tatusova,T.; Slemons,R.; Bowman,A.
EPI_ISL_180863		A/environment/Maryland/06OS268/2006			Das,S.R.; Halpin,R.A.; Lin,X.; Simenauer,A.; Akopov,A.; Fedorova,N.; Puri,V.; Stockwell,T.; Amedeo,P.; Bishop,B.; Katzel,D.; Schobel,S.; Shrivastava,S.; Nolting,J.; Bao,Y.; Sanders,R.; Zhdanov,S.; Kiryutin,B.; Lipman,D.J.; Tatusova,T.; Slemons,R.; Bowman,A.
EPI_ISL_180856		A/environment/Maryland/06OS1658/2006			Das,S.R.; Halpin,R.A.; Lin,X.; Simenauer,A.; Akopov,A.; Fedorova,N.; Puri,V.; Stockwell,T.; Amedeo,P.; Bishop,B.; Katzel,D.; Schobel,S.; Shrivastava,S.; Nolting,J.; Bao,Y.; Sanders,R.; Zhdanov,S.; Kiryutin,B.; Lipman,D.J.; Tatusova,T.; Slemons,R.; Bowman,A.
EPI_ISL_180873		A/environment/Maryland/06OS1656/2006			Das,S.R.; Halpin,R.A.; Lin,X.; Simenauer,A.; Akopov,A.; Fedorova,N.; Puri,V.; Stockwell,T.; Amedeo,P.; Bishop,B.; Katzel,D.; Schobel,S.; Shrivastava,S.; Nolting,J.; Bao,Y.; Sanders,R.; Zhdanov,S.; Kiryutin,B.; Lipman,D.J.; Tatusova,T.; Slemons,R.; Bowman,A.
EPI_ISL_180854		A/environment/Maryland/06OS1636/2006			Das,S.R.; Halpin,R.A.; Lin,X.; Simenauer,A.; Akopov,A.; Fedorova,N.; Puri,V.; Stockwell,T.; Amedeo,P.; Bishop,B.; Katzel,D.; Schobel,S.; Shrivastava,S.; Nolting,J.; Bao,Y.; Sanders,R.; Zhdanov,S.; Kiryutin,B.; Lipman,D.J.; Tatusova,T.; Slemons,R.; Bowman,A.
EPI_ISL_180857		A/environment/Maryland/06OS1635/2006			Das,S.R.; Halpin,R.A.; Lin,X.; Simenauer,A.; Akopov,A.; Fedorova,N.; Puri,V.; Stockwell,T.; Amedeo,P.; Bishop,B.; Katzel,D.; Schobel,S.; Shrivastava,S.; Nolting,J.; Bao,Y.; Sanders,R.; Zhdanov,S.; Kiryutin,B.; Lipman,D.J.; Tatusova,T.; Slemons,R.; Bowman,A.
EPI_ISL_180853		A/environment/Maryland/06OS1634/2006			Das,S.R.; Halpin,R.A.; Lin,X.; Simenauer,A.; Akopov,A.; Fedorova,N.; Puri,V.; Stockwell,T.; Amedeo,P.; Bishop,B.; Katzel,D.; Schobel,S.; Shrivastava,S.; Nolting,J.; Bao,Y.; Sanders,R.; Zhdanov,S.; Kiryutin,B.; Lipman,D.J.; Tatusova,T.; Slemons,R.; Bowman,A.
EPI_ISL_180851		A/environment/Maryland/06OS1628/2006			Das,S.R.; Halpin,R.A.; Lin,X.; Simenauer,A.; Akopov,A.; Fedorova,N.; Puri,V.; Stockwell,T.; Amedeo,P.; Bishop,B.; Katzel,D.; Schobel,S.; Shrivastava,S.; Nolting,J.; Bao,Y.; Sanders,R.; Zhdanov,S.; Kiryutin,B.; Lipman,D.J.; Tatusova,T.; Slemons,R.; Bowman,A.
EPI_ISL_180850		A/environment/Maryland/06OS1627/2006			Das,S.R.; Halpin,R.A.; Lin,X.; Simenauer,A.; Akopov,A.; Fedorova,N.; Puri,V.; Stockwell,T.; Amedeo,P.; Bishop,B.; Katzel,D.; Schobel,S.; Shrivastava,S.; Nolting,J.; Bao,Y.; Sanders,R.; Zhdanov,S.; Kiryutin,B.; Lipman,D.J.; Tatusova,T.; Slemons,R.; Bowman,A.
EPI_ISL_176132		A/chicken/Jiangxi/10965/2014			Lam,T.Y.; Zhou,B.; Wang,J.; Chai,Y.; Shen,Y.; Chen,X.; Ma,C.; Hong,W.; Chen,Y.; Zhang,Y.; Duan,L.; Chen,P.; Jiang,J.; Li,L.; Poon,L.M.; Webby,R.J.; Smith,D.K.; Leung,G.M.; Peiris,J.M.; Holmes,E.C.; Guan,Y.; Zhu,H.
EPI_ISL_176131		A/chicken/Jiangxi/10964/2014			Lam,T.Y.; Zhou,B.; Wang,J.; Chai,Y.; Shen,Y.; Chen,X.; Ma,C.; Hong,W.; Chen,Y.; Zhang,Y.; Duan,L.; Chen,P.; Jiang,J.; Li,L.; Poon,L.M.; Webby,R.J.; Smith,D.K.; Leung,G.M.; Peiris,J.M.; Holmes,E.C.; Guan,Y.; Zhu,H.
EPI_ISL_176130		A/chicken/Jiangxi/10963/2014			Lam,T.Y.; Zhou,B.; Wang,J.; Chai,Y.; Shen,Y.; Chen,X.; Ma,C.; Hong,W.; Chen,Y.; Zhang,Y.; Duan,L.; Chen,P.; Jiang,J.; Li,L.; Poon,L.M.; Webby,R.J.; Smith,D.K.; Leung,G.M.; Peiris,J.M.; Holmes,E.C.; Guan,Y.; Zhu,H.
EPI_ISL_176129		A/chicken/Jiangxi/10962/2014			Lam,T.Y.; Zhou,B.; Wang,J.; Chai,Y.; Shen,Y.; Chen,X.; Ma,C.; Hong,W.; Chen,Y.; Zhang,Y.; Duan,L.; Chen,P.; Jiang,J.; Li,L.; Poon,L.M.; Webby,R.J.; Smith,D.K.; Leung,G.M.; Peiris,J.M.; Holmes,E.C.; Guan,Y.; Zhu,H.
EPI_ISL_176128		A/chicken/Jiangxi/10961/2014			Lam,T.Y.; Zhou,B.; Wang,J.; Chai,Y.; Shen,Y.; Chen,X.; Ma,C.; Hong,W.; Chen,Y.; Zhang,Y.; Duan,L.; Chen,P.; Jiang,J.; Li,L.; Poon,L.M.; Webby,R.J.; Smith,D.K.; Leung,G.M.; Peiris,J.M.; Holmes,E.C.; Guan,Y.; Zhu,H.
EPI_ISL_176127		A/chicken/Jiangxi/10959/2014			Lam,T.Y.; Zhou,B.; Wang,J.; Chai,Y.; Shen,Y.; Chen,X.; Ma,C.; Hong,W.; Chen,Y.; Zhang,Y.; Duan,L.; Chen,P.; Jiang,J.; Li,L.; Poon,L.M.; Webby,R.J.; Smith,D.K.; Leung,G.M.; Peiris,J.M.; Holmes,E.C.; Guan,Y.; Zhu,H.
EPI_ISL_176126		A/chicken/Jiangxi/10958/2014			Lam,T.Y.; Zhou,B.; Wang,J.; Chai,Y.; Shen,Y.; Chen,X.; Ma,C.; Hong,W.; Chen,Y.; Zhang,Y.; Duan,L.; Chen,P.; Jiang,J.; Li,L.; Poon,L.M.; Webby,R.J.; Smith,D.K.; Leung,G.M.; Peiris,J.M.; Holmes,E.C.; Guan,Y.; Zhu,H.
EPI_ISL_176125		A/chicken/Jiangxi/10957/2014			Lam,T.Y.; Zhou,B.; Wang,J.; Chai,Y.; Shen,Y.; Chen,X.; Ma,C.; Hong,W.; Chen,Y.; Zhang,Y.; Duan,L.; Chen,P.; Jiang,J.; Li,L.; Poon,L.M.; Webby,R.J.; Smith,D.K.; Leung,G.M.; Peiris,J.M.; Holmes,E.C.; Guan,Y.; Zhu,H.
EPI_ISL_176124		A/chicken/Jiangxi/10956/2014			Lam,T.Y.; Zhou,B.; Wang,J.; Chai,Y.; Shen,Y.; Chen,X.; Ma,C.; Hong,W.; Chen,Y.; Zhang,Y.; Duan,L.; Chen,P.; Jiang,J.; Li,L.; Poon,L.M.; Webby,R.J.; Smith,D.K.; Leung,G.M.; Peiris,J.M.; Holmes,E.C.; Guan,Y.; Zhu,H.
EPI_ISL_176123		A/chicken/Jiangxi/10955/2014			Lam,T.Y.; Zhou,B.; Wang,J.; Chai,Y.; Shen,Y.; Chen,X.; Ma,C.; Hong,W.; Chen,Y.; Zhang,Y.; Duan,L.; Chen,P.; Jiang,J.; Li,L.; Poon,L.M.; Webby,R.J.; Smith,D.K.; Leung,G.M.; Peiris,J.M.; Holmes,E.C.; Guan,Y.; Zhu,H.
EPI_ISL_176121		A/chicken/Jiangxi/10954/2014			Lam,T.Y.; Zhou,B.; Wang,J.; Chai,Y.; Shen,Y.; Chen,X.; Ma,C.; Hong,W.; Chen,Y.; Zhang,Y.; Duan,L.; Chen,P.; Jiang,J.; Li,L.; Poon,L.M.; Webby,R.J.; Smith,D.K.; Leung,G.M.; Peiris,J.M.; Holmes,E.C.; Guan,Y.; Zhu,H.
EPI_ISL_176122		A/chicken/Jiangxi/10953/2014			Lam,T.Y.; Zhou,B.; Wang,J.; Chai,Y.; Shen,Y.; Chen,X.; Ma,C.; Hong,W.; Chen,Y.; Zhang,Y.; Duan,L.; Chen,P.; Jiang,J.; Li,L.; Poon,L.M.; Webby,R.J.; Smith,D.K.; Leung,G.M.; Peiris,J.M.; Holmes,E.C.; Guan,Y.; Zhu,H.
EPI_ISL_176120		A/chicken/Jiangxi/10950/2014			Lam,T.Y.; Zhou,B.; Wang,J.; Chai,Y.; Shen,Y.; Chen,X.; Ma,C.; Hong,W.; Chen,Y.; Zhang,Y.; Duan,L.; Chen,P.; Jiang,J.; Li,L.; Poon,L.M.; Webby,R.J.; Smith,D.K.; Leung,G.M.; Peiris,J.M.; Holmes,E.C.; Guan,Y.; Zhu,H.
EPI_ISL_176119		A/chicken/Jiangxi/10948/2014			Lam,T.Y.; Zhou,B.; Wang,J.; Chai,Y.; Shen,Y.; Chen,X.; Ma,C.; Hong,W.; Chen,Y.; Zhang,Y.; Duan,L.; Chen,P.; Jiang,J.; Li,L.; Poon,L.M.; Webby,R.J.; Smith,D.K.; Leung,G.M.; Peiris,J.M.; Holmes,E.C.; Guan,Y.; Zhu,H.
EPI_ISL_176118		A/chicken/Jiangxi/10947/2014			Lam,T.Y.; Zhou,B.; Wang,J.; Chai,Y.; Shen,Y.; Chen,X.; Ma,C.; Hong,W.; Chen,Y.; Zhang,Y.; Duan,L.; Chen,P.; Jiang,J.; Li,L.; Poon,L.M.; Webby,R.J.; Smith,D.K.; Leung,G.M.; Peiris,J.M.; Holmes,E.C.; Guan,Y.; Zhu,H.
EPI_ISL_176117		A/chicken/Jiangxi/10946/2014			Lam,T.Y.; Zhou,B.; Wang,J.; Chai,Y.; Shen,Y.; Chen,X.; Ma,C.; Hong,W.; Chen,Y.; Zhang,Y.; Duan,L.; Chen,P.; Jiang,J.; Li,L.; Poon,L.M.; Webby,R.J.; Smith,D.K.; Leung,G.M.; Peiris,J.M.; Holmes,E.C.; Guan,Y.; Zhu,H.
EPI_ISL_176116		A/chicken/Jiangxi/10945/2014			Lam,T.Y.; Zhou,B.; Wang,J.; Chai,Y.; Shen,Y.; Chen,X.; Ma,C.; Hong,W.; Chen,Y.; Zhang,Y.; Duan,L.; Chen,P.; Jiang,J.; Li,L.; Poon,L.M.; Webby,R.J.; Smith,D.K.; Leung,G.M.; Peiris,J.M.; Holmes,E.C.; Guan,Y.; Zhu,H.
EPI_ISL_176115		A/chicken/Jiangxi/10943/2014			Lam,T.Y.; Zhou,B.; Wang,J.; Chai,Y.; Shen,Y.; Chen,X.; Ma,C.; Hong,W.; Chen,Y.; Zhang,Y.; Duan,L.; Chen,P.; Jiang,J.; Li,L.; Poon,L.M.; Webby,R.J.; Smith,D.K.; Leung,G.M.; Peiris,J.M.; Holmes,E.C.; Guan,Y.; Zhu,H.
EPI_ISL_176114		A/chicken/Jiangxi/10939/2014			Lam,T.Y.; Zhou,B.; Wang,J.; Chai,Y.; Shen,Y.; Chen,X.; Ma,C.; Hong,W.; Chen,Y.; Zhang,Y.; Duan,L.; Chen,P.; Jiang,J.; Li,L.; Poon,L.M.; Webby,R.J.; Smith,D.K.; Leung,G.M.; Peiris,J.M.; Holmes,E.C.; Guan,Y.; Zhu,H.
EPI_ISL_176113		A/chicken/Jiangxi/10929/2014			Lam,T.Y.; Zhou,B.; Wang,J.; Chai,Y.; Shen,Y.; Chen,X.; Ma,C.; Hong,W.; Chen,Y.; Zhang,Y.; Duan,L.; Chen,P.; Jiang,J.; Li,L.; Poon,L.M.; Webby,R.J.; Smith,D.K.; Leung,G.M.; Peiris,J.M.; Holmes,E.C.; Guan,Y.; Zhu,H.
EPI_ISL_176051		A/chicken/Jiangxi/10897/2014			Lam,T.Y.; Zhou,B.; Wang,J.; Chai,Y.; Shen,Y.; Chen,X.; Ma,C.; Hong,W.; Chen,Y.; Zhang,Y.; Duan,L.; Chen,P.; Jiang,J.; Li,L.; Poon,L.M.; Webby,R.J.; Smith,D.K.; Leung,G.M.; Peiris,J.M.; Holmes,E.C.; Guan,Y.; Zhu,H.
EPI_ISL_176050		A/chicken/Jiangxi/10896/2014			Lam,T.Y.; Zhou,B.; Wang,J.; Chai,Y.; Shen,Y.; Chen,X.; Ma,C.; Hong,W.; Chen,Y.; Zhang,Y.; Duan,L.; Chen,P.; Jiang,J.; Li,L.; Poon,L.M.; Webby,R.J.; Smith,D.K.; Leung,G.M.; Peiris,J.M.; Holmes,E.C.; Guan,Y.; Zhu,H.
EPI_ISL_176049		A/chicken/Jiangxi/10895/2014			Lam,T.Y.; Zhou,B.; Wang,J.; Chai,Y.; Shen,Y.; Chen,X.; Ma,C.; Hong,W.; Chen,Y.; Zhang,Y.; Duan,L.; Chen,P.; Jiang,J.; Li,L.; Poon,L.M.; Webby,R.J.; Smith,D.K.; Leung,G.M.; Peiris,J.M.; Holmes,E.C.; Guan,Y.; Zhu,H.
EPI_ISL_176048		A/chicken/Jiangxi/10894/2014			Lam,T.Y.; Zhou,B.; Wang,J.; Chai,Y.; Shen,Y.; Chen,X.; Ma,C.; Hong,W.; Chen,Y.; Zhang,Y.; Duan,L.; Chen,P.; Jiang,J.; Li,L.; Poon,L.M.; Webby,R.J.; Smith,D.K.; Leung,G.M.; Peiris,J.M.; Holmes,E.C.; Guan,Y.; Zhu,H.
EPI_ISL_176047		A/chicken/Jiangxi/10885/2014			Lam,T.Y.; Zhou,B.; Wang,J.; Chai,Y.; Shen,Y.; Chen,X.; Ma,C.; Hong,W.; Chen,Y.; Zhang,Y.; Duan,L.; Chen,P.; Jiang,J.; Li,L.; Poon,L.M.; Webby,R.J.; Smith,D.K.; Leung,G.M.; Peiris,J.M.; Holmes,E.C.; Guan,Y.; Zhu,H.
EPI_ISL_176046		A/chicken/Jiangxi/10882/2014			Lam,T.Y.; Zhou,B.; Wang,J.; Chai,Y.; Shen,Y.; Chen,X.; Ma,C.; Hong,W.; Chen,Y.; Zhang,Y.; Duan,L.; Chen,P.; Jiang,J.; Li,L.; Poon,L.M.; Webby,R.J.; Smith,D.K.; Leung,G.M.; Peiris,J.M.; Holmes,E.C.; Guan,Y.; Zhu,H.
EPI_ISL_176045		A/chicken/Jiangxi/10877/2014			Lam,T.Y.; Zhou,B.; Wang,J.; Chai,Y.; Shen,Y.; Chen,X.; Ma,C.; Hong,W.; Chen,Y.; Zhang,Y.; Duan,L.; Chen,P.; Jiang,J.; Li,L.; Poon,L.M.; Webby,R.J.; Smith,D.K.; Leung,G.M.; Peiris,J.M.; Holmes,E.C.; Guan,Y.; Zhu,H.
EPI_ISL_176044		A/chicken/Jiangxi/10875/2014			Lam,T.Y.; Zhou,B.; Wang,J.; Chai,Y.; Shen,Y.; Chen,X.; Ma,C.; Hong,W.; Chen,Y.; Zhang,Y.; Duan,L.; Chen,P.; Jiang,J.; Li,L.; Poon,L.M.; Webby,R.J.; Smith,D.K.; Leung,G.M.; Peiris,J.M.; Holmes,E.C.; Guan,Y.; Zhu,H.
EPI_ISL_176043		A/chicken/Jiangxi/10874/2014			Lam,T.Y.; Zhou,B.; Wang,J.; Chai,Y.; Shen,Y.; Chen,X.; Ma,C.; Hong,W.; Chen,Y.; Zhang,Y.; Duan,L.; Chen,P.; Jiang,J.; Li,L.; Poon,L.M.; Webby,R.J.; Smith,D.K.; Leung,G.M.; Peiris,J.M.; Holmes,E.C.; Guan,Y.; Zhu,H.
EPI_ISL_176042		A/chicken/Jiangxi/10873/2014			Lam,T.Y.; Zhou,B.; Wang,J.; Chai,Y.; Shen,Y.; Chen,X.; Ma,C.; Hong,W.; Chen,Y.; Zhang,Y.; Duan,L.; Chen,P.; Jiang,J.; Li,L.; Poon,L.M.; Webby,R.J.; Smith,D.K.; Leung,G.M.; Peiris,J.M.; Holmes,E.C.; Guan,Y.; Zhu,H.
EPI_ISL_176041		A/chicken/Jiangxi/10871/2014			Lam,T.Y.; Zhou,B.; Wang,J.; Chai,Y.; Shen,Y.; Chen,X.; Ma,C.; Hong,W.; Chen,Y.; Zhang,Y.; Duan,L.; Chen,P.; Jiang,J.; Li,L.; Poon,L.M.; Webby,R.J.; Smith,D.K.; Leung,G.M.; Peiris,J.M.; Holmes,E.C.; Guan,Y.; Zhu,H.
EPI_ISL_176040		A/chicken/Jiangxi/10870/2014			Lam,T.Y.; Zhou,B.; Wang,J.; Chai,Y.; Shen,Y.; Chen,X.; Ma,C.; Hong,W.; Chen,Y.; Zhang,Y.; Duan,L.; Chen,P.; Jiang,J.; Li,L.; Poon,L.M.; Webby,R.J.; Smith,D.K.; Leung,G.M.; Peiris,J.M.; Holmes,E.C.; Guan,Y.; Zhu,H.
EPI_ISL_168188		A/blue-winged teal/TX/AI12-570/2012			Ramey,A.M.; Walther,P.; Link,P.; Poulson,R.L.; Wilcox,B.R.; Newsome,G.; Spackman,E.; Brown,J.D.; Stallknecht,D.E.
EPI_ISL_180157		A/chicken/Zhangzhou/8829/2014			Lam,T.Y.; Zhou,B.; Wang,J.; Chai,Y.; Shen,Y.; Chen,X.; Ma,C.; Hong,W.; Chen,Y.; Zhang,Y.; Duan,L.; Chen,P.; Jiang,J.; Li,L.; Poon,L.M.; Webby,R.J.; Smith,D.K.; Leung,G.M.; Peiris,J.M.; Holmes,E.C.; Guan,Y.; Zhu,H.
EPI_ISL_180156		A/chicken/Zhangzhou/8585/2014			Lam,T.Y.; Zhou,B.; Wang,J.; Chai,Y.; Shen,Y.; Chen,X.; Ma,C.; Hong,W.; Chen,Y.; Zhang,Y.; Duan,L.; Chen,P.; Jiang,J.; Li,L.; Poon,L.M.; Webby,R.J.; Smith,D.K.; Leung,G.M.; Peiris,J.M.; Holmes,E.C.; Guan,Y.; Zhu,H.
EPI_ISL_180149		A/chicken/Jiangxi/18515/2014			Lam,T.Y.; Zhou,B.; Wang,J.; Chai,Y.; Shen,Y.; Chen,X.; Ma,C.; Hong,W.; Chen,Y.; Zhang,Y.; Duan,L.; Chen,P.; Jiang,J.; Li,L.; Poon,L.M.; Webby,R.J.; Smith,D.K.; Leung,G.M.; Peiris,J.M.; Holmes,E.C.; Guan,Y.; Zhu,H.
EPI_ISL_180148		A/chicken/Jiangxi/18513/2014			Lam,T.Y.; Zhou,B.; Wang,J.; Chai,Y.; Shen,Y.; Chen,X.; Ma,C.; Hong,W.; Chen,Y.; Zhang,Y.; Duan,L.; Chen,P.; Jiang,J.; Li,L.; Poon,L.M.; Webby,R.J.; Smith,D.K.; Leung,G.M.; Peiris,J.M.; Holmes,E.C.; Guan,Y.; Zhu,H.
EPI_ISL_180145		A/chicken/Jiangxi/18487/2014			Lam,T.Y.; Zhou,B.; Wang,J.; Chai,Y.; Shen,Y.; Chen,X.; Ma,C.; Hong,W.; Chen,Y.; Zhang,Y.; Duan,L.; Chen,P.; Jiang,J.; Li,L.; Poon,L.M.; Webby,R.J.; Smith,D.K.; Leung,G.M.; Peiris,J.M.; Holmes,E.C.; Guan,Y.; Zhu,H.
EPI_ISL_180141		A/chicken/Jiangxi/18482/2014			Lam,T.Y.; Zhou,B.; Wang,J.; Chai,Y.; Shen,Y.; Chen,X.; Ma,C.; Hong,W.; Chen,Y.; Zhang,Y.; Duan,L.; Chen,P.; Jiang,J.; Li,L.; Poon,L.M.; Webby,R.J.; Smith,D.K.; Leung,G.M.; Peiris,J.M.; Holmes,E.C.; Guan,Y.; Zhu,H.
EPI_ISL_180103		A/chicken/Jiangxi/18449/2014			Lam,T.Y.; Zhou,B.; Wang,J.; Chai,Y.; Shen,Y.; Chen,X.; Ma,C.; Hong,W.; Chen,Y.; Zhang,Y.; Duan,L.; Chen,P.; Jiang,J.; Li,L.; Poon,L.M.; Webby,R.J.; Smith,D.K.; Leung,G.M.; Peiris,J.M.; Holmes,E.C.; Guan,Y.; Zhu,H.
EPI_ISL_180100		A/chicken/Jiangxi/18008/2014			Lam,T.Y.; Zhou,B.; Wang,J.; Chai,Y.; Shen,Y.; Chen,X.; Ma,C.; Hong,W.; Chen,Y.; Zhang,Y.; Duan,L.; Chen,P.; Jiang,J.; Li,L.; Poon,L.M.; Webby,R.J.; Smith,D.K.; Leung,G.M.; Peiris,J.M.; Holmes,E.C.; Guan,Y.; Zhu,H.
EPI_ISL_180097		A/chicken/Shantou/4833/2014			Lam,T.Y.; Zhou,B.; Wang,J.; Chai,Y.; Shen,Y.; Chen,X.; Ma,C.; Hong,W.; Chen,Y.; Zhang,Y.; Duan,L.; Chen,P.; Jiang,J.; Li,L.; Poon,L.M.; Webby,R.J.; Smith,D.K.; Leung,G.M.; Peiris,J.M.; Holmes,E.C.; Guan,Y.; Zhu,H.
EPI_ISL_180095		A/chicken/Shantou/4832/2014			Lam,T.Y.; Zhou,B.; Wang,J.; Chai,Y.; Shen,Y.; Chen,X.; Ma,C.; Hong,W.; Chen,Y.; Zhang,Y.; Duan,L.; Chen,P.; Jiang,J.; Li,L.; Poon,L.M.; Webby,R.J.; Smith,D.K.; Leung,G.M.; Peiris,J.M.; Holmes,E.C.; Guan,Y.; Zhu,H.
EPI_ISL_180094		A/chicken/Shantou/4824/2014			Lam,T.Y.; Zhou,B.; Wang,J.; Chai,Y.; Shen,Y.; Chen,X.; Ma,C.; Hong,W.; Chen,Y.; Zhang,Y.; Duan,L.; Chen,P.; Jiang,J.; Li,L.; Poon,L.M.; Webby,R.J.; Smith,D.K.; Leung,G.M.; Peiris,J.M.; Holmes,E.C.; Guan,Y.; Zhu,H.
EPI_ISL_180096		A/chicken/Shantou/4816/2014			Lam,T.Y.; Zhou,B.; Wang,J.; Chai,Y.; Shen,Y.; Chen,X.; Ma,C.; Hong,W.; Chen,Y.; Zhang,Y.; Duan,L.; Chen,P.; Jiang,J.; Li,L.; Poon,L.M.; Webby,R.J.; Smith,D.K.; Leung,G.M.; Peiris,J.M.; Holmes,E.C.; Guan,Y.; Zhu,H.
EPI_ISL_180093		A/chicken/Shantou/4325/2014			Lam,T.Y.; Zhou,B.; Wang,J.; Chai,Y.; Shen,Y.; Chen,X.; Ma,C.; Hong,W.; Chen,Y.; Zhang,Y.; Duan,L.; Chen,P.; Jiang,J.; Li,L.; Poon,L.M.; Webby,R.J.; Smith,D.K.; Leung,G.M.; Peiris,J.M.; Holmes,E.C.; Guan,Y.; Zhu,H.
EPI_ISL_180091		A/chicken/Shantou/3057/2014			Lam,T.Y.; Zhou,B.; Wang,J.; Chai,Y.; Shen,Y.; Chen,X.; Ma,C.; Hong,W.; Chen,Y.; Zhang,Y.; Duan,L.; Chen,P.; Jiang,J.; Li,L.; Poon,L.M.; Webby,R.J.; Smith,D.K.; Leung,G.M.; Peiris,J.M.; Holmes,E.C.; Guan,Y.; Zhu,H.
EPI_ISL_180090		A/silkie chicken/Shantou/2056/2014			Lam,T.Y.; Zhou,B.; Wang,J.; Chai,Y.; Shen,Y.; Chen,X.; Ma,C.; Hong,W.; Chen,Y.; Zhang,Y.; Duan,L.; Chen,P.; Jiang,J.; Li,L.; Poon,L.M.; Webby,R.J.; Smith,D.K.; Leung,G.M.; Peiris,J.M.; Holmes,E.C.; Guan,Y.; Zhu,H.
EPI_ISL_180089		A/silkie chicken/Shantou/2054/2014			Lam,T.Y.; Zhou,B.; Wang,J.; Chai,Y.; Shen,Y.; Chen,X.; Ma,C.; Hong,W.; Chen,Y.; Zhang,Y.; Duan,L.; Chen,P.; Jiang,J.; Li,L.; Poon,L.M.; Webby,R.J.; Smith,D.K.; Leung,G.M.; Peiris,J.M.; Holmes,E.C.; Guan,Y.; Zhu,H.
EPI_ISL_180088		A/silkie chicken/Shantou/2050/2014			Lam,T.Y.; Zhou,B.; Wang,J.; Chai,Y.; Shen,Y.; Chen,X.; Ma,C.; Hong,W.; Chen,Y.; Zhang,Y.; Duan,L.; Chen,P.; Jiang,J.; Li,L.; Poon,L.M.; Webby,R.J.; Smith,D.K.; Leung,G.M.; Peiris,J.M.; Holmes,E.C.; Guan,Y.; Zhu,H.
EPI_ISL_180085		A/chicken/Jiangxi/15524/2014			Lam,T.Y.; Zhou,B.; Wang,J.; Chai,Y.; Shen,Y.; Chen,X.; Ma,C.; Hong,W.; Chen,Y.; Zhang,Y.; Duan,L.; Chen,P.; Jiang,J.; Li,L.; Poon,L.M.; Webby,R.J.; Smith,D.K.; Leung,G.M.; Peiris,J.M.; Holmes,E.C.; Guan,Y.; Zhu,H.
EPI_ISL_180081		A/duck/Jiangxi/15044/2014			Lam,T.Y.; Zhou,B.; Wang,J.; Chai,Y.; Shen,Y.; Chen,X.; Ma,C.; Hong,W.; Chen,Y.; Zhang,Y.; Duan,L.; Chen,P.; Jiang,J.; Li,L.; Poon,L.M.; Webby,R.J.; Smith,D.K.; Leung,G.M.; Peiris,J.M.; Holmes,E.C.; Guan,Y.; Zhu,H.
EPI_ISL_180080		A/chicken/Shantou/2562/2014			Lam,T.Y.; Zhou,B.; Wang,J.; Chai,Y.; Shen,Y.; Chen,X.; Ma,C.; Hong,W.; Chen,Y.; Zhang,Y.; Duan,L.; Chen,P.; Jiang,J.; Li,L.; Poon,L.M.; Webby,R.J.; Smith,D.K.; Leung,G.M.; Peiris,J.M.; Holmes,E.C.; Guan,Y.; Zhu,H.
EPI_ISL_180079		A/chicken/Shantou/2556/2014			Lam,T.Y.; Zhou,B.; Wang,J.; Chai,Y.; Shen,Y.; Chen,X.; Ma,C.; Hong,W.; Chen,Y.; Zhang,Y.; Duan,L.; Chen,P.; Jiang,J.; Li,L.; Poon,L.M.; Webby,R.J.; Smith,D.K.; Leung,G.M.; Peiris,J.M.; Holmes,E.C.; Guan,Y.; Zhu,H.
EPI_ISL_180078		A/chicken/Shantou/2550/2014			Lam,T.Y.; Zhou,B.; Wang,J.; Chai,Y.; Shen,Y.; Chen,X.; Ma,C.; Hong,W.; Chen,Y.; Zhang,Y.; Duan,L.; Chen,P.; Jiang,J.; Li,L.; Poon,L.M.; Webby,R.J.; Smith,D.K.; Leung,G.M.; Peiris,J.M.; Holmes,E.C.; Guan,Y.; Zhu,H.
EPI_ISL_180076		A/chicken/Shantou/2546/2014			Lam,T.Y.; Zhou,B.; Wang,J.; Chai,Y.; Shen,Y.; Chen,X.; Ma,C.; Hong,W.; Chen,Y.; Zhang,Y.; Duan,L.; Chen,P.; Jiang,J.; Li,L.; Poon,L.M.; Webby,R.J.; Smith,D.K.; Leung,G.M.; Peiris,J.M.; Holmes,E.C.; Guan,Y.; Zhu,H.
EPI_ISL_180075		A/chicken/Shantou/2539/2014			Lam,T.Y.; Zhou,B.; Wang,J.; Chai,Y.; Shen,Y.; Chen,X.; Ma,C.; Hong,W.; Chen,Y.; Zhang,Y.; Duan,L.; Chen,P.; Jiang,J.; Li,L.; Poon,L.M.; Webby,R.J.; Smith,D.K.; Leung,G.M.; Peiris,J.M.; Holmes,E.C.; Guan,Y.; Zhu,H.
EPI_ISL_180074		A/chicken/Shantou/2538/2014			Lam,T.Y.; Zhou,B.; Wang,J.; Chai,Y.; Shen,Y.; Chen,X.; Ma,C.; Hong,W.; Chen,Y.; Zhang,Y.; Duan,L.; Chen,P.; Jiang,J.; Li,L.; Poon,L.M.; Webby,R.J.; Smith,D.K.; Leung,G.M.; Peiris,J.M.; Holmes,E.C.; Guan,Y.; Zhu,H.
EPI_ISL_180073		A/chicken/Shantou/2537/2014			Lam,T.Y.; Zhou,B.; Wang,J.; Chai,Y.; Shen,Y.; Chen,X.; Ma,C.; Hong,W.; Chen,Y.; Zhang,Y.; Duan,L.; Chen,P.; Jiang,J.; Li,L.; Poon,L.M.; Webby,R.J.; Smith,D.K.; Leung,G.M.; Peiris,J.M.; Holmes,E.C.; Guan,Y.; Zhu,H.
EPI_ISL_180077		A/chicken/Jiangxi/14554/2014			Lam,T.Y.; Zhou,B.; Wang,J.; Chai,Y.; Shen,Y.; Chen,X.; Ma,C.; Hong,W.; Chen,Y.; Zhang,Y.; Duan,L.; Chen,P.; Jiang,J.; Li,L.; Poon,L.M.; Webby,R.J.; Smith,D.K.; Leung,G.M.; Peiris,J.M.; Holmes,E.C.; Guan,Y.; Zhu,H.
EPI_ISL_180072		A/chicken/Jiangxi/14535/2014			Lam,T.Y.; Zhou,B.; Wang,J.; Chai,Y.; Shen,Y.; Chen,X.; Ma,C.; Hong,W.; Chen,Y.; Zhang,Y.; Duan,L.; Chen,P.; Jiang,J.; Li,L.; Poon,L.M.; Webby,R.J.; Smith,D.K.; Leung,G.M.; Peiris,J.M.; Holmes,E.C.; Guan,Y.; Zhu,H.
EPI_ISL_180071		A/chicken/Jiangxi/14530/2014			Lam,T.Y.; Zhou,B.; Wang,J.; Chai,Y.; Shen,Y.; Chen,X.; Ma,C.; Hong,W.; Chen,Y.; Zhang,Y.; Duan,L.; Chen,P.; Jiang,J.; Li,L.; Poon,L.M.; Webby,R.J.; Smith,D.K.; Leung,G.M.; Peiris,J.M.; Holmes,E.C.; Guan,Y.; Zhu,H.
EPI_ISL_180037		A/chicken/Jiangxi/14518/2014			Lam,T.Y.; Zhou,B.; Wang,J.; Chai,Y.; Shen,Y.; Chen,X.; Ma,C.; Hong,W.; Chen,Y.; Zhang,Y.; Duan,L.; Chen,P.; Jiang,J.; Li,L.; Poon,L.M.; Webby,R.J.; Smith,D.K.; Leung,G.M.; Peiris,J.M.; Holmes,E.C.; Guan,Y.; Zhu,H.
EPI_ISL_180036		A/chicken/Jiangxi/14517/2014			Lam,T.Y.; Zhou,B.; Wang,J.; Chai,Y.; Shen,Y.; Chen,X.; Ma,C.; Hong,W.; Chen,Y.; Zhang,Y.; Duan,L.; Chen,P.; Jiang,J.; Li,L.; Poon,L.M.; Webby,R.J.; Smith,D.K.; Leung,G.M.; Peiris,J.M.; Holmes,E.C.; Guan,Y.; Zhu,H.
EPI_ISL_180035		A/chicken/Jiangxi/14515/2014			Lam,T.Y.; Zhou,B.; Wang,J.; Chai,Y.; Shen,Y.; Chen,X.; Ma,C.; Hong,W.; Chen,Y.; Zhang,Y.; Duan,L.; Chen,P.; Jiang,J.; Li,L.; Poon,L.M.; Webby,R.J.; Smith,D.K.; Leung,G.M.; Peiris,J.M.; Holmes,E.C.; Guan,Y.; Zhu,H.
EPI_ISL_180034		A/chicken/Jiangxi/14513/2014			Lam,T.Y.; Zhou,B.; Wang,J.; Chai,Y.; Shen,Y.; Chen,X.; Ma,C.; Hong,W.; Chen,Y.; Zhang,Y.; Duan,L.; Chen,P.; Jiang,J.; Li,L.; Poon,L.M.; Webby,R.J.; Smith,D.K.; Leung,G.M.; Peiris,J.M.; Holmes,E.C.; Guan,Y.; Zhu,H.
EPI_ISL_180031		A/chicken/Jiangxi/14501/2014			Lam,T.Y.; Zhou,B.; Wang,J.; Chai,Y.; Shen,Y.; Chen,X.; Ma,C.; Hong,W.; Chen,Y.; Zhang,Y.; Duan,L.; Chen,P.; Jiang,J.; Li,L.; Poon,L.M.; Webby,R.J.; Smith,D.K.; Leung,G.M.; Peiris,J.M.; Holmes,E.C.; Guan,Y.; Zhu,H.
EPI_ISL_180030		A/chicken/Jiangxi/14482/2014			Lam,T.Y.; Zhou,B.; Wang,J.; Chai,Y.; Shen,Y.; Chen,X.; Ma,C.; Hong,W.; Chen,Y.; Zhang,Y.; Duan,L.; Chen,P.; Jiang,J.; Li,L.; Poon,L.M.; Webby,R.J.; Smith,D.K.; Leung,G.M.; Peiris,J.M.; Holmes,E.C.; Guan,Y.; Zhu,H.
EPI_ISL_180029		A/chicken/Jiangxi/14479/2014			Lam,T.Y.; Zhou,B.; Wang,J.; Chai,Y.; Shen,Y.; Chen,X.; Ma,C.; Hong,W.; Chen,Y.; Zhang,Y.; Duan,L.; Chen,P.; Jiang,J.; Li,L.; Poon,L.M.; Webby,R.J.; Smith,D.K.; Leung,G.M.; Peiris,J.M.; Holmes,E.C.; Guan,Y.; Zhu,H.
EPI_ISL_180028		A/chicken/Jiangxi/14033/2014			Lam,T.Y.; Zhou,B.; Wang,J.; Chai,Y.; Shen,Y.; Chen,X.; Ma,C.; Hong,W.; Chen,Y.; Zhang,Y.; Duan,L.; Chen,P.; Jiang,J.; Li,L.; Poon,L.M.; Webby,R.J.; Smith,D.K.; Leung,G.M.; Peiris,J.M.; Holmes,E.C.; Guan,Y.; Zhu,H.
EPI_ISL_180027		A/chicken/Jiangxi/14023/2014			Lam,T.Y.; Zhou,B.; Wang,J.; Chai,Y.; Shen,Y.; Chen,X.; Ma,C.; Hong,W.; Chen,Y.; Zhang,Y.; Duan,L.; Chen,P.; Jiang,J.; Li,L.; Poon,L.M.; Webby,R.J.; Smith,D.K.; Leung,G.M.; Peiris,J.M.; Holmes,E.C.; Guan,Y.; Zhu,H.
EPI_ISL_180026		A/chicken/Jiangxi/13564/2014			Lam,T.Y.; Zhou,B.; Wang,J.; Chai,Y.; Shen,Y.; Chen,X.; Ma,C.; Hong,W.; Chen,Y.; Zhang,Y.; Duan,L.; Chen,P.; Jiang,J.; Li,L.; Poon,L.M.; Webby,R.J.; Smith,D.K.; Leung,G.M.; Peiris,J.M.; Holmes,E.C.; Guan,Y.; Zhu,H.
EPI_ISL_180025		A/chicken/Jiangxi/13556/2014			Lam,T.Y.; Zhou,B.; Wang,J.; Chai,Y.; Shen,Y.; Chen,X.; Ma,C.; Hong,W.; Chen,Y.; Zhang,Y.; Duan,L.; Chen,P.; Jiang,J.; Li,L.; Poon,L.M.; Webby,R.J.; Smith,D.K.; Leung,G.M.; Peiris,J.M.; Holmes,E.C.; Guan,Y.; Zhu,H.
EPI_ISL_180023		A/chicken/Jiangxi/13551/2014			Lam,T.Y.; Zhou,B.; Wang,J.; Chai,Y.; Shen,Y.; Chen,X.; Ma,C.; Hong,W.; Chen,Y.; Zhang,Y.; Duan,L.; Chen,P.; Jiang,J.; Li,L.; Poon,L.M.; Webby,R.J.; Smith,D.K.; Leung,G.M.; Peiris,J.M.; Holmes,E.C.; Guan,Y.; Zhu,H.
EPI_ISL_180022		A/chicken/Jiangxi/13548/2014			Lam,T.Y.; Zhou,B.; Wang,J.; Chai,Y.; Shen,Y.; Chen,X.; Ma,C.; Hong,W.; Chen,Y.; Zhang,Y.; Duan,L.; Chen,P.; Jiang,J.; Li,L.; Poon,L.M.; Webby,R.J.; Smith,D.K.; Leung,G.M.; Peiris,J.M.; Holmes,E.C.; Guan,Y.; Zhu,H.
EPI_ISL_180021		A/chicken/Jiangxi/13544/2014			Lam,T.Y.; Zhou,B.; Wang,J.; Chai,Y.; Shen,Y.; Chen,X.; Ma,C.; Hong,W.; Chen,Y.; Zhang,Y.; Duan,L.; Chen,P.; Jiang,J.; Li,L.; Poon,L.M.; Webby,R.J.; Smith,D.K.; Leung,G.M.; Peiris,J.M.; Holmes,E.C.; Guan,Y.; Zhu,H.
EPI_ISL_180020		A/chicken/Jiangxi/13543/2014			Lam,T.Y.; Zhou,B.; Wang,J.; Chai,Y.; Shen,Y.; Chen,X.; Ma,C.; Hong,W.; Chen,Y.; Zhang,Y.; Duan,L.; Chen,P.; Jiang,J.; Li,L.; Poon,L.M.; Webby,R.J.; Smith,D.K.; Leung,G.M.; Peiris,J.M.; Holmes,E.C.; Guan,Y.; Zhu,H.
EPI_ISL_180018		A/chicken/Jiangxi/13537/2014			Lam,T.Y.; Zhou,B.; Wang,J.; Chai,Y.; Shen,Y.; Chen,X.; Ma,C.; Hong,W.; Chen,Y.; Zhang,Y.; Duan,L.; Chen,P.; Jiang,J.; Li,L.; Poon,L.M.; Webby,R.J.; Smith,D.K.; Leung,G.M.; Peiris,J.M.; Holmes,E.C.; Guan,Y.; Zhu,H.
EPI_ISL_180017		A/chicken/Jiangxi/13536/2014			Lam,T.Y.; Zhou,B.; Wang,J.; Chai,Y.; Shen,Y.; Chen,X.; Ma,C.; Hong,W.; Chen,Y.; Zhang,Y.; Duan,L.; Chen,P.; Jiang,J.; Li,L.; Poon,L.M.; Webby,R.J.; Smith,D.K.; Leung,G.M.; Peiris,J.M.; Holmes,E.C.; Guan,Y.; Zhu,H.
EPI_ISL_180016		A/chicken/Jiangxi/13530/2014			Lam,T.Y.; Zhou,B.; Wang,J.; Chai,Y.; Shen,Y.; Chen,X.; Ma,C.; Hong,W.; Chen,Y.; Zhang,Y.; Duan,L.; Chen,P.; Jiang,J.; Li,L.; Poon,L.M.; Webby,R.J.; Smith,D.K.; Leung,G.M.; Peiris,J.M.; Holmes,E.C.; Guan,Y.; Zhu,H.
EPI_ISL_179984		A/chicken/Jiangxi/13524/2014			Lam,T.Y.; Zhou,B.; Wang,J.; Chai,Y.; Shen,Y.; Chen,X.; Ma,C.; Hong,W.; Chen,Y.; Zhang,Y.; Duan,L.; Chen,P.; Jiang,J.; Li,L.; Poon,L.M.; Webby,R.J.; Smith,D.K.; Leung,G.M.; Peiris,J.M.; Holmes,E.C.; Guan,Y.; Zhu,H.
EPI_ISL_179982		A/chicken/Jiangxi/13521/2014			Lam,T.Y.; Zhou,B.; Wang,J.; Chai,Y.; Shen,Y.; Chen,X.; Ma,C.; Hong,W.; Chen,Y.; Zhang,Y.; Duan,L.; Chen,P.; Jiang,J.; Li,L.; Poon,L.M.; Webby,R.J.; Smith,D.K.; Leung,G.M.; Peiris,J.M.; Holmes,E.C.; Guan,Y.; Zhu,H.
EPI_ISL_179980		A/chicken/Jiangxi/13512/2014			Lam,T.Y.; Zhou,B.; Wang,J.; Chai,Y.; Shen,Y.; Chen,X.; Ma,C.; Hong,W.; Chen,Y.; Zhang,Y.; Duan,L.; Chen,P.; Jiang,J.; Li,L.; Poon,L.M.; Webby,R.J.; Smith,D.K.; Leung,G.M.; Peiris,J.M.; Holmes,E.C.; Guan,Y.; Zhu,H.
EPI_ISL_179979		A/chicken/Jiangxi/13507/2014			Lam,T.Y.; Zhou,B.; Wang,J.; Chai,Y.; Shen,Y.; Chen,X.; Ma,C.; Hong,W.; Chen,Y.; Zhang,Y.; Duan,L.; Chen,P.; Jiang,J.; Li,L.; Poon,L.M.; Webby,R.J.; Smith,D.K.; Leung,G.M.; Peiris,J.M.; Holmes,E.C.; Guan,Y.; Zhu,H.
EPI_ISL_179977		A/chicken/Jiangxi/13493/2014			Lam,T.Y.; Zhou,B.; Wang,J.; Chai,Y.; Shen,Y.; Chen,X.; Ma,C.; Hong,W.; Chen,Y.; Zhang,Y.; Duan,L.; Chen,P.; Jiang,J.; Li,L.; Poon,L.M.; Webby,R.J.; Smith,D.K.; Leung,G.M.; Peiris,J.M.; Holmes,E.C.; Guan,Y.; Zhu,H.
EPI_ISL_179976		A/chicken/Jiangxi/13269/2014			Lam,T.Y.; Zhou,B.; Wang,J.; Chai,Y.; Shen,Y.; Chen,X.; Ma,C.; Hong,W.; Chen,Y.; Zhang,Y.; Duan,L.; Chen,P.; Jiang,J.; Li,L.; Poon,L.M.; Webby,R.J.; Smith,D.K.; Leung,G.M.; Peiris,J.M.; Holmes,E.C.; Guan,Y.; Zhu,H.
EPI_ISL_179975		A/chicken/Jiangxi/13252/2014			Lam,T.Y.; Zhou,B.; Wang,J.; Chai,Y.; Shen,Y.; Chen,X.; Ma,C.; Hong,W.; Chen,Y.; Zhang,Y.; Duan,L.; Chen,P.; Jiang,J.; Li,L.; Poon,L.M.; Webby,R.J.; Smith,D.K.; Leung,G.M.; Peiris,J.M.; Holmes,E.C.; Guan,Y.; Zhu,H.
EPI_ISL_179974		A/chicken/Jiangxi/13210/2014			Lam,T.Y.; Zhou,B.; Wang,J.; Chai,Y.; Shen,Y.; Chen,X.; Ma,C.; Hong,W.; Chen,Y.; Zhang,Y.; Duan,L.; Chen,P.; Jiang,J.; Li,L.; Poon,L.M.; Webby,R.J.; Smith,D.K.; Leung,G.M.; Peiris,J.M.; Holmes,E.C.; Guan,Y.; Zhu,H.
EPI_ISL_179973		A/chicken/Jiangxi/12273/2014			Lam,T.Y.; Zhou,B.; Wang,J.; Chai,Y.; Shen,Y.; Chen,X.; Ma,C.; Hong,W.; Chen,Y.; Zhang,Y.; Duan,L.; Chen,P.; Jiang,J.; Li,L.; Poon,L.M.; Webby,R.J.; Smith,D.K.; Leung,G.M.; Peiris,J.M.; Holmes,E.C.; Guan,Y.; Zhu,H.
EPI_ISL_179972		A/chicken/Jiangxi/12265/2014			Lam,T.Y.; Zhou,B.; Wang,J.; Chai,Y.; Shen,Y.; Chen,X.; Ma,C.; Hong,W.; Chen,Y.; Zhang,Y.; Duan,L.; Chen,P.; Jiang,J.; Li,L.; Poon,L.M.; Webby,R.J.; Smith,D.K.; Leung,G.M.; Peiris,J.M.; Holmes,E.C.; Guan,Y.; Zhu,H.
EPI_ISL_179971		A/chicken/Jiangxi/12264/2014			Lam,T.Y.; Zhou,B.; Wang,J.; Chai,Y.; Shen,Y.; Chen,X.; Ma,C.; Hong,W.; Chen,Y.; Zhang,Y.; Duan,L.; Chen,P.; Jiang,J.; Li,L.; Poon,L.M.; Webby,R.J.; Smith,D.K.; Leung,G.M.; Peiris,J.M.; Holmes,E.C.; Guan,Y.; Zhu,H.
EPI_ISL_179970		A/chicken/Jiangxi/12260/2014			Lam,T.Y.; Zhou,B.; Wang,J.; Chai,Y.; Shen,Y.; Chen,X.; Ma,C.; Hong,W.; Chen,Y.; Zhang,Y.; Duan,L.; Chen,P.; Jiang,J.; Li,L.; Poon,L.M.; Webby,R.J.; Smith,D.K.; Leung,G.M.; Peiris,J.M.; Holmes,E.C.; Guan,Y.; Zhu,H.
EPI_ISL_179969		A/chicken/Jiangxi/12256/2014			Lam,T.Y.; Zhou,B.; Wang,J.; Chai,Y.; Shen,Y.; Chen,X.; Ma,C.; Hong,W.; Chen,Y.; Zhang,Y.; Duan,L.; Chen,P.; Jiang,J.; Li,L.; Poon,L.M.; Webby,R.J.; Smith,D.K.; Leung,G.M.; Peiris,J.M.; Holmes,E.C.; Guan,Y.; Zhu,H.
EPI_ISL_179968		A/chicken/Jiangxi/12251/2014			Lam,T.Y.; Zhou,B.; Wang,J.; Chai,Y.; Shen,Y.; Chen,X.; Ma,C.; Hong,W.; Chen,Y.; Zhang,Y.; Duan,L.; Chen,P.; Jiang,J.; Li,L.; Poon,L.M.; Webby,R.J.; Smith,D.K.; Leung,G.M.; Peiris,J.M.; Holmes,E.C.; Guan,Y.; Zhu,H.
EPI_ISL_179967		A/chicken/Jiangxi/12248/2014			Lam,T.Y.; Zhou,B.; Wang,J.; Chai,Y.; Shen,Y.; Chen,X.; Ma,C.; Hong,W.; Chen,Y.; Zhang,Y.; Duan,L.; Chen,P.; Jiang,J.; Li,L.; Poon,L.M.; Webby,R.J.; Smith,D.K.; Leung,G.M.; Peiris,J.M.; Holmes,E.C.; Guan,Y.; Zhu,H.
EPI_ISL_179966		A/chicken/Jiangxi/12247/2014			Lam,T.Y.; Zhou,B.; Wang,J.; Chai,Y.; Shen,Y.; Chen,X.; Ma,C.; Hong,W.; Chen,Y.; Zhang,Y.; Duan,L.; Chen,P.; Jiang,J.; Li,L.; Poon,L.M.; Webby,R.J.; Smith,D.K.; Leung,G.M.; Peiris,J.M.; Holmes,E.C.; Guan,Y.; Zhu,H.
EPI_ISL_179965		A/chicken/Jiangxi/12243/2014			Lam,T.Y.; Zhou,B.; Wang,J.; Chai,Y.; Shen,Y.; Chen,X.; Ma,C.; Hong,W.; Chen,Y.; Zhang,Y.; Duan,L.; Chen,P.; Jiang,J.; Li,L.; Poon,L.M.; Webby,R.J.; Smith,D.K.; Leung,G.M.; Peiris,J.M.; Holmes,E.C.; Guan,Y.; Zhu,H.
EPI_ISL_179964		A/chicken/Jiangxi/12239/2014			Lam,T.Y.; Zhou,B.; Wang,J.; Chai,Y.; Shen,Y.; Chen,X.; Ma,C.; Hong,W.; Chen,Y.; Zhang,Y.; Duan,L.; Chen,P.; Jiang,J.; Li,L.; Poon,L.M.; Webby,R.J.; Smith,D.K.; Leung,G.M.; Peiris,J.M.; Holmes,E.C.; Guan,Y.; Zhu,H.
EPI_ISL_179963		A/chicken/Jiangxi/12232/2014			Lam,T.Y.; Zhou,B.; Wang,J.; Chai,Y.; Shen,Y.; Chen,X.; Ma,C.; Hong,W.; Chen,Y.; Zhang,Y.; Duan,L.; Chen,P.; Jiang,J.; Li,L.; Poon,L.M.; Webby,R.J.; Smith,D.K.; Leung,G.M.; Peiris,J.M.; Holmes,E.C.; Guan,Y.; Zhu,H.
EPI_ISL_179962		A/chicken/Jiangxi/12222/2014			Lam,T.Y.; Zhou,B.; Wang,J.; Chai,Y.; Shen,Y.; Chen,X.; Ma,C.; Hong,W.; Chen,Y.; Zhang,Y.; Duan,L.; Chen,P.; Jiang,J.; Li,L.; Poon,L.M.; Webby,R.J.; Smith,D.K.; Leung,G.M.; Peiris,J.M.; Holmes,E.C.; Guan,Y.; Zhu,H.
EPI_ISL_179961		A/chicken/Jiangxi/12219/2014			Lam,T.Y.; Zhou,B.; Wang,J.; Chai,Y.; Shen,Y.; Chen,X.; Ma,C.; Hong,W.; Chen,Y.; Zhang,Y.; Duan,L.; Chen,P.; Jiang,J.; Li,L.; Poon,L.M.; Webby,R.J.; Smith,D.K.; Leung,G.M.; Peiris,J.M.; Holmes,E.C.; Guan,Y.; Zhu,H.
EPI_ISL_179959		A/chicken/Jiangxi/12217/2014			Lam,T.Y.; Zhou,B.; Wang,J.; Chai,Y.; Shen,Y.; Chen,X.; Ma,C.; Hong,W.; Chen,Y.; Zhang,Y.; Duan,L.; Chen,P.; Jiang,J.; Li,L.; Poon,L.M.; Webby,R.J.; Smith,D.K.; Leung,G.M.; Peiris,J.M.; Holmes,E.C.; Guan,Y.; Zhu,H.
EPI_ISL_179960		A/chicken/Jiangxi/12208/2014			Lam,T.Y.; Zhou,B.; Wang,J.; Chai,Y.; Shen,Y.; Chen,X.; Ma,C.; Hong,W.; Chen,Y.; Zhang,Y.; Duan,L.; Chen,P.; Jiang,J.; Li,L.; Poon,L.M.; Webby,R.J.; Smith,D.K.; Leung,G.M.; Peiris,J.M.; Holmes,E.C.; Guan,Y.; Zhu,H.
EPI_ISL_179958		A/chicken/Jiangxi/12201/2014			Lam,T.Y.; Zhou,B.; Wang,J.; Chai,Y.; Shen,Y.; Chen,X.; Ma,C.; Hong,W.; Chen,Y.; Zhang,Y.; Duan,L.; Chen,P.; Jiang,J.; Li,L.; Poon,L.M.; Webby,R.J.; Smith,D.K.; Leung,G.M.; Peiris,J.M.; Holmes,E.C.; Guan,Y.; Zhu,H.
EPI_ISL_179957		A/chicken/Jiangxi/9530/2014			Lam,T.Y.; Zhou,B.; Wang,J.; Chai,Y.; Shen,Y.; Chen,X.; Ma,C.; Hong,W.; Chen,Y.; Zhang,Y.; Duan,L.; Chen,P.; Jiang,J.; Li,L.; Poon,L.M.; Webby,R.J.; Smith,D.K.; Leung,G.M.; Peiris,J.M.; Holmes,E.C.; Guan,Y.; Zhu,H.
EPI_ISL_179956		A/chicken/Jiangxi/9497/2014			Lam,T.Y.; Zhou,B.; Wang,J.; Chai,Y.; Shen,Y.; Chen,X.; Ma,C.; Hong,W.; Chen,Y.; Zhang,Y.; Duan,L.; Chen,P.; Jiang,J.; Li,L.; Poon,L.M.; Webby,R.J.; Smith,D.K.; Leung,G.M.; Peiris,J.M.; Holmes,E.C.; Guan,Y.; Zhu,H.
EPI_ISL_179920		A/chicken/Jiangxi/13553/2014			Lam,T.Y.; Zhou,B.; Wang,J.; Chai,Y.; Shen,Y.; Chen,X.; Ma,C.; Hong,W.; Chen,Y.; Zhang,Y.; Duan,L.; Chen,P.; Jiang,J.; Li,L.; Poon,L.M.; Webby,R.J.; Smith,D.K.; Leung,G.M.; Peiris,J.M.; Holmes,E.C.; Guan,Y.; Zhu,H.
EPI_ISL_179919		A/chicken/Jiangxi/13546/2014			Lam,T.Y.; Zhou,B.; Wang,J.; Chai,Y.; Shen,Y.; Chen,X.; Ma,C.; Hong,W.; Chen,Y.; Zhang,Y.; Duan,L.; Chen,P.; Jiang,J.; Li,L.; Poon,L.M.; Webby,R.J.; Smith,D.K.; Leung,G.M.; Peiris,J.M.; Holmes,E.C.; Guan,Y.; Zhu,H.
EPI_ISL_179918		A/chicken/Jiangxi/13538/2014			Lam,T.Y.; Zhou,B.; Wang,J.; Chai,Y.; Shen,Y.; Chen,X.; Ma,C.; Hong,W.; Chen,Y.; Zhang,Y.; Duan,L.; Chen,P.; Jiang,J.; Li,L.; Poon,L.M.; Webby,R.J.; Smith,D.K.; Leung,G.M.; Peiris,J.M.; Holmes,E.C.; Guan,Y.; Zhu,H.
EPI_ISL_179915		A/chicken/Jiangxi/13519/2014			Lam,T.Y.; Zhou,B.; Wang,J.; Chai,Y.; Shen,Y.; Chen,X.; Ma,C.; Hong,W.; Chen,Y.; Zhang,Y.; Duan,L.; Chen,P.; Jiang,J.; Li,L.; Poon,L.M.; Webby,R.J.; Smith,D.K.; Leung,G.M.; Peiris,J.M.; Holmes,E.C.; Guan,Y.; Zhu,H.
EPI_ISL_179914		A/chicken/Jiangxi/13518/2014			Lam,T.Y.; Zhou,B.; Wang,J.; Chai,Y.; Shen,Y.; Chen,X.; Ma,C.; Hong,W.; Chen,Y.; Zhang,Y.; Duan,L.; Chen,P.; Jiang,J.; Li,L.; Poon,L.M.; Webby,R.J.; Smith,D.K.; Leung,G.M.; Peiris,J.M.; Holmes,E.C.; Guan,Y.; Zhu,H.
EPI_ISL_179913		A/chicken/Jiangxi/13513/2014			Lam,T.Y.; Zhou,B.; Wang,J.; Chai,Y.; Shen,Y.; Chen,X.; Ma,C.; Hong,W.; Chen,Y.; Zhang,Y.; Duan,L.; Chen,P.; Jiang,J.; Li,L.; Poon,L.M.; Webby,R.J.; Smith,D.K.; Leung,G.M.; Peiris,J.M.; Holmes,E.C.; Guan,Y.; Zhu,H.
EPI_ISL_179917		A/chicken/Jiangxi/13510/2014			Lam,T.Y.; Zhou,B.; Wang,J.; Chai,Y.; Shen,Y.; Chen,X.; Ma,C.; Hong,W.; Chen,Y.; Zhang,Y.; Duan,L.; Chen,P.; Jiang,J.; Li,L.; Poon,L.M.; Webby,R.J.; Smith,D.K.; Leung,G.M.; Peiris,J.M.; Holmes,E.C.; Guan,Y.; Zhu,H.
EPI_ISL_179912		A/chicken/Jiangxi/13502/2014			Lam,T.Y.; Zhou,B.; Wang,J.; Chai,Y.; Shen,Y.; Chen,X.; Ma,C.; Hong,W.; Chen,Y.; Zhang,Y.; Duan,L.; Chen,P.; Jiang,J.; Li,L.; Poon,L.M.; Webby,R.J.; Smith,D.K.; Leung,G.M.; Peiris,J.M.; Holmes,E.C.; Guan,Y.; Zhu,H.
EPI_ISL_179911		A/chicken/Jiangxi/13496/2014			Lam,T.Y.; Zhou,B.; Wang,J.; Chai,Y.; Shen,Y.; Chen,X.; Ma,C.; Hong,W.; Chen,Y.; Zhang,Y.; Duan,L.; Chen,P.; Jiang,J.; Li,L.; Poon,L.M.; Webby,R.J.; Smith,D.K.; Leung,G.M.; Peiris,J.M.; Holmes,E.C.; Guan,Y.; Zhu,H.
EPI_ISL_179910		A/chicken/Jiangxi/13491/2014			Lam,T.Y.; Zhou,B.; Wang,J.; Chai,Y.; Shen,Y.; Chen,X.; Ma,C.; Hong,W.; Chen,Y.; Zhang,Y.; Duan,L.; Chen,P.; Jiang,J.; Li,L.; Poon,L.M.; Webby,R.J.; Smith,D.K.; Leung,G.M.; Peiris,J.M.; Holmes,E.C.; Guan,Y.; Zhu,H.
EPI_ISL_179909		A/chicken/Dongguan/1358/2014			Lam,T.Y.; Zhou,B.; Wang,J.; Chai,Y.; Shen,Y.; Chen,X.; Ma,C.; Hong,W.; Chen,Y.; Zhang,Y.; Duan,L.; Chen,P.; Jiang,J.; Li,L.; Poon,L.M.; Webby,R.J.; Smith,D.K.; Leung,G.M.; Peiris,J.M.; Holmes,E.C.; Guan,Y.; Zhu,H.
EPI_ISL_179908		A/chicken/Dongguan/1096/2014			Lam,T.Y.; Zhou,B.; Wang,J.; Chai,Y.; Shen,Y.; Chen,X.; Ma,C.; Hong,W.; Chen,Y.; Zhang,Y.; Duan,L.; Chen,P.; Jiang,J.; Li,L.; Poon,L.M.; Webby,R.J.; Smith,D.K.; Leung,G.M.; Peiris,J.M.; Holmes,E.C.; Guan,Y.; Zhu,H.
EPI_ISL_179906		A/Shenzhen/SP139/2014			Lam,T.Y.; Zhou,B.; Wang,J.; Chai,Y.; Shen,Y.; Chen,X.; Ma,C.; Hong,W.; Chen,Y.; Zhang,Y.; Duan,L.; Chen,P.; Jiang,J.; Li,L.; Poon,L.M.; Webby,R.J.; Smith,D.K.; Leung,G.M.; Peiris,J.M.; Holmes,E.C.; Guan,Y.; Zhu,H.
EPI_ISL_179907		A/Shenzhen/SP126/2014			Lam,T.Y.; Zhou,B.; Wang,J.; Chai,Y.; Shen,Y.; Chen,X.; Ma,C.; Hong,W.; Chen,Y.; Zhang,Y.; Duan,L.; Chen,P.; Jiang,J.; Li,L.; Poon,L.M.; Webby,R.J.; Smith,D.K.; Leung,G.M.; Peiris,J.M.; Holmes,E.C.; Guan,Y.; Zhu,H.
EPI_ISL_179905		A/chicken/Jiangxi/9513/2014			Lam,T.Y.; Zhou,B.; Wang,J.; Chai,Y.; Shen,Y.; Chen,X.; Ma,C.; Hong,W.; Chen,Y.; Zhang,Y.; Duan,L.; Chen,P.; Jiang,J.; Li,L.; Poon,L.M.; Webby,R.J.; Smith,D.K.; Leung,G.M.; Peiris,J.M.; Holmes,E.C.; Guan,Y.; Zhu,H.
EPI_ISL_179904		A/chicken/Jiangxi/12200/2014			Lam,T.Y.; Zhou,B.; Wang,J.; Chai,Y.; Shen,Y.; Chen,X.; Ma,C.; Hong,W.; Chen,Y.; Zhang,Y.; Duan,L.; Chen,P.; Jiang,J.; Li,L.; Poon,L.M.; Webby,R.J.; Smith,D.K.; Leung,G.M.; Peiris,J.M.; Holmes,E.C.; Guan,Y.; Zhu,H.
EPI_ISL_179903		A/chicken/Jiangxi/13268/2014			Lam,T.Y.; Zhou,B.; Wang,J.; Chai,Y.; Shen,Y.; Chen,X.; Ma,C.; Hong,W.; Chen,Y.; Zhang,Y.; Duan,L.; Chen,P.; Jiang,J.; Li,L.; Poon,L.M.; Webby,R.J.; Smith,D.K.; Leung,G.M.; Peiris,J.M.; Holmes,E.C.; Guan,Y.; Zhu,H.
EPI_ISL_179902		A/chicken/Jiangxi/13255/2014			Lam,T.Y.; Zhou,B.; Wang,J.; Chai,Y.; Shen,Y.; Chen,X.; Ma,C.; Hong,W.; Chen,Y.; Zhang,Y.; Duan,L.; Chen,P.; Jiang,J.; Li,L.; Poon,L.M.; Webby,R.J.; Smith,D.K.; Leung,G.M.; Peiris,J.M.; Holmes,E.C.; Guan,Y.; Zhu,H.
EPI_ISL_179901		A/chicken/Jiangxi/13250/2014			Lam,T.Y.; Zhou,B.; Wang,J.; Chai,Y.; Shen,Y.; Chen,X.; Ma,C.; Hong,W.; Chen,Y.; Zhang,Y.; Duan,L.; Chen,P.; Jiang,J.; Li,L.; Poon,L.M.; Webby,R.J.; Smith,D.K.; Leung,G.M.; Peiris,J.M.; Holmes,E.C.; Guan,Y.; Zhu,H.
EPI_ISL_179899		A/chicken/Jiangxi/13230/2014			Lam,T.Y.; Zhou,B.; Wang,J.; Chai,Y.; Shen,Y.; Chen,X.; Ma,C.; Hong,W.; Chen,Y.; Zhang,Y.; Duan,L.; Chen,P.; Jiang,J.; Li,L.; Poon,L.M.; Webby,R.J.; Smith,D.K.; Leung,G.M.; Peiris,J.M.; Holmes,E.C.; Guan,Y.; Zhu,H.
EPI_ISL_179897		A/chicken/Jiangxi/13223/2014			Lam,T.Y.; Zhou,B.; Wang,J.; Chai,Y.; Shen,Y.; Chen,X.; Ma,C.; Hong,W.; Chen,Y.; Zhang,Y.; Duan,L.; Chen,P.; Jiang,J.; Li,L.; Poon,L.M.; Webby,R.J.; Smith,D.K.; Leung,G.M.; Peiris,J.M.; Holmes,E.C.; Guan,Y.; Zhu,H.
EPI_ISL_179898		A/chicken/Jiangxi/13220/2014			Lam,T.Y.; Zhou,B.; Wang,J.; Chai,Y.; Shen,Y.; Chen,X.; Ma,C.; Hong,W.; Chen,Y.; Zhang,Y.; Duan,L.; Chen,P.; Jiang,J.; Li,L.; Poon,L.M.; Webby,R.J.; Smith,D.K.; Leung,G.M.; Peiris,J.M.; Holmes,E.C.; Guan,Y.; Zhu,H.
EPI_ISL_179896		A/chicken/Jiangxi/12240/2014			Lam,T.Y.; Zhou,B.; Wang,J.; Chai,Y.; Shen,Y.; Chen,X.; Ma,C.; Hong,W.; Chen,Y.; Zhang,Y.; Duan,L.; Chen,P.; Jiang,J.; Li,L.; Poon,L.M.; Webby,R.J.; Smith,D.K.; Leung,G.M.; Peiris,J.M.; Holmes,E.C.; Guan,Y.; Zhu,H.
EPI_ISL_179895		A/chicken/Jiangxi/13209/2014			Lam,T.Y.; Zhou,B.; Wang,J.; Chai,Y.; Shen,Y.; Chen,X.; Ma,C.; Hong,W.; Chen,Y.; Zhang,Y.; Duan,L.; Chen,P.; Jiang,J.; Li,L.; Poon,L.M.; Webby,R.J.; Smith,D.K.; Leung,G.M.; Peiris,J.M.; Holmes,E.C.; Guan,Y.; Zhu,H.
EPI_ISL_179894		A/chicken/Jiangxi/13207/2014			Lam,T.Y.; Zhou,B.; Wang,J.; Chai,Y.; Shen,Y.; Chen,X.; Ma,C.; Hong,W.; Chen,Y.; Zhang,Y.; Duan,L.; Chen,P.; Jiang,J.; Li,L.; Poon,L.M.; Webby,R.J.; Smith,D.K.; Leung,G.M.; Peiris,J.M.; Holmes,E.C.; Guan,Y.; Zhu,H.
EPI_ISL_179893		A/chicken/Jiangxi/12768/2014			Lam,T.Y.; Zhou,B.; Wang,J.; Chai,Y.; Shen,Y.; Chen,X.; Ma,C.; Hong,W.; Chen,Y.; Zhang,Y.; Duan,L.; Chen,P.; Jiang,J.; Li,L.; Poon,L.M.; Webby,R.J.; Smith,D.K.; Leung,G.M.; Peiris,J.M.; Holmes,E.C.; Guan,Y.; Zhu,H.
EPI_ISL_179892		A/chicken/Jiangxi/12274/2014			Lam,T.Y.; Zhou,B.; Wang,J.; Chai,Y.; Shen,Y.; Chen,X.; Ma,C.; Hong,W.; Chen,Y.; Zhang,Y.; Duan,L.; Chen,P.; Jiang,J.; Li,L.; Poon,L.M.; Webby,R.J.; Smith,D.K.; Leung,G.M.; Peiris,J.M.; Holmes,E.C.; Guan,Y.; Zhu,H.
EPI_ISL_179859		A/chicken/Jiangxi/12261/2014			Lam,T.Y.; Zhou,B.; Wang,J.; Chai,Y.; Shen,Y.; Chen,X.; Ma,C.; Hong,W.; Chen,Y.; Zhang,Y.; Duan,L.; Chen,P.; Jiang,J.; Li,L.; Poon,L.M.; Webby,R.J.; Smith,D.K.; Leung,G.M.; Peiris,J.M.; Holmes,E.C.; Guan,Y.; Zhu,H.
EPI_ISL_179858		A/chicken/Jiangxi/12254/2014			Lam,T.Y.; Zhou,B.; Wang,J.; Chai,Y.; Shen,Y.; Chen,X.; Ma,C.; Hong,W.; Chen,Y.; Zhang,Y.; Duan,L.; Chen,P.; Jiang,J.; Li,L.; Poon,L.M.; Webby,R.J.; Smith,D.K.; Leung,G.M.; Peiris,J.M.; Holmes,E.C.; Guan,Y.; Zhu,H.
EPI_ISL_179854		A/chicken/Jiangxi/12249/2014			Lam,T.Y.; Zhou,B.; Wang,J.; Chai,Y.; Shen,Y.; Chen,X.; Ma,C.; Hong,W.; Chen,Y.; Zhang,Y.; Duan,L.; Chen,P.; Jiang,J.; Li,L.; Poon,L.M.; Webby,R.J.; Smith,D.K.; Leung,G.M.; Peiris,J.M.; Holmes,E.C.; Guan,Y.; Zhu,H.
EPI_ISL_179856		A/chicken/Jiangxi/12245/2014			Lam,T.Y.; Zhou,B.; Wang,J.; Chai,Y.; Shen,Y.; Chen,X.; Ma,C.; Hong,W.; Chen,Y.; Zhang,Y.; Duan,L.; Chen,P.; Jiang,J.; Li,L.; Poon,L.M.; Webby,R.J.; Smith,D.K.; Leung,G.M.; Peiris,J.M.; Holmes,E.C.; Guan,Y.; Zhu,H.
EPI_ISL_179857		A/chicken/Jiangxi/12223/2014			Lam,T.Y.; Zhou,B.; Wang,J.; Chai,Y.; Shen,Y.; Chen,X.; Ma,C.; Hong,W.; Chen,Y.; Zhang,Y.; Duan,L.; Chen,P.; Jiang,J.; Li,L.; Poon,L.M.; Webby,R.J.; Smith,D.K.; Leung,G.M.; Peiris,J.M.; Holmes,E.C.; Guan,Y.; Zhu,H.
EPI_ISL_179855		A/chicken/Jiangxi/12221/2014			Lam,T.Y.; Zhou,B.; Wang,J.; Chai,Y.; Shen,Y.; Chen,X.; Ma,C.; Hong,W.; Chen,Y.; Zhang,Y.; Duan,L.; Chen,P.; Jiang,J.; Li,L.; Poon,L.M.; Webby,R.J.; Smith,D.K.; Leung,G.M.; Peiris,J.M.; Holmes,E.C.; Guan,Y.; Zhu,H.
EPI_ISL_179853		A/chicken/Jiangxi/12216/2014			Lam,T.Y.; Zhou,B.; Wang,J.; Chai,Y.; Shen,Y.; Chen,X.; Ma,C.; Hong,W.; Chen,Y.; Zhang,Y.; Duan,L.; Chen,P.; Jiang,J.; Li,L.; Poon,L.M.; Webby,R.J.; Smith,D.K.; Leung,G.M.; Peiris,J.M.; Holmes,E.C.; Guan,Y.; Zhu,H.
EPI_ISL_179852		A/chicken/Jiangxi/12210/2014			Lam,T.Y.; Zhou,B.; Wang,J.; Chai,Y.; Shen,Y.; Chen,X.; Ma,C.; Hong,W.; Chen,Y.; Zhang,Y.; Duan,L.; Chen,P.; Jiang,J.; Li,L.; Poon,L.M.; Webby,R.J.; Smith,D.K.; Leung,G.M.; Peiris,J.M.; Holmes,E.C.; Guan,Y.; Zhu,H.
EPI_ISL_179851		A/chicken/Jiangxi/12206/2014			Lam,T.Y.; Zhou,B.; Wang,J.; Chai,Y.; Shen,Y.; Chen,X.; Ma,C.; Hong,W.; Chen,Y.; Zhang,Y.; Duan,L.; Chen,P.; Jiang,J.; Li,L.; Poon,L.M.; Webby,R.J.; Smith,D.K.; Leung,G.M.; Peiris,J.M.; Holmes,E.C.; Guan,Y.; Zhu,H.
EPI_ISL_179837		A/wild bird/Jiangxi/35982/2013			Lam,T.Y.; Zhou,B.; Wang,J.; Chai,Y.; Shen,Y.; Chen,X.; Ma,C.; Hong,W.; Chen,Y.; Zhang,Y.; Duan,L.; Chen,P.; Jiang,J.; Li,L.; Poon,L.M.; Webby,R.J.; Smith,D.K.; Leung,G.M.; Peiris,J.M.; Holmes,E.C.; Guan,Y.; Zhu,H.
EPI_ISL_179836		A/wild bird/Jiangxi/34503/2013			Lam,T.Y.; Zhou,B.; Wang,J.; Chai,Y.; Shen,Y.; Chen,X.; Ma,C.; Hong,W.; Chen,Y.; Zhang,Y.; Duan,L.; Chen,P.; Jiang,J.; Li,L.; Poon,L.M.; Webby,R.J.; Smith,D.K.; Leung,G.M.; Peiris,J.M.; Holmes,E.C.; Guan,Y.; Zhu,H.
EPI_ISL_179834		A/wild bird/Jiangxi/34458/2013			Lam,T.Y.; Zhou,B.; Wang,J.; Chai,Y.; Shen,Y.; Chen,X.; Ma,C.; Hong,W.; Chen,Y.; Zhang,Y.; Duan,L.; Chen,P.; Jiang,J.; Li,L.; Poon,L.M.; Webby,R.J.; Smith,D.K.; Leung,G.M.; Peiris,J.M.; Holmes,E.C.; Guan,Y.; Zhu,H.
EPI_ISL_179835		A/duck/Jiangxi/34884/2013			Lam,T.Y.; Zhou,B.; Wang,J.; Chai,Y.; Shen,Y.; Chen,X.; Ma,C.; Hong,W.; Chen,Y.; Zhang,Y.; Duan,L.; Chen,P.; Jiang,J.; Li,L.; Poon,L.M.; Webby,R.J.; Smith,D.K.; Leung,G.M.; Peiris,J.M.; Holmes,E.C.; Guan,Y.; Zhu,H.
EPI_ISL_179832		A/duck/Jiangxi/26175/2013			Lam,T.Y.; Zhou,B.; Wang,J.; Chai,Y.; Shen,Y.; Chen,X.; Ma,C.; Hong,W.; Chen,Y.; Zhang,Y.; Duan,L.; Chen,P.; Jiang,J.; Li,L.; Poon,L.M.; Webby,R.J.; Smith,D.K.; Leung,G.M.; Peiris,J.M.; Holmes,E.C.; Guan,Y.; Zhu,H.
EPI_ISL_179830		A/duck/Jiangxi/23510/2013			Lam,T.Y.; Zhou,B.; Wang,J.; Chai,Y.; Shen,Y.; Chen,X.; Ma,C.; Hong,W.; Chen,Y.; Zhang,Y.; Duan,L.; Chen,P.; Jiang,J.; Li,L.; Poon,L.M.; Webby,R.J.; Smith,D.K.; Leung,G.M.; Peiris,J.M.; Holmes,E.C.; Guan,Y.; Zhu,H.
EPI_ISL_179799		A/chicken/Jiangxi/12564/2013			Lam,T.Y.; Zhou,B.; Wang,J.; Chai,Y.; Shen,Y.; Chen,X.; Ma,C.; Hong,W.; Chen,Y.; Zhang,Y.; Duan,L.; Chen,P.; Jiang,J.; Li,L.; Poon,L.M.; Webby,R.J.; Smith,D.K.; Leung,G.M.; Peiris,J.M.; Holmes,E.C.; Guan,Y.; Zhu,H.
EPI_ISL_179798		A/duck/Jiangxi/5467/2014			Lam,T.Y.; Zhou,B.; Wang,J.; Chai,Y.; Shen,Y.; Chen,X.; Ma,C.; Hong,W.; Chen,Y.; Zhang,Y.; Duan,L.; Chen,P.; Jiang,J.; Li,L.; Poon,L.M.; Webby,R.J.; Smith,D.K.; Leung,G.M.; Peiris,J.M.; Holmes,E.C.; Guan,Y.; Zhu,H.
EPI_ISL_179797		A/duck/Jiangxi/5465/2014			Lam,T.Y.; Zhou,B.; Wang,J.; Chai,Y.; Shen,Y.; Chen,X.; Ma,C.; Hong,W.; Chen,Y.; Zhang,Y.; Duan,L.; Chen,P.; Jiang,J.; Li,L.; Poon,L.M.; Webby,R.J.; Smith,D.K.; Leung,G.M.; Peiris,J.M.; Holmes,E.C.; Guan,Y.; Zhu,H.
EPI_ISL_179796		A/duck/Jiangxi/5461/2014			Lam,T.Y.; Zhou,B.; Wang,J.; Chai,Y.; Shen,Y.; Chen,X.; Ma,C.; Hong,W.; Chen,Y.; Zhang,Y.; Duan,L.; Chen,P.; Jiang,J.; Li,L.; Poon,L.M.; Webby,R.J.; Smith,D.K.; Leung,G.M.; Peiris,J.M.; Holmes,E.C.; Guan,Y.; Zhu,H.
EPI_ISL_179794		A/duck/Jiangxi/5444/2014			Lam,T.Y.; Zhou,B.; Wang,J.; Chai,Y.; Shen,Y.; Chen,X.; Ma,C.; Hong,W.; Chen,Y.; Zhang,Y.; Duan,L.; Chen,P.; Jiang,J.; Li,L.; Poon,L.M.; Webby,R.J.; Smith,D.K.; Leung,G.M.; Peiris,J.M.; Holmes,E.C.; Guan,Y.; Zhu,H.
EPI_ISL_179788		A/duck/Jiangxi/34858/2013			Lam,T.Y.; Zhou,B.; Wang,J.; Chai,Y.; Shen,Y.; Chen,X.; Ma,C.; Hong,W.; Chen,Y.; Zhang,Y.; Duan,L.; Chen,P.; Jiang,J.; Li,L.; Poon,L.M.; Webby,R.J.; Smith,D.K.; Leung,G.M.; Peiris,J.M.; Holmes,E.C.; Guan,Y.; Zhu,H.
EPI_ISL_179786		A/duck/Jiangxi/34775/2013			Lam,T.Y.; Zhou,B.; Wang,J.; Chai,Y.; Shen,Y.; Chen,X.; Ma,C.; Hong,W.; Chen,Y.; Zhang,Y.; Duan,L.; Chen,P.; Jiang,J.; Li,L.; Poon,L.M.; Webby,R.J.; Smith,D.K.; Leung,G.M.; Peiris,J.M.; Holmes,E.C.; Guan,Y.; Zhu,H.
EPI_ISL_179785		A/duck/Jiangxi/31045/2013			Lam,T.Y.; Zhou,B.; Wang,J.; Chai,Y.; Shen,Y.; Chen,X.; Ma,C.; Hong,W.; Chen,Y.; Zhang,Y.; Duan,L.; Chen,P.; Jiang,J.; Li,L.; Poon,L.M.; Webby,R.J.; Smith,D.K.; Leung,G.M.; Peiris,J.M.; Holmes,E.C.; Guan,Y.; Zhu,H.
EPI_ISL_179783		A/duck/Jiangxi/31028/2013			Lam,T.Y.; Zhou,B.; Wang,J.; Chai,Y.; Shen,Y.; Chen,X.; Ma,C.; Hong,W.; Chen,Y.; Zhang,Y.; Duan,L.; Chen,P.; Jiang,J.; Li,L.; Poon,L.M.; Webby,R.J.; Smith,D.K.; Leung,G.M.; Peiris,J.M.; Holmes,E.C.; Guan,Y.; Zhu,H.
EPI_ISL_179792		A/duck/Jiangxi/29344/2013			Lam,T.Y.; Zhou,B.; Wang,J.; Chai,Y.; Shen,Y.; Chen,X.; Ma,C.; Hong,W.; Chen,Y.; Zhang,Y.; Duan,L.; Chen,P.; Jiang,J.; Li,L.; Poon,L.M.; Webby,R.J.; Smith,D.K.; Leung,G.M.; Peiris,J.M.; Holmes,E.C.; Guan,Y.; Zhu,H.
EPI_ISL_179782		A/duck/Jiangxi/28843/2013			Lam,T.Y.; Zhou,B.; Wang,J.; Chai,Y.; Shen,Y.; Chen,X.; Ma,C.; Hong,W.; Chen,Y.; Zhang,Y.; Duan,L.; Chen,P.; Jiang,J.; Li,L.; Poon,L.M.; Webby,R.J.; Smith,D.K.; Leung,G.M.; Peiris,J.M.; Holmes,E.C.; Guan,Y.; Zhu,H.
EPI_ISL_179779		A/duck/Jiangxi/22998/2013			Lam,T.Y.; Zhou,B.; Wang,J.; Chai,Y.; Shen,Y.; Chen,X.; Ma,C.; Hong,W.; Chen,Y.; Zhang,Y.; Duan,L.; Chen,P.; Jiang,J.; Li,L.; Poon,L.M.; Webby,R.J.; Smith,D.K.; Leung,G.M.; Peiris,J.M.; Holmes,E.C.; Guan,Y.; Zhu,H.
EPI_ISL_179777		A/duck/Jiangxi/22710/2013			Lam,T.Y.; Zhou,B.; Wang,J.; Chai,Y.; Shen,Y.; Chen,X.; Ma,C.; Hong,W.; Chen,Y.; Zhang,Y.; Duan,L.; Chen,P.; Jiang,J.; Li,L.; Poon,L.M.; Webby,R.J.; Smith,D.K.; Leung,G.M.; Peiris,J.M.; Holmes,E.C.; Guan,Y.; Zhu,H.
EPI_ISL_179776		A/duck/Jiangxi/22693/2013			Lam,T.Y.; Zhou,B.; Wang,J.; Chai,Y.; Shen,Y.; Chen,X.; Ma,C.; Hong,W.; Chen,Y.; Zhang,Y.; Duan,L.; Chen,P.; Jiang,J.; Li,L.; Poon,L.M.; Webby,R.J.; Smith,D.K.; Leung,G.M.; Peiris,J.M.; Holmes,E.C.; Guan,Y.; Zhu,H.
EPI_ISL_179748		A/duck/Jiangxi/22686/2013			Lam,T.Y.; Zhou,B.; Wang,J.; Chai,Y.; Shen,Y.; Chen,X.; Ma,C.; Hong,W.; Chen,Y.; Zhang,Y.; Duan,L.; Chen,P.; Jiang,J.; Li,L.; Poon,L.M.; Webby,R.J.; Smith,D.K.; Leung,G.M.; Peiris,J.M.; Holmes,E.C.; Guan,Y.; Zhu,H.
EPI_ISL_179747		A/duck/Jiangxi/22676/2013			Lam,T.Y.; Zhou,B.; Wang,J.; Chai,Y.; Shen,Y.; Chen,X.; Ma,C.; Hong,W.; Chen,Y.; Zhang,Y.; Duan,L.; Chen,P.; Jiang,J.; Li,L.; Poon,L.M.; Webby,R.J.; Smith,D.K.; Leung,G.M.; Peiris,J.M.; Holmes,E.C.; Guan,Y.; Zhu,H.
EPI_ISL_179746		A/duck/Jiangxi/22215/2013			Lam,T.Y.; Zhou,B.; Wang,J.; Chai,Y.; Shen,Y.; Chen,X.; Ma,C.; Hong,W.; Chen,Y.; Zhang,Y.; Duan,L.; Chen,P.; Jiang,J.; Li,L.; Poon,L.M.; Webby,R.J.; Smith,D.K.; Leung,G.M.; Peiris,J.M.; Holmes,E.C.; Guan,Y.; Zhu,H.
EPI_ISL_179745		A/duck/Jiangxi/21710/2013			Lam,T.Y.; Zhou,B.; Wang,J.; Chai,Y.; Shen,Y.; Chen,X.; Ma,C.; Hong,W.; Chen,Y.; Zhang,Y.; Duan,L.; Chen,P.; Jiang,J.; Li,L.; Poon,L.M.; Webby,R.J.; Smith,D.K.; Leung,G.M.; Peiris,J.M.; Holmes,E.C.; Guan,Y.; Zhu,H.
EPI_ISL_179743		A/duck/Jiangxi/21694/2013			Lam,T.Y.; Zhou,B.; Wang,J.; Chai,Y.; Shen,Y.; Chen,X.; Ma,C.; Hong,W.; Chen,Y.; Zhang,Y.; Duan,L.; Chen,P.; Jiang,J.; Li,L.; Poon,L.M.; Webby,R.J.; Smith,D.K.; Leung,G.M.; Peiris,J.M.; Holmes,E.C.; Guan,Y.; Zhu,H.
EPI_ISL_179742		A/duck/Jiangxi/21224/2013			Lam,T.Y.; Zhou,B.; Wang,J.; Chai,Y.; Shen,Y.; Chen,X.; Ma,C.; Hong,W.; Chen,Y.; Zhang,Y.; Duan,L.; Chen,P.; Jiang,J.; Li,L.; Poon,L.M.; Webby,R.J.; Smith,D.K.; Leung,G.M.; Peiris,J.M.; Holmes,E.C.; Guan,Y.; Zhu,H.
EPI_ISL_179741		A/duck/Jiangxi/21213/2013			Lam,T.Y.; Zhou,B.; Wang,J.; Chai,Y.; Shen,Y.; Chen,X.; Ma,C.; Hong,W.; Chen,Y.; Zhang,Y.; Duan,L.; Chen,P.; Jiang,J.; Li,L.; Poon,L.M.; Webby,R.J.; Smith,D.K.; Leung,G.M.; Peiris,J.M.; Holmes,E.C.; Guan,Y.; Zhu,H.
EPI_ISL_179738		A/duck/Jiangxi/20717/2013			Lam,T.Y.; Zhou,B.; Wang,J.; Chai,Y.; Shen,Y.; Chen,X.; Ma,C.; Hong,W.; Chen,Y.; Zhang,Y.; Duan,L.; Chen,P.; Jiang,J.; Li,L.; Poon,L.M.; Webby,R.J.; Smith,D.K.; Leung,G.M.; Peiris,J.M.; Holmes,E.C.; Guan,Y.; Zhu,H.
EPI_ISL_179736		A/duck/Jiangxi/20674/2013			Lam,T.Y.; Zhou,B.; Wang,J.; Chai,Y.; Shen,Y.; Chen,X.; Ma,C.; Hong,W.; Chen,Y.; Zhang,Y.; Duan,L.; Chen,P.; Jiang,J.; Li,L.; Poon,L.M.; Webby,R.J.; Smith,D.K.; Leung,G.M.; Peiris,J.M.; Holmes,E.C.; Guan,Y.; Zhu,H.
EPI_ISL_179735		A/duck/Jiangxi/20189/2013			Lam,T.Y.; Zhou,B.; Wang,J.; Chai,Y.; Shen,Y.; Chen,X.; Ma,C.; Hong,W.; Chen,Y.; Zhang,Y.; Duan,L.; Chen,P.; Jiang,J.; Li,L.; Poon,L.M.; Webby,R.J.; Smith,D.K.; Leung,G.M.; Peiris,J.M.; Holmes,E.C.; Guan,Y.; Zhu,H.
EPI_ISL_179734		A/duck/Jiangxi/20161/2013			Lam,T.Y.; Zhou,B.; Wang,J.; Chai,Y.; Shen,Y.; Chen,X.; Ma,C.; Hong,W.; Chen,Y.; Zhang,Y.; Duan,L.; Chen,P.; Jiang,J.; Li,L.; Poon,L.M.; Webby,R.J.; Smith,D.K.; Leung,G.M.; Peiris,J.M.; Holmes,E.C.; Guan,Y.; Zhu,H.
EPI_ISL_179733		A/duck/Jiangxi/20151/2013			Lam,T.Y.; Zhou,B.; Wang,J.; Chai,Y.; Shen,Y.; Chen,X.; Ma,C.; Hong,W.; Chen,Y.; Zhang,Y.; Duan,L.; Chen,P.; Jiang,J.; Li,L.; Poon,L.M.; Webby,R.J.; Smith,D.K.; Leung,G.M.; Peiris,J.M.; Holmes,E.C.; Guan,Y.; Zhu,H.
EPI_ISL_179716		A/duck/Jiangxi/18666/2013			Lam,T.Y.; Zhou,B.; Wang,J.; Chai,Y.; Shen,Y.; Chen,X.; Ma,C.; Hong,W.; Chen,Y.; Zhang,Y.; Duan,L.; Chen,P.; Jiang,J.; Li,L.; Poon,L.M.; Webby,R.J.; Smith,D.K.; Leung,G.M.; Peiris,J.M.; Holmes,E.C.; Guan,Y.; Zhu,H.
EPI_ISL_176448		A/duck/Jiangxi/18644/2013			Lam,T.Y.; Zhou,B.; Wang,J.; Chai,Y.; Shen,Y.; Chen,X.; Ma,C.; Hong,W.; Chen,Y.; Zhang,Y.; Duan,L.; Chen,P.; Jiang,J.; Li,L.; Poon,L.M.; Webby,R.J.; Smith,D.K.; Leung,G.M.; Peiris,J.M.; Holmes,E.C.; Guan,Y.; Zhu,H.
EPI_ISL_179446		A/duck/Hokkaido/WZ77/2013			Hiono,T.; Ohkawara,A.; Ogasawara,K.; Okamatsu,M.; Sakoda,Y.; Kida,H.; Hatamachi,J.; Matsuno,K.
EPI_ISL_179445		A/duck/Hokkaido/WZ15/2013			Hiono,T.; Ohkawara,A.; Ogasawara,K.; Okamatsu,M.; Sakoda,Y.; Kida,H.; Hatamachi,J.; Matsuno,K.
EPI_ISL_179444		A/duck/Hokkaido/W57/2013			Hiono,T.; Ohkawara,A.; Ogasawara,K.; Okamatsu,M.; Sakoda,Y.; Kida,H.; Hatamachi,J.; Matsuno,K.
EPI_ISL_179443		A/duck/Hokkaido/W20/2013			Hiono,T.; Ohkawara,A.; Ogasawara,K.; Okamatsu,M.; Sakoda,Y.; Kida,H.; Hatamachi,J.; Matsuno,K.
EPI_ISL_179441		A/duck/Hokkaido/50/2010			Hiono,T.; Ohkawara,A.; Ogasawara,K.; Okamatsu,M.; Sakoda,Y.; Kida,H.; Hatamachi,J.; Matsuno,K.
EPI_ISL_179440		A/duck/Hokkaido/47/2010			Hiono,T.; Ohkawara,A.; Ogasawara,K.; Okamatsu,M.; Sakoda,Y.; Kida,H.; Hatamachi,J.; Matsuno,K.
EPI_ISL_179439		A/duck/Hokkaido/45/2010			Hiono,T.; Ohkawara,A.; Ogasawara,K.; Okamatsu,M.; Sakoda,Y.; Kida,H.; Hatamachi,J.; Matsuno,K.
EPI_ISL_179438		A/duck/Hokkaido/14/2010			Hiono,T.; Ohkawara,A.; Ogasawara,K.; Okamatsu,M.; Sakoda,Y.; Kida,H.; Hatamachi,J.; Matsuno,K.
EPI_ISL_179437		A/duck/Hokkaido/10/2010			Hiono,T.; Ohkawara,A.; Ogasawara,K.; Okamatsu,M.; Sakoda,Y.; Kida,H.; Hatamachi,J.; Matsuno,K.
EPI_ISL_179436		A/duck/Hokkaido/6/2010			Hiono,T.; Ohkawara,A.; Ogasawara,K.; Okamatsu,M.; Sakoda,Y.; Kida,H.; Hatamachi,J.; Matsuno,K.
EPI_ISL_179435		A/duck/Hokkaido/5/2010			Hiono,T.; Ohkawara,A.; Ogasawara,K.; Okamatsu,M.; Sakoda,Y.; Kida,H.; Hatamachi,J.; Matsuno,K.
EPI_ISL_179434		A/duck/Hokkaido/4/2010			Hiono,T.; Ohkawara,A.; Ogasawara,K.; Okamatsu,M.; Sakoda,Y.; Kida,H.; Hatamachi,J.; Matsuno,K.
EPI_ISL_179433		A/duck/Hokkaido/3/2010			Hiono,T.; Ohkawara,A.; Ogasawara,K.; Okamatsu,M.; Sakoda,Y.; Kida,H.; Hatamachi,J.; Matsuno,K.
EPI_ISL_177987		A/turkey/California/8199/2015			Killian,M.L.
EPI_ISL_177875		A/Shanghai/ION/2013			Hu,Y.; Ren,X.; Yang,F.; Jin,Q.
EPI_ISL_177507		A/redhead/Ohio/13OS0406/2013			Bowman,A.; Nelson,S.; Sreevatsan,S.; Suwannakarn,K.; Slemons,R.
EPI_ISL_176039		A/chicken/Jiangxi/10784/2014			Lam,T.Y.; Zhou,B.; Wang,J.; Chai,Y.; Shen,Y.; Chen,X.; Ma,C.; Hong,W.; Chen,Y.; Zhang,Y.; Duan,L.; Chen,P.; Jiang,J.; Li,L.; Poon,L.M.; Webby,R.J.; Smith,D.K.; Leung,G.M.; Peiris,J.M.; Holmes,E.C.; Guan,Y.; Zhu,H.
EPI_ISL_176038		A/chicken/Jiangxi/10573/2014			Lam,T.Y.; Zhou,B.; Wang,J.; Chai,Y.; Shen,Y.; Chen,X.; Ma,C.; Hong,W.; Chen,Y.; Zhang,Y.; Duan,L.; Chen,P.; Jiang,J.; Li,L.; Poon,L.M.; Webby,R.J.; Smith,D.K.; Leung,G.M.; Peiris,J.M.; Holmes,E.C.; Guan,Y.; Zhu,H.
EPI_ISL_176037		A/chicken/Jiangxi/10552/2014			Lam,T.Y.; Zhou,B.; Wang,J.; Chai,Y.; Shen,Y.; Chen,X.; Ma,C.; Hong,W.; Chen,Y.; Zhang,Y.; Duan,L.; Chen,P.; Jiang,J.; Li,L.; Poon,L.M.; Webby,R.J.; Smith,D.K.; Leung,G.M.; Peiris,J.M.; Holmes,E.C.; Guan,Y.; Zhu,H.
EPI_ISL_176036		A/chicken/Jiangxi/9558/2014			Lam,T.Y.; Zhou,B.; Wang,J.; Chai,Y.; Shen,Y.; Chen,X.; Ma,C.; Hong,W.; Chen,Y.; Zhang,Y.; Duan,L.; Chen,P.; Jiang,J.; Li,L.; Poon,L.M.; Webby,R.J.; Smith,D.K.; Leung,G.M.; Peiris,J.M.; Holmes,E.C.; Guan,Y.; Zhu,H.
EPI_ISL_176035		A/chicken/Jiangxi/9534/2014			Lam,T.Y.; Zhou,B.; Wang,J.; Chai,Y.; Shen,Y.; Chen,X.; Ma,C.; Hong,W.; Chen,Y.; Zhang,Y.; Duan,L.; Chen,P.; Jiang,J.; Li,L.; Poon,L.M.; Webby,R.J.; Smith,D.K.; Leung,G.M.; Peiris,J.M.; Holmes,E.C.; Guan,Y.; Zhu,H.
EPI_ISL_176034		A/chicken/Jiangxi/9508/2014			Lam,T.Y.; Zhou,B.; Wang,J.; Chai,Y.; Shen,Y.; Chen,X.; Ma,C.; Hong,W.; Chen,Y.; Zhang,Y.; Duan,L.; Chen,P.; Jiang,J.; Li,L.; Poon,L.M.; Webby,R.J.; Smith,D.K.; Leung,G.M.; Peiris,J.M.; Holmes,E.C.; Guan,Y.; Zhu,H.
EPI_ISL_176033		A/silkie chicken/Jiangxi/9476/2014			Lam,T.Y.; Zhou,B.; Wang,J.; Chai,Y.; Shen,Y.; Chen,X.; Ma,C.; Hong,W.; Chen,Y.; Zhang,Y.; Duan,L.; Chen,P.; Jiang,J.; Li,L.; Poon,L.M.; Webby,R.J.; Smith,D.K.; Leung,G.M.; Peiris,J.M.; Holmes,E.C.; Guan,Y.; Zhu,H.
EPI_ISL_176032		A/silkie chicken/Jiangxi/9472/2014			Lam,T.Y.; Zhou,B.; Wang,J.; Chai,Y.; Shen,Y.; Chen,X.; Ma,C.; Hong,W.; Chen,Y.; Zhang,Y.; Duan,L.; Chen,P.; Jiang,J.; Li,L.; Poon,L.M.; Webby,R.J.; Smith,D.K.; Leung,G.M.; Peiris,J.M.; Holmes,E.C.; Guan,Y.; Zhu,H.
EPI_ISL_176031		A/silkie chicken/Jiangxi/9469/2014			Lam,T.Y.; Zhou,B.; Wang,J.; Chai,Y.; Shen,Y.; Chen,X.; Ma,C.; Hong,W.; Chen,Y.; Zhang,Y.; Duan,L.; Chen,P.; Jiang,J.; Li,L.; Poon,L.M.; Webby,R.J.; Smith,D.K.; Leung,G.M.; Peiris,J.M.; Holmes,E.C.; Guan,Y.; Zhu,H.
EPI_ISL_175866		A/chicken/Dongguan/4040/2013			Lam,T.Y.; Zhou,B.; Wang,J.; Chai,Y.; Shen,Y.; Chen,X.; Ma,C.; Hong,W.; Chen,Y.; Zhang,Y.; Duan,L.; Chen,P.; Jiang,J.; Li,L.; Poon,L.M.; Webby,R.J.; Smith,D.K.; Leung,G.M.; Peiris,J.M.; Holmes,E.C.; Guan,Y.; Zhu,H.
EPI_ISL_175842		A/chicken/Dongguan/4064/2013			Lam,T.Y.; Zhou,B.; Wang,J.; Chai,Y.; Shen,Y.; Chen,X.; Ma,C.; Hong,W.; Chen,Y.; Zhang,Y.; Duan,L.; Chen,P.; Jiang,J.; Li,L.; Poon,L.M.; Webby,R.J.; Smith,D.K.; Leung,G.M.; Peiris,J.M.; Holmes,E.C.; Guan,Y.; Zhu,H.
EPI_ISL_175840		A/chicken/Shenzhen/801/2013			Lam,T.Y.; Zhou,B.; Wang,J.; Chai,Y.; Shen,Y.; Chen,X.; Ma,C.; Hong,W.; Chen,Y.; Zhang,Y.; Duan,L.; Chen,P.; Jiang,J.; Li,L.; Poon,L.M.; Webby,R.J.; Smith,D.K.; Leung,G.M.; Peiris,J.M.; Holmes,E.C.; Guan,Y.; Zhu,H.
EPI_ISL_175839		A/chicken/Dongguan/4119/2013			Lam,T.Y.; Zhou,B.; Wang,J.; Chai,Y.; Shen,Y.; Chen,X.; Ma,C.; Hong,W.; Chen,Y.; Zhang,Y.; Duan,L.; Chen,P.; Jiang,J.; Li,L.; Poon,L.M.; Webby,R.J.; Smith,D.K.; Leung,G.M.; Peiris,J.M.; Holmes,E.C.; Guan,Y.; Zhu,H.
[truncated: 4,562 more rows]
