# Supplementary material for: Characterization of A/H7 influenza virus global antigenic diversity and key determinants in the hemagglutinin globular head mediating A/H7N9 antigenic evolution
Source: mBio. 2023 Aug 11;14(5):e00488-23. doi: 10.1128/mbio.00488-23 (PMC10655666; doi:10.1128/mbio.00488-23)
Supplement: Table S2 — Overview of A/H7 antigens and post-infection sera used for antigenic characterization. [file mbio.00488-23-s0008.xlsx]

## Sheet: S2
Table S2: Overview of A/H7 antigens and post-infection sera used for antigenic characterization.
	Virus	subtype	gisaid Isolate ID	submitter	Laboratory	Accession#	Genbank	Lineage	Ordered as synthetic gene or in-house?	CVV or CVV like?	Amino acid differences with CVV->map antigen in HA1	Serum name	Serum abbreviation
1	A/SEAL/MASSACHUSETTS/1/1980	H7N7	EPI_ISL_80955	Kim,L.M.; Scott,M.A.; Suarez,D.L.; Spackman,E.; Swayne,D.E.; Afonso,C.L.		EPI286402	GU050547	North American	In-house, recombinant
2	A/CHICKEN/NEW-YORK/SG-00254/1994	H7N2	EPI_ISL_25313	Sreevatsan,S., Ramakrishnan,M.A., Wang,P., Anderson,T.L., Jindal,N., Chander,Y., Goyal,S.M. and Osterholm,M.T.	CEIRS-UMN026-SG-00254	EPI188057	CY042255	North American	Ordered synthetic gene			A/CHICKEN/NEW-YORK/SG-00254A/1994	NY94
3	A/MALLARD/ALBERTA/22/2001	H7N3	EPI_ISL_99346	Spiro,D., Halpin,R., Boyne,A., Bera,J., Ghedin,E., Hostetler,J., Fedorova,N., Kim,M., Zaborsky,J., Overton,L., Djuric,K., Sarmiento,M., Sitz,J., Katzel,D., Hinckley,R.A., Glaser,A.L., Trock,S.C., Huntley,J.P., Akey,B., Dubovi,E.J.,Wentworth DE, Bolotov,P., Bao,Y., Sanders,R., Dernovoy,D., Kiryutin,B., Lipman,D.J. and Tatusova,T	The NIAID Influenza Genome Sequencing Consortium	EPI343807	CY102664	North American	Ordered synthetic gene	Similar to A/Canada/rv444/2004	75ND
4	A/CHICKEN/CHILE/176822/2002	H7N3	EPI_ISL_3514	unknown	Import from public-domain	EPI18752	AY303630	South American	Ordered synthetic gene
5	A/CHICKEN/NEW-YORK/SG-00442/2005	H7N2	EPI_ISL_66979	Sreevatsan,S.;Chander,Y.; Jindal,N.; … Osterholm,M.T.	public domain	EPI169061	CY036639	North American	Ordered synthetic gene	Similar to A/turkey/Virginia/4529/2002 and A/New York/107/2003	A/New York/107/2003: 36AT, 86VI, 91KR, 207SN, 248AT, A/turkey/Virginia/4529/2002: 22RK, 81RK, 158AS, 194TK, 207SN, 255LI, 269RG, 271DN, 290SP
6	A/CHICKEN/NEW-YORK/19495-2/2006	H7N2	EPI_ISL_24807	Spiro,D., Halpin,R., Boyne,A., Bera,J., Ghedin,E., Hostetler,J., Fedorova,N., Kim,M., Zaborsky,J., Overton,L., Djuric,K., Sarmiento,M., Sitz,J., Katzel,D., Hinckley,R.A., Glaser,A.L., Trock,S.C., Huntley,J.P., Akey,B., Dubovi,E.J.,Wentworth DE, Bolotov,P., Bao,Y., Sanders,R., Dernovoy,D., Kiryutin,B., Lipman,D.J. and Tatusova,TSpiro,D., Halpin,R., Boyne,A., Bera,J., Ghedin,E., Hostetler,J., Fedor…	The NIAID Influenza Genome Sequencing Project	EPI164962	CY034902	North American	Ordered synthetic gene			A/CHICKEN/NEW-YORK/19495-2A/2006, A/CHICKEN/NEW-YORK/19495-2B/2006	NY06I, NY06II
7	A/CHICKEN/NEW-YORK/46545-2/2006	H7N2	EPI_ISL_16416	unknown	public domain	EPI141548	CY031188	North American	Ordered synthetic gene
8	A/RUDDY-TURNSTONE/NEW-JERSEY/166/2006	H7N3	EPI_ISL_64415	Kim,L.M.;Scott,M.A.; Suarez,D.L.;Spackman,E.;Swayne,D.E.;Stallknecht,D.E.;Afonso,C.L	USDA/ARS Avian Influenza Virus Sequencing Project	EPI225433	GU051649	North American	Ordered synthetic gene
9	A/CHICKEN/JALISCO/12283/2012	H7N3	EPI_ISL_129880	Suarez,D.L.; Kapczynski,D.R.; Pantin-Jackwood,M.; Spackman,E.; Ricardez,Y.; Gonzalez,S.; Swayne,D.E.		EPI398565	JX908509	North American	Ordered synthetic gene
10	A/CHICKEN/JALISCO/CPA-01861-16-CENASA-95294/2016	H7N3	EPI_ISL_226058	Delgadillo-Alvarez,J.B.	public domain	EPI781520	KX351951	North American	Ordered synthetic gene
11	A/CHICKEN/PUEBLA/CPA-02457-16-CENASA-95294/2016	H7N3	EPI_ISL_226057	Delgadillo-Alvarez,J.B.	Servicio Nacional de Sanidad, Inocuidad y Calidad Agroalimentaria (SENASICA)	EPI781509	KX351940	North American	Ordered synthetic gene			A/CHICKEN/PUEBLA/CPA-02457-16CENASA-95294A/2016	PU16
12	A/CHICKEN/TENNESSEE/17-007147-2/2017	H7N9	EPI_ISL_276775	Killian,M.L.	USDA APHIS VS, Diagnostic Virology Laboratory, National Veterinary Services Laboratories (NVSL)	EPI1054050	MF357812	North American	Ordered synthetic gene			A/CHICKEN/TENNESSEE/17-007147-2A/2017	TE17
13	A/TURKEY/SOUTH-CAROLINA/20-010561-003/2020	H7N3	EPI_ISL_502762	Killian,M.L.; Franzen,K.M.; Love,E.R.; Stuber,T.P.		EPI1775709	MT444387	North American	Ordered synthetic gene
14	A/TURKEY/ISRAEL/RAMON/1979	H7N2	EPI_ISL_69992	Banks,J.;Speidel,E.C.;McCauley,J.W.;Alexander,D.J.	Import from public-domain	EPI242702	AF202235	Eurasian	Ordered synthetic gene
15	A/TURKEY/ITALY/2732/1999	H7N1	EPI_ISL_21023	Kim,L.M.; Scott,M.A.; Suarez,D.L.; Spackman,E.; Swayne,D.E.; Afonso,C.L.	Import from public-domain	EPI12994	GU052969	Eurasian	Ordered synthetic gene
16	A/TURKEY/ITALY/3889/1999	H7N1	EPI_ISL_2746	unknown	unknown	EPI12994	AJ493466	Eurasian	Ordered synthetic gene	CVV
17	A/MALLARD/NETHERLANDS/12/2000	H7N3	EPI_ISL_150019	de Graaf,M.; Fouchier,R.A.	Erasmus Medical Center, Rotterdam, The Netherlands	EPI485603	KF695239	Eurasian	In-house, recombinant	CVV		A/MALLARD/NETHERLANDS/12C/2000	NL00
18	A/TURKEY/ITALY/32/2001	H7N1	EPI_ISL_156208	Monne,I.; Fusaro,A.; Nelson,M.I.; Bonfanti,L.; Mulatti,P.; Hughes,J.; Murcia,P.R.; Schivo,A.; Valastro,V.; Moreno,A.; Holmes,E.C.; Cattoli,G.		EPI505938	KF493474	Eurasian	Ordered synthetic gene
19	A/MALLARD/SWEDEN/56/2002	H7N7	EPI_ISL_150055	de Graaf,M.; Fouchier,R.A.	Erasmus Medical Center, Rotterdam, The Netherlands	EPI485836	KF695354	Eurasian	In-house, isolate
20	A/MALLARD/SWEDEN/85/2002	H7N7	EPI_ISL_150027	de Graaf,M.; Fouchier,R.A.	Erasmus Medical Center, Rotterdam, The Netherlands	EPI485664	KF695293	Eurasian	In-house, isolate
21	A/CHICKEN/KARACHI/NARC-23/2003	H7N3	EPI_ISL_31505	Abbas,M.A.;Spackman,E.;Ahmed,Z.;Naeem,K.;Siddique,N.;Swayne,D.;Sarmento,L.;Hameed,A.	USDA-ARS, Southeast Poultry Research Laboratory	EPI184111	FJ577526	Eurasian	Ordered synthetic gene			A/CHICKEN/KARACHI/NARC-23B/2003	KA03
22	A/CHICKEN/NETHERLANDS/1/2003	H7N7	EPI_ISL_3546	Fouchier,R.A., Schneeberger,P.M., Rozendaal,F.W., Broekman,J.M., Kemink,S.A., Munster,V., Kuiken,T., Rimmelzwaan,G.F., Schutten,M., Van Doornum,G.J., Koch,G., Bosman,A., Koopmans,M. and Osterhaus,A.D.	Erasmus Medical Center, Rotterdam, The Netherlands	EPI18990	AY338458	Eurasian	In-house, recombinant			A/CHICKEN/NETHERLANDS/3D/2003	NL03
23	A/DUCK/JIANGXI/1717/2003	H7N7	EPI_ISL_146338	Lam,T.T.Y.;Wang,J.;Shen,Y.;Zhou,B.;Duan,L.;Cheung,C.L.;Ma,C.;Lycett,S.J.;Leung,C.Y.H.;Chen,X.;Li,L.;Hong,W.;Chai,Y.;Zhou,L.;Liang,H.;Ou,Z.;Liu,Y.;Farooqui,A.;Kelvin,D.J.;Poon,L.L.M.;Smith,D.K.;Pybus,O.G.;Leung,G.M.;Shu,Y.;Webster,R.G.;Webby,R.J.;Peiris,J.S.M.;Rambaut,A.;Zhu,H.;Guan,Y.	State Key Laboratory of Emerging Infectious Diseases / Centre of Influenza Research, The University of Hong Kong	EPI469611	KF258996	Eurasian	Ordered synthetic gene			A/DUCK/JIANGXI/1717B/2003	JI03
24	A/MALLARD/SWEDEN/1983/2003	H7N7	EPI_ISL_189460	Wentworth,D.E.;Halpin,R.A.;Lin,Xbera,J.;Ransier,A.;Fedorova,N.;Tsitrin,T.;McLellan,M.;Stockwell,T.;Amedeo,P.;Appalla,L.;Bishop,B.;Edworthy,P.;Gupta,N.;Hoover,J.;Katzel,D.;Li,K.;Schobel,S.;Shrivastava,S.;Thovarai,V.;Wang,S.;Fouchier,R.;Osterhaus,A.;Olsen,B.;Wille,M.;Latorre-Margalef,N.;Tolf,C.; Bao,Y.; Sanders,R.; Zhdanov,S.; Kiryutin,B.; Lipman,D.J.; Tatusova,T.; Waldenstrom,J	The NIAID Influenza Genome Sequencing Project	EPI618155	CY184552	Eurasian	Ordered synthetic gene
25	A/NETHERLANDS/219/2003	H7N7	EPI_ISL_67238	Kim,L.M.; Scott,M.A.; Suarez,D.L.; Spackman,E.; Swayne,D.E.; Afonso,C.L.		EPI234814	GU053122	Eurasian	In-house, recombinant			A/NETHERLANDS/219E/2003	NE03
26	A/CHICKEN/CHAKWAL/NARC-148/2004	H7N3	EPI_ISL_76068	Abbas,M.A.Spackman,E.;;Ahmed,Z.;Naeem,K.;Siddique,N.;Swayne,D.;Sarmento,L.;Hameed,A.	National Reference Laboratory for Poultry Diseases-NRLPD	EPI266809	HM346517	Eurasian	Ordered synthetic gene
27	A/DUCK/ZHEJIANG/1208/2009	H7N3	EPI_ISL_205854	Jiang,W.;Liu,H.;Chen,J.	Laboratory of Avian Disease Surveillance, No. 369 Nanjing Road, Qingdao, Shandong 266032, China	EPI687301	KJ522761	Eurasian	Ordered synthetic gene
28	A/QUAIL/AICHI/5/2009	H7N6	EPI_ISL_75887	Uchida,Y.;Mase,M.;Yasuaki,H.;Takehiko,S.	Yuko Uchida National Institute of Animal Health, National Agriculture and Food Research Organization(NARO)	EPI266256	AB538460	Eurasian	Ordered synthetic gene			A/QUAIL/AICHI/5B/2009	AI09
29	A/DUCK/CHIBA/25-51-14/2013	H7N1	EPI_ISL_141009	Kageyama,T.; Fujisaki,S.; Takashita,E.; Xu,H.; Yamada,S.; Uchida,Y.; Neumann,G.; Saito,T.; Kawaoka,Y.; Tashiro,M.; Hikono,H.; Kanehira,K.; Takemae,N.		EPI447255	AB813060	Eurasian	Ordered synthetic gene
30	A/SILKIE-CHICKEN/WENZHOU/790/2013	H7N7	EPI_ISL_146453	Lam,T.T.Y.;Wang,J.;Shen,Y.;Zhou,B.;Duan,L.;Cheung,C.L.;Ma,C.;Lycett,S.J.;Leung,C.Y.H.;Chen,X.;Li,L.;Hong,W.;Chai,Y.;Zhou,L.;Liang,H.;Ou,Z.;Liu,Y.;Farooqui,A.;Kelvin,D.J.;Poon,L.L.M.;Smith,D.K.;Pybus,O.G.;Leung,G.M.;Shu,Y.;Webster,R.G.;Webby,R.J.;Peiris,J.S.M.;Rambaut,A.;Zhu,H.;Guan,Y.	State Key Laboratory of Emerging Infectious Diseases / Centre of Influenza Research, The University of Hong Kong	EPI469713	KF259056	Eurasian	Ordered synthetic gene
31	A/WILD-BIRD/JIANGXI/35982/2013	H7N7	EPI_ISL_179837	Lam,T.Y.; Zhou,B.; Wang,J.; Chai,Y.; Shen,Y.; Chen,X.; Ma,C.; Hong,W.; Chen,Y.; Zhang,Y.; Duan,L.; Chen,P.; Jiang,J.; Li,L.; Poon,L.M.; Webby,R.J.; Smith,D.K.; Leung,G.M.; Peiris,J.M.; Holmes,E.C.; Guan,Y.; Zhu,H.	Import from public-domain	EPI591923	KP417119	Eurasian	Ordered synthetic gene
32	A/JIANGSU/1/2018	H7N4	EPI_ISL_376123	Cui,L.; Zhao,K.; Ge,Y.; Chen,Y.; Zhu,X.; Wu,T.; Shi,Z.; Qi,X.; Zhu,F.		EPI1536850	MG779876	Eurasian	Ordered synthetic gene	Similar to A/chicken/Jiangsu/1/2018	224HQ, 303KE
33	A/ANHUI/1/2013	H7N9	EPI_ISL_138739	Yang, Lei	WHO Chinese National Influenza Center	EPI439507	NA	Eurasian - H7N9	In-house, recombinant	CVV		A/ANHUI/1D/2013	AN13
34	A/CHICKEN/GUANGDONG/G1/2013	H7N9	EPI_ISL_175606	Qi,W., Huang,L., Li,H., Jiao,P. and Liao,M.	College of Veterinary Medicine, Agricultural University, Guangzhou, Guangdong South China	EPI576566	KJ395947	Eurasian - H7N9	Ordered synthetic gene	Similar to A/Shanghai/2/2013	47RK
35	A/SHANGHAI/1/2013	H7N9	EPI_ISL_138737	Yang, Lei	WHO Chinese National Influenza Center	EPI439486	NA	Eurasian - H7N9	In-house, recombinant
36	A/CHICKEN/ANHUI/A1162/2014	H7N9	EPI_ISL_211511	Li,Z.;Liu,S.;Hou,G.;Wang,S.;Li,J.;Zhang,X.;Wang,D.;Chen,J.	Laboratory of Avian Disease Surveillance, 369 Nanjing Road Qingdao, Shangdong 266032, China	EPI708121	KP765987	Eurasian - H7N9	Ordered synthetic gene
37	A/CHICKEN/SHANGHAI/S3087/2014	H7N9	EPI_ISL_211454	Li,Z.; Liu,S.; Hou,G.; Wang,S.; Li,J.; Zhang,X.; Wang,D.; Chen,J.		EPI707992	KP766056	Eurasian - H7N9	Ordered synthetic gene
38	A/GUANGDONG/02497/2014	H7N9	EPI_ISL_192324	Wang,Dayan; Gao,Rongbao; Yang,Lei; Zhou,Shumei; Li,Xiyan; Zhou,Jianfang; Zhu,Wenfei; Guo,Junfeng; Li,Xiaodan; Dong,Jie; Huang,Weijuan; Zhang,Ye; Dong,Libo; Zhao,Xiang; Lu,Jian; Lan,Yu; Shu,Yuelong	WHO Chinese National Influenza Center	EPI627385	NA	Eurasian - H7N9	Ordered synthetic gene
39	A/HANGZHOU/38/2014	H7N9	EPI_ISL_164001	Pu,XY; Li,J; Yu,XF; Kou,Y; Zhou,YY; Qian,X; Pan,JC	Hangzhou Center for Disease Control and Prevention	EPI535155	NA	Eurasian - H7N9	Ordered synthetic gene
40	A/TAIWAN/1/2014	H7N9	EPI_ISL_160435	unknown	Centers for Disease Control, R.O.C. (Taiwan) 161, Kunyang Street 11561 Taipei Taiwan	EPI521915	NA	Eurasian - H7N9	Ordered synthetic gene
41	A/XINJIANG/98691/2014	H7N9	EPI_ISL_192339	Wang,Dayan; Gao,Rongbao; Yang,Lei; Zhou,Shumei; Li,Xiyan; Zhou,Jianfang; Zhu,Wenfei; Guo,Junfeng; Li,Xiaodan; Dong,Jie; Huang,Weijuan; Zhang,Ye; Dong,Libo; Zhao,Xiang; Lu,Jian; Lan,Yu; Shu,Yuelong	WHO Chinese National Influenza Center	EPI627505	NA	Eurasian - H7N9	Ordered synthetic gene			A/XINJIANG/98691B/2014	XI03
42	A/GUANGDONG/15SF018/2015	H7N9	EPI_ISL_172816	Wang,Dayan; Gao,Rongbao; Yang,Lei; Chen,Wenbing; Zou,Shumei; Li,Xiyan; Guo,Junfeng; Dong,Jie; Xin,Li; Huang,Weijuan; Zhang,Ye; Bo,Hong; Wei,Hejiang; Zhou,Jianfang; Shu,Yuelong	WHO Chinese National Influenza Center Virology Institute, Chinese CDC 155 Changbai Road, Changping District, Beijing 102206 China	EPI566036	NA	Eurasian - H7N9	Ordered synthetic gene
43	A/FUJIAN/54840/2016	H7N9	EPI_ISL_242901	Wang,Dayan; Zhou,Shumei; Li,Xiyan; Li,Xiaodan; Zhang,Ye; Bo,Hong; Shu,Yuelong	WHO Chinese National Influenza Center	EPI888084	NA	Eurasian - H7N9	Ordered synthetic gene
44	A/GUANGDONG/17SF003/2016	H7N9	EPI_ISL_266963	Nicolson, Carolyn	National Institute for Biological Standards and Control (NIBSC)	EPI1010184	NA	Eurasian - H7N9	Ordered synthetic gene	CVV		A/GUANGDONG/17SF003B/2016	GU16
45	A/HUNAN/02650/2016	H7N9	EPI_ISL_256214	Wang,Dayan; Zhou,Shumei; Li,Xiyan; Li,Xiaodan; Zhang,Ye; Bo,Hong; Shu,Yuelong	WHO Chinese National Influenza Center	EPI961191	NA	Eurasian - H7N9	Ordered synthetic gene	CVV		A/HUNAN/02650A/2016	HU16
46	A/HENAN/11156/2017	H7N9	EPI_ISL_258007	Wang,Dayan; Zhou,Shumei; Li,Xiyan; Li,Xiaodan; Zhang,Ye; Bo,Hong; Shu,Yuelong	WHO Chinese National Influenza Center	EPI971292	NA	Eurasian - H7N9	Ordered synthetic gene			A/HENAN/11156B/2017	HE17
47	A/CHICKEN/INNER-MONGOLIA/SD010/2019	H7N9	EPI_ISL_1374065	Jianzhong Shi,Xin Yin,Yujie Hou,Jingzhen Fang,Dongxue Wang	Harbin Veterinary Research Institute (CAAS)	EPI1853891	NA	Eurasian - H7N9	Ordered synthetic gene
48	A/GANSU/23277/2019	H7N9	EPI_ISL_353997	Wang, Dayan; Yu, Deshan; Liu, Jia; Li, Xiyan	WHO Chinese National Influenza Center	EPI1431592	NA	Eurasian - H7N9	Ordered synthetic gene	CVV		A/GANSU/23277B/2019	GA19
49	A/CHICKEN/HEBEI/1009/2020	H7N9	EPI_ISL_1516445	Weixin, Jia	South China Agricultural University	EPI1857090	NA	Eurasian - H7N9	Ordered synthetic gene
50	A/CHICKEN/YUNNAN/1004/2021	H7N9	EPI_ISL_1495970	Weixin, Jia	South China Agricultural University	EPI1856859	NA	Eurasian - H7N9	Ordered synthetic gene
51	A/DUCK/WERRIBEE/2563/2007	H7Nx	EPI_ISL_94953	Hurt,A.C.	WHO Collaborating Centre for Reference and Research on Influenza, North Melbourne, Australia	EPI331882	CY096738	Oceania	Ordered synthetic gene
52	A/MALLARD-DUCK/NEW-ZEALAND/15-880-80/2015	H7N7	EPI_ISL_379011	Stanislawek,W.L.; Rawdon,T.G.; Cork,S.C.; Webby,R.J.; Webster,R.G.; O&apos; Keefe,J.S.; Joyce,M.; Tuboltsev,M.A.; Watts,J.; Tana,T.; Riegen,A.C.; McDougall,M.; Klee,D.	Virology, Ministry for Primary Industries, Animal Health Laboratory, Wellington, New Zealand	EPI1552371	MH276960	Oceania	Ordered synthetic gene
