# Supplementary material for: Characterization of A/H7 influenza virus global antigenic diversity and key determinants in the hemagglutinin globular head mediating A/H7N9 antigenic evolution
Source: mBio. 2023 Aug 11;14(5):e00488-23. doi: 10.1128/mbio.00488-23 (PMC10655666; doi:10.1128/mbio.00488-23)
Supplement: Table S3 — HI data used to generate the A/H7 antigenic map displayed in figure 1B, VN data of selected wild-type A/H7 viruses, HI and VN data of A/H7N9 mutant viruses. [file mbio.00488-23-s0009.xlsx]

## Sheet: S3
Table S3: HI data used to generate the A/H7 antigenic map displayed in figure 1B, VN data of selected wild-type A/H7 viruses, HI and VN data of A/H7N9 mutant viruses.
		A/CHICKEN/NEW-YORK/SG-00254A/1994	A/CHICKEN/NEW-YORK/19495-2A/2006	A/CHICKEN/NEW-YORK/19495-2B/2006	A/CHICKEN/PUEBLA/CPA-02457-16CENASA-95294A/2016	A/CHICKEN/TENNESSEE/17-007147-2A/2017	A/MALLARD/NETHERLANDS/12C/2000	A/CHICKEN/KARACHI/NARC-23B/2003	A/DUCK/JIANGXI/1717B/2003	A/NETHERLANDS/219E/2003	A/QUAIL/AICHI/5B/2009	A/CHICKEN/NETHERLANDS/3D/2003	A/ANHUI/1D/2013	A/XINJIANG/98691B/2014	A/GUANGDONG/17SF003B/2016	A/HUNAN/02650A/2016	A/HENAN/11156B/2017	A/GANSU/23277B/2019
HI data A/H7 map dataset	A/SEAL/MASSACHUSETTS/1/1980	960	120	320	<10	320	480	160	320	320	60	480	240	160	160	80	40	<10
	A/CHICKEN/NEW-YORK/SG-00254/1994	960	120	320	20	160	480	80	320	480	<10	640	320	80	480	120	60	<10
	A/MALLARD/ALBERTA/22/2001	480	80	320	<10	240	480	40	240	320	20	640	160	80	160	80	40	<10
	A/CHICKEN/NEW-YORK/SG-00442/2005	320	1920	1280	<10	160	160	20	320	160	<10	240	320	320	640	160	80	<10
	A/CHICKEN/NEW-YORK/19495-2/2006	320	1280	1280	<10	80	120	<10	320	160	<10	160	240	240	640	160	60	<10
	A/CHICKEN/NEW-YORK/46545-2/2006	320	1920	1280	<10	120	80	<10	240	120	<10	240	160	240	320	80	60	<10
	A/RUDDY-TURNSTONE/NEW-JERSEY/166/2006	640	160	320	<10	480	320	80	320	320	40	480	160	160	80	80	40	<10
	A/CHICKEN/JALISCO/12283/2012	640	80	160	<10	160	320	20	160	240	20	240	120	80	40	40	20	<10
	A/CHICKEN/JALISCO/CPA-01861-16-CENASA-95294/2016	<10	<10	<10	20	<10	<10	30	<10	<10	<10	<10	<10	<10	<10	<10	<10	<10
	A/CHICKEN/PUEBLA/CPA-02457-16-CENASA-95294/2016	<10	<10	<10	10	<10	<10	20	<10	<10	<10	<10	<10	<10	<10	<10	<10	<10
	A/CHICKEN/TENNESSEE/17-007147-2/2017	640	80	240	<10	640	320	40	320	320	10	320	160	160	160	80	40	<10
	A/TURKEY/SOUTH-CAROLINA/20-010561-003/2020	480	80	320	<10	160	160	10	320	240	10	320	320	160	640	160	60	<10
	A/CHICKEN/CHILE/176822/2002	60	<10	60	<10	<10	40	<10	40	30	<10	40	30	10	40	10	<10	<10
	A/TURKEY/ISRAEL/RAMON/1979	960	80	640	<10	160	640	60	640	640	30	480	480	240	960	320	60	<10
	A/TURKEY/ITALY/2732/1999	640	80	80	<10	640	320	60	320	320	240	480	320	160	320	160	120	<10
	A/TURKEY/ITALY/3889/1999	80	<10	120	<10	<10	240	40	80	480	10	120	80	60	<10	30	30	<10
	A/MALLARD/NETHERLANDS/12/2000	640	30	480	<10	120	320	80	160	480	40	640	240	160	320	120	40	<10
	A/TURKEY/ITALY/32/2001	60	20	80	<10	20	30	<10	60	120	<10	40	40	40	20	30	40	<10
	A/MALLARD/SWEDEN/56/2002	320	30	320	<10	10	240	40	240	320	30	240	160	80	60	60	40	<10
	A/MALLARD/SWEDEN/85/2002	320	20	480	<10	120	480	20	320	480	30	480	240	120	120	80	60	<10
	A/CHICKEN/KARACHI/NARC-23/2003	160	10	80	<10	30	320	960	240	640	80	240	240	160	80	120	80	<10
	A/CHICKEN/NETHERLANDS/1/2003	480	60	320	<10	320	640	80	640	1280	80	640	480	240	640	160	120	<10
	A/DUCK/JIANGXI/1717/2003	1280	40	640	<10	80	640	80	320	960	60	480	320	120	160	80	40	<10
	A/MALLARD/SWEDEN/1983/2003	640	40	640	<10	40	480	40	320	640	10	320	240	320	480	80	40	<10
	A/NETHERLANDS/219/2003	160	<10	160	<10	20	160	80	120	640	10	320	160	80	20	60	40	<10
	A/CHICKEN/CHAKWAL/NARC-148/2004	120	10	160	<10	20	120	120	160	480	<10	160	160	160	80	80	80	<10
	A/DUCK/ZHEJIANG/1208/2009	640	120	640	<10	320	960	160	960	960	40	640	640	480	1280	320	160	<10
	A/QUAIL/AICHI/5/2009	<10	<10	<10	<10	<10	20	60	30	120	240	<10	40	30	<10	80	60	<10
	A/DUCK/CHIBA/25-51-14/2013	960	80	480	<10	320	640	120	480	1280	80	960	480	160	640	160	40	<10
	A/SILKIE-CHICKEN/WENZHOU/790/2013	960	160	480	<10	480	1280	320	1280	960	240	640	1280	960	2560	960	240	80
	A/WILD-BIRD/JIANGXI/35982/2013	640	80	320	<10	240	1920	60	1280	1280	80	640	960	640	2560	640	80	<10
	A/JIANGSU/1/2018	640	120	320	<10	320	1920	60	1280	1280	80	640	1280	640	3840	1280	160	<10
	A/ANHUI/1/2013	1280	320	960	20	640	1280	640	1280	1280	320	640	1920	1280	1280	960	1280	60
	A/CHICKEN/GUANGDONG/G1/2013	960	240	640	<10	640	960	320	960	640	160	960	960	1280	2560	640	640	30
	A/SHANGHAI/1/2013	1280	160	320	10	320	960	480	640	960	80	640	1280	960	2560	640	240	<10
	A/CHICKEN/ANHUI/A1162/2014	640	160	120	<10	480	640	320	640	480	160	640	640	1280	1920	960	960	60
	A/CHICKEN/SHANGHAI/S3087/2014	320	240	160	<10	80	640	320	640	640	20	320	1280	960	5120	1280	640	40
	A/GUANGDONG/02497/2014	960	240	160	<10	240	640	480	1280	640	160	640	1280	1280	1920	1280	1280	80
	A/HANGZHOU/38/2014	960	240	640	<10	640	640	320	640	480	120	640	960	960	1920	480	640	20
	A/TAIWAN/1/2014	960	240	640	<10	640	640	640	960	960	160	1280	960	1280	2560	960	1280	80
	A/XINJIANG/98691/2014	160	160	120	<10	40	240	120	320	320	<10	240	960	1920	2560	960	640	30
	A/GUANGDONG/15SF018/2015	640	160	480	<10	480	1280	320	1280	1280	80	960	1280	1280	2560	1280	640	40
	A/FUJIAN/54840/2016	320	160	160	<10	240	640	320	1280	1280	60	320	1280	1920	2560	1920	1280	60
	A/GUANGDONG/17SF003/2016	60	10	<10	<10	<10	80	10	160	120	<10	40	320	160	960	240	80	<10
	A/HUNAN/02650/2016	160	120	80	<10	60	320	120	640	640	<10	120	960	1280	2560	1280	960	20
	A/HENAN/11156/2017	120	80	80	<10	60	240	120	320	480	<10	320	640	1920	5120	2560	1920	40
	A/CHICKEN/INNER-MONGOLIA/SD010/2019	<10	<10	<10	<10	<10	10	<10	<10	80	<10	<10	20	40	<10	20	20	640
	A/GANSU/23277/2019	10	<10	<10	<10	<10	30	40	40	160	40	40	60	40	40	60	40	640
	A/CHICKEN/HEBEI/1009/2020	<10	<10	<10	<10	<10	<10	<10	<10	<10	<10	<10	<10	<10	<10	<10	<10	10
	A/CHICKEN/YUNNAN/1004/2021	<10	<10	<10	<10	<10	<10	<10	<10	<10	<10	<10	<10	<10	<10	<10	<10	<10
	A/DUCK/WERRIBEE/2563/2007	160	10	160	<10	20	160	<10	120	160	<10	80	160	80	640	160	40	<10
	A/MALLARD-DUCK/NEW-ZEALAND/15-880-80/2015	320	160	640	<10	160	120	<10	320	160	<10	160	320	320	480	160	60	<10
HI data AN13-HU16 mutants	A/ANHUI/1/2013_AA107-194_A/HUNAN/02650/2016	160	120	160		80	480	320	640	480	30	320	1280	1280	2560	1280	1920	40
	A/HUNAN/02650/2016_AA107-194_A/ANHUI/1/2013	1280	640	960		640	1280	640	1280	960	240	960	1920	1920	2560	1280	1280	40
	A/ANHUI/1/2013_112AT	960	320	640		640	960	480	640	960	240	960	1920	1920	3840	1280	1280	20
	A/ANHUI/1/2013_118SN	640	240	120		320	960	320	960	640	120	320	1280	1280	3840	960	960	80
	A/ANHUI/1/2013_125AV	1280	160	960		240	960	320	1280	1280	160	1280	1920	1280	5120	1920	1280	20
	A/ANHUI/1/2013_130RK	960	320	1280		320	960	320	1280	1280	20	1280	1920	2560	3840	1920	1280	<10
	A/ANHUI/1/2013_168LI	1280	320	960		640	960	320	1280	960	160	1280	1280	1280	3840	1280	1280	20
	A/ANHUI/1/2013_118SN_130RK	120	160	80		160	320	80	480	320	<10	160	640	1280	2560	960	640	<10
	A/ANHUI/1/2013_118SN_125AV_130RK	80	80	80		20	320	120	320	240	<10	160	640	960	2560	960	960	<10
	A/HUNAN/02650/2016_118NS_130KR	960	120	640		160	640	160	480	480	80	640	640	640	2560	640	640	<10
	A/HUNAN/02650/2016_118NS_125VA_130KR	1280	240	640		480	960	320	960	960	160	1280	960	1280	2560	960	960	<10
HI data HU16-GU16 mutants	A/HUNAN/02650/2016_AA107-194_A/GUANGDONG/17SF003/2016	640	160	160		240	480	320	640	640	160	240	960	1280	2560	1920	1920	80
	A/GUANGDONG/17SF003/2016_AA107-194_A/HUNAN/02650/2016	30	20	<10		<10	80	20	120	120	<10	20	320	160	960	320	160	<10
	A/HUNAN/02650/2016_AA107-194_A/GUANGDONG/17SF003/2016_217LQ	80	20	<10		<10	160	10	160	160	<10	60	320	160	1280	320	120	10
	A/GUANGDONG/17SF003/2016_AA107-194_A/HUNAN/02650/2016_217QL	240	160	160		80	640	320	640	640	40	240	1280	1920	1920	1280	1280	40
	A/HUNAN/02650/2016_217LQ	30	20	<10		<10	80	30	160	120	<10	20	320	240	1280	480	160	<10
	A/GUANGDONG/17SF003/2016_217QL	240	80	40		40	320	60	320	160	40	120	480	480	1920	640	480	20
HI data GU16-GA19 mutants	A/GUANGDONG/17SF003/2016_AA107-194_A/GANSU/23277/2019	60	20	<10		10	40	10	40	160	60	40	80	80	40	80	80	1280
	A/GANSU/23277/2019_AA107-194_A/GUANGDONG/17SF003/2016	160	40	30		40	160	<10	120	120	<10	60	320	160	960	320	160	20
	A/GUANGDONG/17SF003/2016_114GR	120	30	10		<10	160	30	240	240	<10	60	320	320	1280	320	160	40
	A/GUANGDONG/17SF003/2016_116TK	320	120	80		80	160	120	320	120	120	120	480	480	1280	480	160	480
	A/GUANGDONG/17SF003/2016_125VT	30	<10	<10		<10	40	10	60	120	<10	20	80	80	40	80	80	<10
	A/GUANGDONG/17SF003/2016_134SP	30	10	<10		<10	120	<10	160	160	<10	40	320	480	960	480	160	30
	A/GUANGDONG/17SF003/2016_151AT	80	10	<10		60	60	<10	60	40	40	20	80	80	80	80	80	20
	A/GUANGDONG/17SF003/2016_169IV	80	10	<10		<10	80	<10	160	160	<10	40	320	160	960	320	160	20
	A/GUANGDONG/17SF003/2016_184KR	80	10	<10		<10	120	<10	120	160	<10	40	160	160	960	320	160	20
	A/GUANGDONG/17SF003/2016_116TK _125VT	40	<10	<10		<10	60	<10	60	160	<10	30	80	80	40	60	80	160
	A/GUANGDONG/17SF003/2016_116TK_151AT	40	<10	<10		40	40	<10	30	<10	<10	<10	40	40	40	40	60	480
	A/GUANGDONG/17SF003/2016_116TK_125VT_151AT	20	<10	<10		<10	10	<10	10	40	30	<10	10	20	<10	30	30	640
	A/GANSU/23277/2019_116KT_125TV_151TA	10	<10	<10		<10	60	<10	60	80	<10	40	160	240	960	240	80	<10
VN data A/H7 map dataset	A/CHICKEN/NEW-YORK/SG-00254/1994	1280	80	226.274	<10	80	320	20	160	160	<10	320	80	80	56.5685	7.07107	28.2843	<10
	A/CHICKEN/NEW-YORK/19495-2/2006	226.274	2560	2560	<10	14.1421	56.5685	<10	28.2843	28.2843	<10	28.2843	20	28.2843	7.07107	<10	14.1421	<10
	A/CHICKEN/PUEBLA/CPA-02457-16-CENASA-95294/2016	<10	<10	<10	113.137	<10	<10	<10	<10	<10	<10	<10	<10	<10	<10	<10	<10	<10
	A/CHICKEN/CHILE/176822/2002	113.137	14.1421	56.5685	<10	20	80	20	80	80	<10	113.137	56.5685	10	56.5685	20	28.2843	<10
	A/TURKEY/ITALY/32/2001	28.2843	<10	20	<10	<10	<10	<10	10	20	<10	7.07107	14.1421	7.07107	<10	<10	10	<10
	A/CHICKEN/KARACHI/NARC-23/2003	113.137	10	28.2843	<10	10	160	640	80	452.548	7.07107	80	113.137	80	20	28.2843	56.5685	<10
	A/DUCK/JIANGXI/1717/2003	1280	20	640	<10	56.5685	195.959	56.5685	640	905.097	14.1421	905.097	320	160	56.5685	80	80	<10
	A/NETHERLANDS/219/2003	226.274	<10	113.137	<10	14.1421	320	80	80	452.548	10	160	113.137	40	20	28.2843	40	<10
	A/QUAIL/AICHI/5/2009	<10	<10	<10	<10	<10	28.2843	<10	<10	<10	56.5685	<10	<10	<10	<10	<10	<10	<10
	A/ANHUI/1/2013	452.548	160	320	<10	226.274	452.548	28.2843	452.548	640	40	640	905.097	452.548	640	640	452.548	10
	A/GUANGDONG/17SF003/2016	40	<10	7.07107	<10	7.07107	28.2843	20	80	20	<10	56.5685	160	80	1810.19	113.137	160	<10
	A/HUNAN/02650/2016	28.2843	14.1421	40	<10	14.1421	80	28.2843	160	80	<10	160	452.548	1280	2560	905.097	452.548	7.07107
	A/GANSU/23277/2019	<10	<10	<10	<10	<10	<10	<10	<10	14.1421	<10	<10	<10	<10	14.1421	7.07107	7.07107	452.548
	A/MALLARD-DUCK/NEW-ZEALAND/15-880-80/2015	640	80	905.097	<10	113.137	226.274	40	452.548	113.137	<10	320	160	452.548	640	226.274	226.274	<10
VN data A/H7 mutant antigens	A/ANHUI/1/2013_118SN_130RK	56.5685	113.137	80		56.5685	80	56.5685	113.137	160	10	113.137	452.548	1810.19	905.097	905.097	1280	20
	A/ANHUI/1/2013_118SN_125AV_130RK	80	40	56.5685		40	56.5685	56.5685	80	113.137	10	113.137	905.097	452.548	1810.19	640	640	7.07107
	A/HUNAN/02650/2016_118NS_125VA_130KR	1280	113.137	226.274		226.274	452.548	226.274	320	905.097	80	1280	1810.19	1280	1810.19	1280	905.097	14.1421
	A/HUNAN/02650/2016_118NS_130KR	1280	56.5685	320		56.5685	160	160	226.274	905.097	7.07107	640	905.097	452.548	2560	640	640	14.1421
	A/HUNAN/02650/2016_217LQ	40	20	10		7.07107	56.5685	40	56.5685	80	5	80	320	320	1280	640	320	14.1421
	A/GUANGDONG/17SF003/2016_217QL	320	47.5683	113.137		33.6359	113.137	113.137	134.543	538.174	8.40896	320	538.174	538.174	1810.19	640	452.548	11.8921
	A/GUANGDONG/17SF003/2016_116TK_125VT_151AT	10	5	5		5	7.07107	5	7.07107	14.1421	5	5	14.1421	20	28.2843	20	28.2843	320
	A/GANSU/23277/2019_116KT_125TV_151TA	40	14.1421	5		5	56.5685	28.2843	20	28.2843	5	56.5685	113.137	160	905.097	80	80	28.2843
